# Supplementary material for: Reconstructing the regulatory programs underlying the phenotypic plasticity of neural cancers
Source: Nat Commun. 2024 Nov 9;15:9699. doi: 10.1038/s41467-024-53954-3 (PMC11549355; doi:10.1038/s41467-024-53954-3)
Supplement: Supplementary file 4 — Supplementary Data 1 [file 41467_2024_53954_MOESM4_ESM.xls]

## Sheet: scenic_specific_regulators
Gene	Enrichment	Function	Agreement?
FOXN2	Low immune cell specificity	Basophils - Unknown function (mainly)	0
FOXN3	Low immune cell specificity	Non-specific - Vesicular transport (mainly)	0
JDP2	Low immune cell specificity	Monocytes - Innate immune response (mainly)	0
MEF2A	Low immune cell specificity	Dendritic cells - Unknown function (mainly)	0
RXRA	Immune cell enhanced	Monocytes & Neutrophils - Innate immune response (mainly)	1
STAT1	Low immune cell specificity	Non-specific - ATP binding (mainly)	0
GATA3	Group enriched	T-cells - Unknown function (mainly)	1
KLF12	Low immune cell specificity	T-cells - Unknown function (mainly)	0
ZEB1	Low immune cell specificity	Neutrophils	0
IKZF3	Low immune cell specificity	Non-specific - Transcription (mainly)	0
ARID3A	Immune cell enhanced	Dendritic cells	1
MYB	Group enriched	Basophils	1
PPARA	Group enriched	Eosinophils	1
ZBTB18	Immune cell enhanced	Non-specific - Innate immune response (mainly)	1
IRF5	Low immune cell specificity	Monocytes & Neutrophils - Degranulation (mainly)	0
MBD2	Immune cell enhanced	Monocytes - Innate immune response (mainly)	1
NR4A1	Group enriched	Monocytes - Innate immune response (mainly)	1
RARA	Immune cell enhanced (neutrophil)	Non-specific - Innate immune response (mainly)	1
STAT2	Low immune cell specificity	Monocytes - Innate immune response (mainly)	0
STAT6	Low immune cell specificity	Monocytes & Neutrophils - Degranulation (mainly)	0
NFATC2	Low immune cell specificity	Non-specific - Nuclear processes (mainly)	0
			9
			0.428571
CEBPA	Group enriched	Monocytes - Innate immune response (mainly)	1	1

## Sheet: scregclust_specific_regulators
Gene	Enrichment	Function	Agreement?
HIVEP3	Low immune cell specificity	Monocytes & Neutrophils - Innate immune response (mainly)	0
MXD1	Immune cell enriched (neutrophil)	Neutrophils - Protein binding (mainly)	1
ZEB2	Low immune cell specificity	Non-specific - Membrane trafficking (mainly)	0
BAZ2B	Group enriched	Neutrophils - Protein binding (mainly)	1
HOPX	Immune cell enhanced	NK-cells - Unknown function (mainly)	1
TET2	Immune cell enhanced	Neutrophils - Unknown function (mainly)	1
BACH2	Immune cell enhanced	B-cells - Unknown function (mainly)	1
CUX1	Immune cell enhanced	Non-specific - Membrane trafficking (mainly)	1
TFEC	Group enriched	Dendritic cells - Unknown function (mainly)	1
PLXNA4	Immune cell enriched	Plasmacytoid DCs - Unknown function (mainly)	1
CEBPD	Immune cell enhanced	Neutrophils - Unknown function (mainly)	1
MYBL1	Immune cell enhanced	NK-cells - Unknown function (mainly)	1
TRPS1	Immune cell enhanced	Monocytes & Neutrophils - Degranulation (mainly)	1
ZFAT	Immune cell enriched	Non-specific - Unknown function (mainly)	1
IRF7	Immune cell enriched	Plasmacytoid DCs - Plasma membrane proteins (mainly)	1
ZBTB16	Group enriched	Non-specific - Transcription (mainly)	1
CUX2	Immune cell enriched	Plasmacytoid DCs - Plasma membrane proteins (mainly)	1
IKZF2	Low immune cell specificity	Non-specific - Cell proliferation (mainly)	0
AR	Not detected in immune cells	Not detected - no cluster assigned	0
JAZF1	Immune cell enhanced		1
ZNF860	Group enriched	B-cells - Immunoglobulins (mainly)	1
			17
			0.809524
NR4A2	Immune cell enhanced	Neutrophils - Protein binding (mainly)	1
PLSCR1	Low immune cell specificity	Monocytes & Neutrophils - Degranulation (mainly)	0
HES4	Immune cell enriched	Eosinophils	1
ZNF683	Immune cell enhanced	T-cells - Unknown function (mainly)	1
BCL6	Group enriched	Neutrophils - Unknown function (mainly)	1
