# Supplementary material for: Reconstructing the regulatory programs underlying the phenotypic plasticity of neural cancers
Source: Nat Commun. 2024 Nov 9;15:9699. doi: 10.1038/s41467-024-53954-3 (PMC11549355; doi:10.1038/s41467-024-53954-3)
Supplement: Supplementary file 5 — Supplementary Data 2 [file 41467_2024_53954_MOESM5_ESM.xlsx]

## Sheet: Blad1
	MP1_CellCycle_G2M	MP2_CellCycle_G1S	MP3_CellCycle_HMGrich	MP4_Chromatin	MP5_Stress	MP6_Hypoxia	MP7_Stress_in,vitro	MP8_Proteasomal_degradation	MP9_UnfoldedProteinResponse	MP10_ProteinMaturation	MP11_TranslationInitiation	MP12_EMT_I	MP13_EMT_II	MP14_EMT_III	MP15_EMT_IV	MP16_MES_glioma	MP17_InterferonMHCII_,I,	MP18_Interferon_MHCII,II,	MP19_EpithelialSenescence	MP20_MYC	MP21_Respiration	MP22_Secreted_I	MP23_Secreted_II	MP24_Cilia	MP25_Astrocytes	MP26_NPC_Glioma	MP27_OligoProgenitor	MP28_Oligonormal	MP29_NPC,OPC	MP30_PDAC_classical	MP31_Alveolar	MP32_SkinPigmentation	MP33_RBCs	MP34_PlateletActivation	MP35_HematoRelated_I	MP36_IG	MP37_HematoRelated_II	MP38_Glutathione	MP39_MetalResponse	MP40_PDACRelated	MP41_Unassigned
PRRX1	-0.00247262	-1.21398e-05	1.60605e-05	0.00348525	0.0056058	-0.013862	-0.00498095	1.6093e-05	9.93777e-05	0.00224627	-0.0018637	0.0912363	0.0158625	0.00437657	0.0253969	0.00258083	0.0101192	0.0156699	0.00517771	-0.00183574	0.000254967	0.00583986	0.00671003	0.00195082	0.0162623	0.00951336	0.00884385	0.0023673	0.00614949	0.00176377	0.00601606	0.0055442	0.00215043	0.00493038	0.00813337	0.000933493	0.00558164	0.00353639	0.0136672	0.00621418	0.00124556
FBN1	0.000326734	0.000439954	0.000988995	0.00322268	0.00249298	0.00708292	0.00319161	0.000494162	0.00125931	0.00329536	0.000776423	0.0873068	0.0221589	0.00564252	0.0247252	0.0109977	0.00566014	0.00821892	0.00137058	0.000429438	0	0.00458127	0.00794968	0.000473868	0.0121967	0.00368382	0.0105705	0.000971247	0.00423662	0.00512951	0.00153135	0.00672526	-0.000837797	0.00730941	0.00979116	0.000526038	0.00521435	0.00292152	0.016503	0.00620646	0.00098867
AEBP1	0.000263611	0.000194474	0.000757192	0.00174966	0.00990682	0.0127357	0.00461441	0.00189286	0.00103784	0.00820202	-0.00333918	0.0840135	0.0202738	0.0102584	0.0246645	0.00889554	0.0119625	0.0174568	0.0040425	4.66128e-05	0.000605693	0.00622457	0.0103621	0.00200902	0.0221981	0.00536613	0.0065727	0.00296433	0.00319555	0.00298943	0.00310572	0.00527526	0.00147823	0.0083718	0.00863011	0.00462461	0.00342261	0.0017128	0.0181995	0.00644648	0.00319172
HEYL	0.000433224	0	-5.75327e-05	0.00211939	0.00412839	0.00111669	-0.000576842	0.000176537	0.000176537	0.00586758	-0.000412546	0.0555684	0.0028213	0.00148904	0.0131355	0.000941677	0.00556858	0.0153552	0.000433224	0	0.000535463	0.000472335	0.00526711	0.00211939	0.0142195	0.00382152	0.00320978	0.0035523	0.00113963	0.00165691	0.00429312	0.0041973	0.00237414	0.00298937	0.00140636	0.00167127	0.00113963	0.00613164	0.00669966	0.000676044	0.00237363
ZMAT3	-0.000240798	0	0	0.00178649	-0.000641239	-0.00550121	-0.00278145	-0.000222636	0.000183951	0.000666619	-0.00145848	0.044271	0.00702704	-0.000896128	0.011473	0.00206431	0.00108844	0.0034667	-0.000240798	-0.000844485	-0.000418414	0.000865329	0.00250498	0.000260032	0.00419145	0.00231862	0.00444886	-4.91174e-05	0.0016386	0.00130663	0.000977712	0.0018181	0.000488803	0.00215386	0.00316506	-0.000240798	0.00260114	0.000670773	0.00510988	0.000594871	0.000363321
TCF4	0.0232953	0.00113167	0.00479644	0.00436715	0.00528787	0.0019852	-0.00109152	0.00270203	-9.38226e-05	0.00409993	-0.0018517	0.0438003	0.00484151	0.00675568	0.02181	0.00144162	0.00601801	0.0201677	-0.00276182	0.000423073	-2.02633e-05	0.000335891	0.00275223	0.00742106	0.0178081	0.0358751	0.00921369	0.00488806	0.00667071	0.0022054	0.00267277	0.0101149	0.00345587	0.00746948	0.00736464	0.00253955	0.00574484	0.00522563	0.0137157	0.00112782	0.0104932
ZEB2	0.00149087	-3.62655e-05	-0.000879901	0.00223918	0.00238967	0.00170472	0.000426971	2.08489e-06	0.000207281	0.00175905	0.000216162	0.0404486	0.00774013	0.00439895	0.0156423	0.00421917	0.0243397	0.0175133	0.000142645	-0.00145686	-0.000274396	0.00151367	0.00318252	0.00201009	0.00879938	0.00586855	0.00515622	0.00243606	0.00365716	0.00252592	0.00279438	0.00622882	0.00145395	0.00775861	0.0161762	0.00300034	0.00786112	0.00253344	0.00785	0.00233401	0.0034324
SNAI2	0.000481404	0.000269438	0.00220087	0.00154451	0.000946774	0.00660247	0.00232629	0.000988482	0.00261514	0.00300374	0.000658204	0.0370948	0.0297098	0.00817311	0.018793	0.0105198	-0.00167844	0.00419886	-0.00755191	0.00245289	0.00141073	0.00378082	0.00319865	0.0012034	0.00808044	0.00469075	0.0036547	0.000650389	0.00275012	0.00162258	-0.00128534	0.00329542	-0.000203432	0.00509973	0.00432745	0.00113622	0.00375861	0.0016079	0.0107348	0.00076063	0.000364187
EBF1	0.00497318	0.00590357	0.00181987	0.00263993	0.00114827	0.000963894	0.00153949	0.000176075	0.000256305	0.00481652	4.75912e-07	0.0330027	0.00444511	0.00110257	0.00925689	0.00237251	0.00431257	0.0135764	9.88806e-05	4.75912e-07	0	0.000951375	0.00449369	0.00199114	0.0103418	0.00350273	0.00270244	0.00200903	0.000952828	0.00107173	0.00465689	0.00492786	0.00522696	0.00278889	0.00343686	0	0.00103691	0.00479158	0.00402558	0.000637807	0.000900053
FOXS1	0.000566027	0	0	0.00172008	0.00994263	0.00289881	0.0020561	0.000982347	0.00196404	0.00431202	0	0.0313464	0.00485028	0.00244912	0.00911098	0.00444003	0.00318369	0.010909	0.000940646	0	0	0.00189683	0.00286376	0.00128546	0.00888123	0.00345525	0.00259298	0.0027808	0.000595753	0.000756554	0.00209526	0.00336012	0.00233727	0.0019555	0.0019187	0.000611346	0.00178394	0.00406155	0.00438705	0.00143421	0.00153973
MEF2C	0.000832134	0.000226187	-0.000521812	0.00484956	0.00285974	0.00495263	0.00077338	0.000686581	0.000838486	0.0031717	0.000176506	0.0273396	0.00421433	0.00287613	0.0084088	0.00197012	0.0161536	0.0165972	0.000222473	-0.000300841	0.000983624	0.00101072	0.00127202	0.00399275	0.0116621	0.00318646	0.0028733	0.00495052	0.00321209	0.00502218	0.0146203	0.00570868	0.00303577	0.00665832	0.0131849	0.00358541	0.00312193	0.00626127	0.00431008	0.0030876	0.00984534
TSC22D1	-0.0041707	0.00160627	0.00242396	0.00356381	0.0386848	0.0220851	0.0116687	0.00362308	0.00644833	0.0113382	-0.0040854	0.0260097	0.0271209	0.0184153	0.0248161	0.0125209	0.0175221	0.0174259	0.00281995	1.30835e-05	0.00128849	0.0182007	0.00981725	-0.000503185	0.0147973	0.0147899	0.00658104	0.0049539	0.00955525	0.011335	0.00912966	0.00648837	0.00265252	0.00866005	0.0144151	0.0102177	0.0071884	0.0092055	0.0286257	0.015467	0.00570033
IFI16	0.00387836	0.00840988	0.00530446	0.00128894	0.00991736	0.00411558	0.00959602	0.00352289	0.00408362	0.00896991	0.00327669	0.0258863	0.0164352	0.021915	0.0194333	0.0087432	0.103866	0.0416707	0.0182471	0.0030525	0.000308759	0.00776479	0.0153258	0.00212232	0.0169133	0.000326971	0.00152437	0.00262166	-0.00221879	0.00676975	0.00869346	0.00623829	0.00569448	0.00319371	0.0144302	0.00363769	0.000134681	0.00399437	0.0131244	0.0136855	-0.00108735
LTF	0.00178314	0.000409638	0.000716146	0	0.0155992	0.00434608	0.00803763	0.000625979	0.00160035	0.00938388	0.000486192	0.0242129	0.00810843	0.0155457	0.0295669	0.00481915	0.0709504	0.0214236	0.0209179	0.00079273	0.00104712	0.00734804	0.0380909	0.000354127	0.0198281	0.00419204	-0.000784597	-0.000307278	0.00109346	0.00271997	0.00846883	0.00214857	0.000951019	0.00315153	0.0110586	0.00456727	0.00423637	0.00315767	0.0172117	0.0121476	0.0004808
FOXF1	0	0	0	0	0.00240969	0.00240969	0	0	0	0	0	0.0206545	0	0	0	0	0	0.00486572	0	0	0	0	0	0	0.00486572	0.00240969	0.00240969	0.00486572	0	0	0	0	0	0	0	0	0	0.00240969	0.00240969	0	0.00240969
HMGB2	1.32916	0.448134	0.222001	0.0715518	0.0105766	0.0120596	0.0171889	0.0554445	0.00609652	0.00827438	0.00280611	0.0196121	0.00552177	0.0119833	0.0163831	0.0147518	0.0224529	0.0311755	0.00995663	0.0287221	0.00551188	0.00111827	0.00169806	0.00326576	0.0173785	0.00722045	0.0155076	0.0199415	0.00168863	0.00226757	0.0047017	0.00960143	0.00831869	0.0109898	0.00543364	0.00632396	0.00245137	0.00838032	0.0169476	0.0125814	0.00837917
TP63	0.000636344	0	0.000794891	0.00188056	0.00362675	0.0018509	0.000905757	0.000857468	0.0012532	0.00356483	1.69077e-05	0.0174216	0.0135585	0.00167163	0.0144445	0.00630123	0.00225858	0.00336202	-0.00874466	0.000716437	-0.000330682	0.0107058	0.00143327	0.0132996	0.00484661	0.00159111	0.00124403	0.000979378	0.00489134	0.00321471	-0.00131599	0.0031674	-0.00118326	0.00952399	0.003357	0.000995738	0.00166146	0.000937823	0.00333028	-0.0015618	0.00263048
ID3	0.00301826	0.00278911	0.00288308	0.0021263	0.0145595	0.00809653	0.00351545	0.00212799	0.00111284	0.00367226	-0.00248504	0.0171813	0.0173566	0.00996859	0.00716777	0.00935583	0.00861632	0.00812697	-0.00163764	0.000807491	0.000673307	0.00933449	0.000573992	0.000994668	0.0127474	0.00442466	0.0020197	0.00112589	0.00388853	-0.00523847	0.00142043	0.00507623	0.000535119	0.00208157	0.00326039	0.00100804	0.000961282	0.00040419	0.00923372	0.00392479	0.00387069
AHR	0.00208568	0.000309537	-0.000423089	0.000860842	0.0110468	0.00057712	0.00235973	0.00125986	0.000284314	0.00183733	-0.000643816	0.0166471	0.00440134	0.00552821	0.00983171	0.00425433	0.0223887	0.0158974	-0.000955356	-0.00152949	5.76251e-05	0.00504048	0.00337812	0.000899365	0.00654219	0.00226188	0.00151075	0.000498489	0.00245599	0.00201475	0.00119048	0.00455461	0.000130965	0.00368412	0.00904729	0.00386813	0.00460092	0.000238509	0.00542296	0.00244398	0.00306772
MSC	0.00101141	0.00606052	0.0021341	0.00168245	0.00648017	0.00447235	0.0051513	0.000936085	0.00195414	0.00189112	0.00121048	0.0160093	0.0110922	0.0036852	0.00691817	0.00684867	0.00217625	0.00218739	-0.00174831	0.00144197	0.000692454	0.00795235	0.00315542	0	0.00306042	0.00187825	0.00246402	0.00027423	0.00126136	0.00139906	-9.38887e-05	0.00287753	0.00072568	0.00262356	0.00364638	0.00109582	0.00206646	0.000278105	0.00582998	0.00261363	0.000290785
SPI1	0.00391326	0.00132739	0.00229821	0.00113427	0.00575158	0.0063914	0.00322575	0.00141895	0	0.00517298	0.000218177	0.0159304	0.00381058	0.00395063	0.0124862	0.00442679	0.0556057	0.0292534	0.00175366	0.000365013	0	0.00385284	0.00598569	0.00287503	0.00721069	0.000543974	0.00126141	0.000467971	0.00148364	0.00759124	0.0016652	0.00568077	0.000834516	0.0147095	0.0322474	0.00674122	0.00886816	0.000849967	0.00571132	0.00399038	0.00581189
ZNF90	0.00238583	-0.000580979	0.00917399	3.60661e-05	-0.0112223	0.0108115	0.013794	0.00188955	0.00506021	0.00679662	0.0394841	0.0154417	0.0104565	0.0176107	0.011508	-0.000399039	0.0216997	0.000185058	0.0081217	0.00637934	0.0121326	-0.00254171	0.00804178	-0.000740056	0.000715026	-0.00278782	-8.00142e-05	-0.00365858	0.00744302	0.00723297	0.0016742	-0.00112126	0.00532332	0.00284462	-0.0012162	0.000873421	0.00426746	-0.00203857	0.0149198	0.00329934	0.000874339
CENPA	0.950292	0.223461	0.123316	0.0206981	0.00337868	0.0157255	0.00631644	0.033366	0.00271647	0.00508923	0.00191436	0.0154245	0.0163025	0.00880704	0.0144663	0.00877519	0.00876259	0.022613	0.0088239	0.0111287	0.00300814	0.00131145	0.00437023	0.00241387	0.0136875	0.00431649	0.00218079	0.0150344	0.00221053	0.0022994	0.00343907	0.0111503	0.00420413	0.0137265	0.00444277	0.00245717	0.00153357	0.00418857	0.0141252	0.00951354	0.00473718
PLSCR1	0.00261286	0.00505816	0.0017284	0.00179988	0.0377911	0.00759729	0.0222797	0.00338087	0.00819195	0.0139597	-0.00127053	0.0140527	0.0284808	0.0473077	0.0321033	0.0132647	0.214051	0.0556914	0.0720261	-0.00185624	-0.0022395	0.0342407	0.0580946	0.00458335	0.0207326	0.00499146	0.00304762	0.00488896	0.00178661	0.032029	0.0203121	0.0101921	0.00259575	0.0117017	0.0194169	0.00680264	0.00632958	0.00386121	0.0225434	0.061431	0.0034916
HOPX	-6.68517e-05	0.00478016	0.00026407	0.00345409	0.00575339	0.00112106	0.002808	0.000542115	0.00105066	0.0058119	-0.00215915	0.0138895	0.00595395	0.00764485	0.0263363	0.0043748	0.0071125	0.00578804	0.00768273	-0.00426558	-0.000858363	0.00767804	0.0123715	0.00233336	0.00666677	0.000558488	0.00284557	0.00335157	0.00245282	0.00952706	0.0177927	0.00204714	-2.20642e-05	0.0058616	0.013391	0.00448798	0.00278574	0.00512375	0.00895399	0.0102109	0.00231136
NR2F1	0.00394936	0.00164774	0.000956538	0.000126626	0.00338728	0.00286471	0.000470654	0.000357081	0.000170196	0.00170689	-0.000593625	0.0123462	0.00533679	0.00318648	0.00373014	0.00216971	0.00190948	0.00238391	0.0020652	-0.000275893	0.000452746	0.00376653	0.00408328	0.00117445	0.00336979	0.00304818	0.00188874	0.00266718	7.05469e-05	0.0017024	0.0061841	0.00195917	0.000310958	0.0008561	0.00262366	0.00110768	0.000715114	0.00114942	0.00388129	0.00331107	0.000119535
STAT1	0.0130908	0.0125851	0.00390285	0.00228143	0.0164713	-0.00689039	0.0112277	0.00214539	0.0047161	0.0110052	0.00352341	0.0121016	0.00378791	0.0127959	0.0280209	0.004748	0.219899	0.0616687	0.0155057	0.00116907	-0.000716798	0.0113636	0.0183606	0.00137835	0.0133267	0.00374122	0.00314044	0.00148639	0.00587286	0.00864534	0.00678387	0.00618464	0.00237788	0.00154587	0.016133	0.0052682	0.00185045	0.00281552	0.00945892	0.0139439	0.00412255
FOSL1	0.0141928	0.00440914	0.00501531	0.000878692	0.0202855	0.0267305	0.0107415	0.00269241	0.00299693	0.00387624	0.00224426	0.0120646	0.0489933	0.0304205	0.00996467	0.0211437	0.00761653	0.0114643	0.0194025	0.00375053	0.000849141	0.0319319	0.010642	0.00231922	0.00970141	0.0033404	0.00314333	0.00349452	0.000945826	0.00326629	0.00365375	0.00342638	0.00337228	0.00628709	0.00673532	0.00183446	0.00287227	0.00121813	0.0171069	0.0254401	0.000938669
SOX4	-0.00982562	-0.00493871	-0.000584209	0.00380683	0.0392958	0.0335031	0.00838738	0.00165921	0.000988425	-0.000976388	-0.00446999	0.0120006	0.016145	0.00771225	0.0199157	0.00699283	-0.024371	-0.00499811	-0.00837871	-0.00181643	-0.000496722	0.017216	-0.00430788	0.00167043	0.00334551	0.021754	0.00508127	0.00115279	0.0145584	-0.00120806	-0.00201232	0.00143027	-0.00166051	0.000831527	0.00402242	0.00417084	0.00923625	-0.00211426	0.0192929	0.000207287	0.00381027
ZFP36L1	-0.0014272	-0.00430749	-0.00297301	0.000689205	0.0200022	0.0143219	0.00776711	1.19703e-05	-6.70665e-05	0.00583903	-0.00215732	0.0109411	0.0218314	0.0117256	0.00893981	0.0111184	0.0134637	0.00688045	0.0127541	-0.00327169	-0.00108679	0.0166937	0.00928924	0.00209797	0.00946804	0.00326216	0.00187814	0.0026675	0.00568094	0.00325838	0.0236959	0.00230497	0.00265896	0.002797	0.00557575	0.00451153	0.0043893	0.00277667	0.01146	0.0119205	0.00420026
MET	0.000874178	0	0.00103262	0.00042775	0.00554084	0.0318654	0.0108292	0.00270233	0.00401615	0.00497455	0.000536898	0.0109158	0.0257631	0.0193158	0.00774763	0.00996151	0.0122702	0.00963678	0.00793835	0.00245868	0.0016545	0.0135744	0.00984853	0.000549992	0.0060344	0.00321152	0.00227124	0.00504298	0.00182318	0.00380264	0.00285091	0.0026251	0.00176904	0.00615646	0.00358675	0.00161409	0.00223683	0.00338302	0.0128178	0.0132566	0.00107528
ZEB1	0.000564108	7.55011e-05	0.000989115	0.0011023	0.000205777	0.0033367	0.00157464	1.82051e-05	0.000446356	0.000359015	-0.000743857	0.0107879	0.00910409	0.00279765	0.00490295	0.00543113	0.000102043	0.000737869	4.4592e-05	-0.000536019	-0.000217956	0.00134509	0.00092509	0.000219652	0.0031686	0.00276047	0.00222904	0.000364056	0.00111939	0.000267382	0.000316351	0.00198596	-3.41814e-05	0.0018297	0.0031265	0.000275312	0.000975762	7.82917e-05	0.00360993	0.000883791	0.000238821
IKZF1	0	-1.46575e-05	-7.6002e-05	0	0.0015638	-1.46575e-05	0	0	-2.95792e-05	0.00415787	-1.46575e-05	0.0102611	0	0.00023551	0.00252165	0	0.00149244	0.00328322	-2.95792e-05	-9.20548e-05	-2.95792e-05	-1.46575e-05	0.00256133	0.000220852	0.00513037	0	0.000997526	0.000997526	0	0.000476084	-1.46575e-05	0	0.000982869	0.00593192	0.00317213	0.00179931	0.00869328	0	0.00448213	0.00023551	0.000461426
ZBTB16	0.00128407	-2.73277e-05	0.00102315	0.000817962	0.000220964	0.00120998	-0.00128994	0.000869209	0.000391558	0.00425825	-0.00630917	0.0101877	0.00157785	0.00175164	0.00296836	0.0005974	0.00455468	0.000730169	0.000419966	-0.0022267	-0.00039437	-0.00437042	-0.00199623	-0.00126024	0.00272905	0.000868183	0.000994567	0.00058439	-0.000416187	0.00268567	0.00471981	0.0017417	-0.000530187	-0.000110039	0.0044643	0.00440221	0.00207459	-0.000127618	0.00934318	0.00147335	0.00466206
TSC22D3	-0.00325017	-0.00140454	-0.00125342	0.00133764	0.0207282	0.00617603	0.00632841	-9.05884e-06	0.000722045	0.00568736	-0.00372752	0.0100971	-0.000394008	0.00534269	0.00701081	0.00331927	0.00287251	0.00408152	0.00921497	-0.00198759	-0.00117209	0.00653265	0.0111927	0.00231629	0.00695426	0.00315135	0.00274273	0.000883536	0.00250344	0.0110994	0.00456212	0.00173122	0.000383878	0.00109694	0.0118141	0.00871082	0.00536416	0.000855001	0.00806382	0.00562614	0.00455028
ZBED2	0.000492245	0.000627313	0.000980092	2.81949e-05	0.00955045	0.0179343	0.0201048	0.00814952	0.00924807	0.00855549	0	0.0100404	0.0244558	0.0290358	0.0132371	0.00895574	0.00740974	0.0106757	0.0247001	0.00163938	0.00365278	0.0186576	0.0094446	-0.000906013	0.00533833	0.00136944	0.000834743	0.0032338	0.000415444	0.0016241	0.00484775	0.00330797	0.00445409	0.00261244	0.0064002	0.00300819	0.00160555	0.00102728	0.0187109	0.0234482	0
PRDM1	0.00113069	0.000442777	5.04283e-05	0.00202822	0.0316211	0.0202279	0.0114649	0.00252013	0.00281271	0.00316264	-0.000794081	0.0100291	0.0128832	0.0214693	0.010377	0.00723952	0.0207487	0.00923906	0.0282499	-0.000817695	-0.000605912	0.0257377	0.0146582	0.00230047	0.00871311	0.00471169	0.00145297	0.00405491	0.00441101	0.0104956	0.00402606	0.00549538	0.00128497	0.006891	0.00979359	0.00549581	0.00319983	0.00158225	0.0117398	0.0280593	0.00453448
IRF1	-0.000227961	0.000992273	0.000204686	0.000922424	0.0852969	0.0113707	0.0248864	0.00204799	0.00760175	0.00851925	0.0075028	0.00990741	0.0154116	0.0242866	0.0311937	0.0127734	0.13382	0.0410061	0.020185	0.00228332	0.000142065	0.0430987	0.0302881	0.000269056	0.0114424	0.00465284	0.000400829	0.00100263	0.00509355	0.00903337	0.00589368	0.0038927	0.00375349	0.0058837	0.0199074	0.00845532	0.00362542	0.00240281	0.0176629	0.021281	0.00651469
BMP2	-0.000252159	0.00103938	0.000864231	0.000859469	0.0242467	0.0162819	0.00920193	0.00158668	0.00252007	0.00487836	0.000256538	0.0096936	0.0225888	0.0127775	0.00881149	0.0093309	0.00866708	0.00729376	0.0113637	0.000467358	0.000819274	0.02059	0.00802227	0.002498	0.00582727	0.00438196	0.00170859	0.00222878	0.00355486	0.00763258	0.00393761	0.00237761	0.0023031	0.003679	0.00582514	0.00408038	0.00332642	0.00178534	0.0115157	0.0162106	0.00367266
DLX5	-0.00212174	-0.00110961	-0.00104449	0.00097565	6.4731e-05	-0.00418226	-0.00274471	-0.000263344	-0.000404591	-0.00115508	-0.00171474	0.00964622	-0.00219752	-0.00133607	0.00591467	-0.00213618	-0.00254841	-0.000983259	-0.00568263	-0.00109897	-0.00103839	-0.000757474	-0.00172775	0.00237217	0.0035725	0.0118737	0.0014332	0.000345106	0.00351741	-0.000309205	-0.000946083	0.0025483	0.00012592	0.000428205	0.00173533	0.0006287	0.00245654	-0.000162736	0.000879632	-0.003028	0.000478012
KLF6	-0.00180027	-0.00427315	-0.00456974	0.00346156	0.0895989	0.0207599	0.0231641	0.00251963	0.00622995	0.0153134	-0.00119058	0.00952615	0.0128486	0.0233452	0.0118253	0.0172615	0.0170006	0.0102096	0.0193617	-0.00295508	-0.00175815	0.0501529	0.0228104	-0.000891158	0.00951957	0.00496214	0.000880025	0.00107285	0.00868227	0.00733388	0.00663724	0.00295258	0.00228152	0.00864237	0.0113357	0.0149069	0.0057213	-5.42938e-05	0.0198456	0.0233935	0.0206516
CREB3L1	-0.000817986	-0.000586356	-0.000708048	0.0020718	0.00229522	0.0024032	0.00447159	0.000985881	0.00213195	0.00686507	-0.00269432	0.00939407	0.00925464	0.00882266	0.00979773	0.00239885	0.0060739	0.00787343	0.0105959	-0.00119732	5.51617e-05	0.00572849	0.0170542	0.00458033	0.00468714	0.00296325	0.00657615	0.00542725	0.00867536	0.0113543	0.00482776	0.00302801	0.00333643	0.00212015	0.00662336	0.00268552	0.00113618	0.00392059	0.00847598	0.00890122	0.00203847
FOXM1	0.214471	0.0706646	0.0349503	0.00395194	-0.000551485	-0.000732328	-0.00230646	0.00818064	0.000785342	-0.000927197	7.95868e-06	0.00922684	0.0220582	0.00858206	0.00428654	0.00841199	-0.0031621	0.00528029	-0.00182059	0.00462547	0.00264815	-0.00186838	-0.000721013	-0.000217141	0.000530405	-0.00103266	0.00195513	0.00336296	-0.00332586	-0.000423067	-0.000722211	-0.00154782	0.000505622	0.00401628	0.000770464	-0.00180875	-0.000430202	0.000959653	0.00427826	-0.000792476	-0.00126576
NFIB	0.0109808	0.00831484	0.00320083	0.00113758	0.00232216	-0.00406792	0.00240053	0.00120278	0.000209858	0.000411085	-0.000605603	0.0086918	0.000585797	-0.00498021	0.0170455	0.00239684	0.00747836	0.0070094	-0.010474	0.00180605	0.00110669	-0.00160708	0.00327302	0.00140424	0.00359388	0.0154108	0.00189649	0.0012721	0.00369426	-0.000828046	-0.00101312	0.00211604	-0.00101165	-0.000314652	0.00234752	0.000473309	0.00225086	0.000963155	0.00452882	-0.00534446	0.0017228
SOX9	0.0092829	-0.000430634	0.00272008	0.00288791	0.0182072	0.00858643	0.00822321	0.00114142	0.0010674	0.00146995	0.00263436	0.00824521	0.00631247	0.00695595	0.00789256	0.00305419	-0.00383007	0.00639144	0.005005	0.000945159	0.000241511	0.0108188	0.00704099	0.0014536	0.0086619	0.00375241	0.00260929	0.00168631	0.00755216	0.00741798	0.00679113	0.00496646	0.00238145	0.00139727	0.00356621	0.00179672	0.00369383	0.00111949	0.0069758	0.0109904	0.00230893
JUN	-0.00285156	0.00125318	0.000355668	0.00377954	0.247928	0.0106685	0.036342	0.00291173	0.00487338	0.0135804	0.00211109	0.00815458	0.00549219	0.0214802	0.0286593	0.0169542	0.000458797	0.00824839	0.00697506	0.00621189	-0.00138396	0.0385193	0.0112727	0.00239173	0.011211	0.00663097	0.00291476	0.000629306	0.00978295	0.00219644	0.000138342	0.00698524	0.00736329	0.00115401	0.0184996	0.015088	0.00454074	0.00211342	0.0333075	0.0102308	0.0100217
TBX3	0.000340253	-0.00189568	0.000389479	0.000734401	0.0128212	0.00469163	0.00199734	0.00163934	0.00156902	0.00142373	-0.00322786	0.00804267	0.00300835	0.00202605	0.00349231	0.002836	0.00899791	0.00163954	0.000289665	-0.0011304	-8.67385e-05	0.00432731	0.00325556	-0.000105594	0.00464446	0.00271392	0.0011195	0.000847488	0.00301785	0.00344561	0.00182877	0.00179653	0.000417608	0.000334693	0.00378556	0.00176704	0.00269773	1.35284e-05	0.00582016	0.00197933	0.00209868
CREB5	0.00063861	8.28735e-05	0.000744214	0.000212144	0.0100448	0.0200613	0.00709562	0.00219545	0.00270473	0.00490237	0.000774436	0.00792219	0.0164738	0.0125029	0.00310828	0.0106858	0.00241016	0.00510539	0.00420071	0.00166328	0.00126243	0.0069405	0.00386686	0.000892391	0.00403715	0.00234105	0.00139584	0.00229192	0.00376806	0.00235982	0.000978087	0.00186298	-1.09197e-05	0.00582969	0.00198992	0.00163826	0.00222504	0.00110022	0.00825738	0.00645982	0.00343277
SOX18	0	0	0	0	0	0.00105166	0	0	0	0	0	0.00784702	0.00212524	0.00105166	0.00212524	0.00105166	0.00105166	0.00212524	0	0	0	0	0	0.00105166	0.00322141	0	0	0.00105166	0	0	0.00212524	0.00105166	0	0.00105166	0.00105166	0	0	0.00105166	0.00212524	0	0.00105166
ID1	0.0188233	0.00570277	0.00741326	0.000396972	0.0117424	0.0247408	0.0054702	0.00311905	0.00233962	0.00334278	0.000961052	0.00756896	0.0251625	0.0257402	0.00621259	0.0120155	0.0106287	0.0114499	0.0243361	0.00499923	0.00174144	0.0114773	0.0149722	0.00185602	0.00792638	0.0018462	0.000381015	0.00293998	-0.000163721	0.00481947	0.00543333	0.00068204	-4.68859e-05	0.00370204	0.0026615	0.00117977	0.000560784	0.00313622	0.0132968	0.0196709	0.00107269
DEPDC1	0.454983	0.070718	0.0433079	0.00825164	0.00263503	0.0134543	0.00539407	0.0182162	0.00217806	0.00440056	0.00121523	0.00752357	0.00841704	0.00481972	0.00684312	0.0110736	0.0102157	0.0163011	0.00986738	0.0062741	0.00206896	0.0010189	0.00387154	0.00227561	0.00608792	0.00188142	0.00140707	0.00775512	-0.000420417	0.00153966	0.00446704	0.00513541	-0.000127469	0.00631641	0.00351528	0.00117433	0.00284257	0.00573674	0.00884757	0.0110408	0.00358519
MAFB	0.00183047	-0.00132259	-0.0009108	0.00221911	0.0353968	0.00366116	0.00763101	0.000689779	0.00138758	0.00668283	0.00226727	0.00737769	0.000911208	0.010965	0.009877	0.00666444	0.0431952	0.0158212	0.00931093	0.000915144	-0.000322862	0.010015	0.00613478	0.000995204	0.00875621	0.00467188	0.00167217	0.00105567	0.00938933	0.00159962	0.00395148	0.00673778	0.00319681	0.00490363	0.00944503	0.00466833	0.00449372	0.001077	0.00968495	0.00736823	0.0044548
HIF1A	0	-0.000179987	0.00126998	0.000894194	0.00875305	0.0122551	0.00470438	0.00193487	0.00122552	0.00151688	0.000608417	0.00720671	0.0193073	0.0198949	0.00261156	0.0101832	0.0122353	0.00623815	0.00118259	-0.00010169	-0.000299474	0.0120342	0.00196761	0.00036114	0.0036439	0.00173132	0.000283938	0.000135724	0.00112908	0.000883	0.00105229	0.000798959	0.00190462	0.0028027	0.00309059	0.00264573	0.00192239	-0.000801238	0.0103717	0.00694806	0.000868417
ATF3	0.00167737	0.00312184	0.00287462	0.000936699	0.127672	0.00862859	0.0251665	0.00379498	0.00493262	0.00556466	0.00128182	0.00692172	0.0074954	0.0212916	0.0179701	0.0114432	0.00290058	0.00636034	0.00902627	0.00229758	0.000737404	0.0334614	0.0121274	-0.000124407	0.00803645	0.00326848	8.20234e-05	8.8009e-06	0.00426177	-8.80812e-05	0.00212533	0.00193608	0.00602192	0.00152487	0.0083463	0.0109444	0.00233521	0.000138754	0.0180441	0.0106311	0.00434417
HOXB2	0.000890424	0.000251057	0.00162013	0.00032912	0.00132095	0.00560837	0.00142583	0.0023851	0.00303944	0.00332376	0.000883192	0.006822	0.000617455	0.00512834	0.0107548	0.000816814	0.0221987	0.00952039	0.00191424	0.00429041	9.04078e-05	0.000138919	0.00122483	-0.000904587	0.00474343	0.0019943	0.0036514	0.000227777	0.00295871	0.00687465	0.00313031	0.00531657	0.00111795	0.00530118	0.00542066	0.00106598	0.00315204	0.00035897	0.00110008	0.00179384	0.0011013
ERG	0	0	0	0.000173275	0	0.000904076	0.000173275	0	0	0	0	0.00680923	0.00182699	0.000904076	0.00223976	0.000904076	0.000904076	0.00182699	0	0	0	0.000173275	0	0.000904076	0.00276933	0	0	0.000904076	0.000173275	0	0.00217633	0.000904076	0	0.00143236	0.00186252	0.000236701	0	0.000967502	0.00195515	0	0.000904076
HMGB1	0.331492	0.183493	0.100228	0.0259555	-0.027669	-0.0322539	-0.00937066	0.0223269	0.000186267	-0.00207382	-0.00593643	0.00679268	0.00747812	-0.0123114	0.00288563	0.000101561	-0.0114235	0.00470501	-0.0506985	0.0215218	0.00723718	-0.0238312	-0.0221717	-0.000295903	-0.000675701	0.00507334	0.0061368	0.00367692	-0.00487722	-0.0137592	-0.0109388	-0.00630651	-0.00694416	-5.84081e-05	-0.00308083	-0.0043283	-0.0024014	0.000790269	-0.00377347	-0.0251001	-0.00755255
CARHSP1	0.00761392	0.0231469	0.00426517	0.00186942	0.0157827	0.0185711	0.00786768	0.00243693	0.00368172	0.00437777	-0.00457407	0.00668087	0.0214016	0.0242839	0.00370222	0.00993105	0.0249165	0.00889004	0.0394962	-0.00354865	-0.002543	0.0242453	0.02009	0.00297173	0.0081856	0.00254921	0.00210649	0.00428349	0.000492934	0.0175319	0.00835484	0.00421593	-0.000224455	0.00687619	0.00478342	0.00279485	0.00238546	0.00158036	0.0126276	0.0350766	0.00154009
ETS2	0.000302343	9.53273e-05	-3.11664e-05	0.000635137	0.0181257	0.0124602	0.00715488	0.000924678	0.0030166	0.00461107	-8.3767e-05	0.00662983	0.0184662	0.00772384	0.00625891	0.00857897	0.0159713	0.00723251	-0.0137056	-0.00100982	-0.000522661	0.0142743	-5.95045e-05	0.00103624	0.00493111	0.000806421	0.000928481	-0.000178744	0.00259019	-0.00100591	-0.000273363	0.00206997	-0.00044168	0.00239882	0.00430376	0.00304895	0.00179944	-0.000357109	0.00799684	0.000618979	0.0022353
HMGN3	0.0139446	0.00952259	0.00467854	0.000709978	-0.0042296	-0.0165295	-0.00457712	0.000327948	-0.000784917	0.0001551	-0.00366837	0.00651981	-0.00168389	-0.00815193	0.00848872	-0.00303914	-0.00368008	0.000231539	-0.0186888	-0.00174324	0.000438464	-0.00962172	-0.00391418	0.00792968	0.000196771	0.00109684	0.00035093	-0.000167154	0.00136089	-0.00337165	-0.00241308	-0.00101128	-0.000580983	-0.00233913	0.00155707	-0.000391506	0.000958515	-3.74005e-05	-0.00239692	-0.0113739	0.00101311
JUNB	0.00042123	0.00661392	0.000387796	0.00174077	0.128902	0.0232417	0.0265166	0.00301094	0.00482162	0.0111464	0.00210677	0.00649731	0.00657476	0.0254106	0.0206537	0.0115346	0.0125632	0.0124482	0.0153612	0.000171018	-0.000372787	0.0278796	0.0193588	0.00121946	0.0106003	0.0036838	0.000664503	0.000837693	0.00779371	0.00651895	0.0086645	0.00542076	0.00956537	0.0058765	0.0109568	0.0109256	0.00387428	0.00477768	0.0221249	0.0137368	0.00539902
PROX1	0.000349724	0.000172878	0.00128162	0.00204747	0.0048912	0.00644629	0.00101792	0.0022203	0.000593896	0.00114674	0.000400789	0.00645648	0.00254815	0.00581482	0.00658712	0.00615033	0.00189546	0.0102643	0.00293148	0.00140562	0.000433637	0.00231014	0.0047537	0.00359683	0.0196046	0.0117237	0.00649339	0.00257189	0.00351199	0.00271922	0.00401637	0.00441988	0.000722432	0.00140893	0.00305094	0.0010702	0.00301804	0.00214184	0.00754451	0.00289426	0.00197412
SP110	0	0	-0.000108205	0.000311705	0.00855122	0.002171	0.00577258	0.000355501	0.00211825	0.00284718	2.40306e-05	0.00642359	0.00471356	0.00488836	0.0121578	0.00166763	0.0811634	0.0209207	0.00703488	-0.000120293	-0.000273573	0.0081953	0.00788541	0.00059344	0.0055359	0.000758392	0.000768474	5.14876e-05	0.00144356	0.00205984	0.00396769	0.00352867	0.000402985	0.00142148	0.00660876	0.0016372	0.00135071	1.36386e-05	0.00661849	0.00670795	0.00124312
ASCL2	0.00133685	0.00105932	0.0020639	0.00115162	0.00128692	0.00359444	0.000355632	0.00131457	0.0013843	0.000542225	0.000597784	0.006315	0.00763264	-0.000174468	0.00637257	0.00179003	-0.0085617	0.000102806	-0.014463	0.000360718	0.000505307	0.00168403	-0.00431867	0.000134099	0.00234941	0.00358632	0.00218917	-0.000412825	0.00337416	-0.00404537	-0.00126334	0.000899698	9.56417e-05	0.00205505	-8.87414e-05	0.00066616	0.00107585	0.000120648	0.00579448	-0.00496251	0.000368795
LEF1	0.00815806	0.000613211	0.000645141	0.001513	0.00318709	0.00490803	0.000195074	0.00183785	0.000463089	0.000702027	-0.00116496	0.00624082	0.00329086	0.00204352	0.00343509	0.000806011	0.00384217	0.00116698	0.000472569	-0.00154452	-0.000543172	0.000854952	0.00193387	0.000931843	0.00371618	0.00314813	0.00158287	0.000415371	0.00237079	0.0021262	0.00118753	0.00231612	0.00145682	0.00137386	0.00110857	0.00142318	0.00320377	-0.000145954	0.004835	0.00112112	0.00176427
ZFP36L2	0.00206283	-0.00113472	-0.00149767	0.000699579	0.0154408	-0.000239088	0.00469206	-0.000564475	0.0016037	0.00204641	0.00252112	0.00614598	0.00590998	0.00524413	0.0158611	0.00395141	0.0190934	0.0105518	0.00236538	-0.000536528	-0.000182862	0.015837	0.00809706	0.00165226	0.00550439	0.00084658	0.000649389	0.000276976	0.00139242	0.0018887	0.000427229	0.000832528	0.00138733	0.00174236	0.00719651	0.00310252	0.000491438	-0.000235114	0.00601438	0.00598702	0.0026621
SOX8	0.00762649	0.0001652	0.00120054	0.00392741	0.00199836	0.00417698	0.00229353	3.67428e-05	0.000215767	7.25481e-05	0.00159775	0.00602771	2.66472e-05	0.000938844	0.00742736	0.000430695	0.00286926	0.00686844	0.000874112	0.000960308	0.000635123	0.000362516	0.00248475	0.000685549	0.00607674	0.000730712	0.00650121	0.00136958	0.00955233	0.00877172	0.0078209	0.00550293	-0.000204813	0.000182516	0.00497728	0.000107377	0.00455074	0.000338844	0.00114395	0.00530274	0.000419468
KLF7	-0.000680093	-0.00325825	-7.50928e-05	0.000839555	0.00485775	0.0100495	0.00375526	0.000872271	0.00101011	0.000446581	-0.000121548	0.00567348	0.0121188	0.00642106	0.00175986	0.0056443	-0.00122724	0.00139273	0.00194991	-6.30482e-05	-9.64781e-05	0.00821998	0.002411	0.000548189	0.00139702	0.00205088	0.000373692	0.000146408	0.000868644	-0.000288819	-0.000143003	0.000352911	0.000853392	0.0016777	0.00238769	0.0015988	0.000827322	-4.10556e-05	0.00602276	0.00440489	0.000458824
MXD1	-0.00573968	-0.00690094	-0.00428539	0.00392445	0.0927224	0.0495268	0.0253013	0.00431269	0.00534081	0.0129937	-0.000500646	0.00562826	0.0271978	0.0452835	0.01472	0.018596	0.0279607	0.016239	0.0620387	-0.000838548	-0.0029511	0.0551219	0.0291966	0.00491182	0.0122786	0.00725455	0.00278934	0.00819554	0.00727353	0.0291161	0.0113776	0.00953171	0.00614254	0.0102234	0.0122064	0.0105045	0.0052545	0.0065354	0.0251672	0.0587967	0.00827962
EGR4	0.00010288	0.00010288	0	0.000307799	0.00560903	0.000578664	0.00186411	0.00010288	0.000313915	0.000234113	0.00171652	0.00553479	0.00139081	0.00112257	0.00300343	0.000708406	0.000234113	0.000233677	0.000264749	0.000517039	0	0.00396315	0.00108646	0.000204919	0.000991722	0.000131233	0.00088488	0	0.000983988	0.000233677	0	0.000336153	0.000414159	0.000750716	0.00046779	0.000234113	0.000672709	0.000204919	0.00195019	0.000503486	0.000204919
TRPS1	0.00385518	0.000112675	0.000310664	0.00153885	0.000712317	0.00551307	0.00119644	0.00116719	0.000694657	0.00135189	-0.000169887	0.00552303	0.0031655	-0.000361889	0.00395797	0.00196246	0.00215684	0.00323733	0.000615311	-0.000101689	-0.000259282	0.000616439	0.00248591	0.000428952	0.00502253	0.000174273	0.00166103	0.00134108	0.00472448	0.00424223	0.00487156	0.00248891	-0.00100177	0.000526015	0.00267813	0.000387125	0.00239095	0.000875677	0.00296302	0.00274056	0.00103941
ARID5B	-0.000275893	0.000192808	0.000365545	0.000523301	0.0126009	-0.00137902	0.00396113	0.000694271	0.00142312	0.00331491	-0.000193942	0.00544053	-0.000563632	0.00203143	0.0100183	0.00121049	0.0102386	0.00568786	-0.00215686	-0.000179463	0.000190644	0.00594321	0.00320129	0.000599786	0.00370789	0.00192921	-0.00010683	4.13448e-05	0.00141762	-0.00012067	-0.000399737	0.00205491	0.000799723	0.000207688	0.00323449	0.00251683	0.000528558	-0.000154705	0.00413427	0.000856461	0.00175776
SATB2	4.58299e-05	0.000129288	-0.000256118	0.000804085	0.000817565	0.000430854	0.000245825	-0.000301042	-3.97619e-05	-0.000295645	0.000714953	0.00537856	0.00134625	-0.000394136	0.00299499	-0.000376293	-0.000896294	0.000999283	-0.00113749	0.000414787	0.00144651	0.000588519	0.000244335	0.000192893	0.00121388	0.00119311	0.00172845	0.00102107	0.00236702	-0.000841135	0.00210042	0.00122564	1.83473e-05	0.000965347	0.000471682	0.000311631	0.00132276	0.00136414	0.00168113	-0.000173658	0.000899076
MYBL2	0.213681	0.193575	0.0680839	0.0218273	0.00197699	-0.0133452	0.00279949	0.0130974	0.00127394	0.00226647	0.00355867	0.00537358	0.00351936	0.00464931	0.00236004	0.00241201	0.00656859	0.000601665	0.000841812	0.0169937	0.00987554	0.0014895	-4.6628e-05	0.00162098	0.00229007	0.00233001	0.0108975	0.00772092	3.23886e-05	0.000616818	0.00169749	0.000674371	0.00482348	-0.000142639	0.00342687	0.00195283	-0.000554744	0.00337922	0.00192344	0.00251359	0.00377896
HOXD9	0	0.000314346	0.000570579	-2.4665e-05	-0.000340874	-0.0025648	-0.00116263	-0.000181145	-0.00020581	-0.000181145	-0.000231433	0.00533983	0.00153795	-0.000428846	0.00180598	5.40625e-05	0.00120841	0.00123713	0.000419408	8.5585e-05	-0.000153757	-0.000216631	0.0012859	0.000609433	0.00327882	0.000819885	0.000386202	0.00082663	-0.000298753	0.000255224	0.00204742	0.000541094	0.000861406	0.000152633	0.000714213	-4.16263e-05	-4.16263e-05	0.00084308	0.0017835	-0.000198106	0.00163706
ZNF331	0.0009302	6.10737e-05	0.000602992	0	0.00330661	0.000679371	0.00127035	0.000561142	0.000520799	0.00163044	0.00170019	0.00523181	0.000679371	0.00378483	0.00293302	0.00237956	0.0157384	0.00717066	0	0.000520799	0	0.00223609	0.000359968	0.000466561	0.0023298	0.00117939	0.000825686	0.000146315	0	0.00195329	0.000893024	0.00059156	0.0016366	0.00208647	0.00704751	0.00253905	0.00292237	0	0.00188238	0.000967373	0.00252431
HMGB3	0.18817	0.0406715	0.0264584	0.00250254	0.00257909	0.00567867	0.00330342	0.0103145	0.00112977	0.00343842	0.000157893	0.00514359	0.0051097	0.00234158	0.00564067	0.00573335	0.00295069	0.0101951	-0.00114065	0.00637856	0.000947681	0.00267083	0.00356901	0.00137624	0.00501942	0.00221655	0.0029373	0.00229565	-0.000129541	0.00216758	0.00206675	0.00387944	0.00134125	0.00640351	0.00240223	0.0012084	0.00224752	0.00381875	0.00640207	0.00183479	0.00114725
IRX4	0.000808145	0.000124881	0.000763631	0.000527319	0.000877329	0.00290819	0.00133955	0.00108255	0.00164	0.00164154	0	0.00512379	0.00934029	0.00275356	0.00615744	0.00292646	0.00208353	0.00147872	-0.0111731	1.96894e-05	0.000635777	0.00260945	-0.000890481	0.000431416	0.00110455	0.000770341	1.26057e-05	6.97366e-07	0.000619775	-0.000753643	-0.00182502	0.000347499	-0.000862862	0.00152282	0.000856566	0.000987551	0.000264284	-9.85878e-05	0.00341403	-0.00190158	0.000213213
BNC2	0.000413258	0.000385872	0.0001708	0.000103849	0.000595432	0.000355417	0.000176077	1.2022e-05	0	0.000146788	0	0.00500352	0.00134435	0.00053509	0.0012308	0.00166857	0.000630585	0.000673588	0.000212572	0.000276747	0	0.000559591	0.000297242	0.000559591	0.00178173	6.69512e-05	2.41863e-05	0.000552982	0.00177045	-9.79014e-05	0.000176077	0.000146788	0	6.08051e-05	0.00110359	6.69512e-05	-1.82387e-05	0.000209796	0.00124935	0.000764476	0.00186009
ELF3	-0.00657431	-0.00869697	-0.00781276	0.00500547	0.127203	0.0172341	0.0233893	0.00244354	0.00624201	0.0165694	-0.00818272	0.00492736	0.00682817	0.0302908	0.0199933	0.0135451	0.0231725	0.0134011	0.0489045	-0.00450226	-0.00497971	0.0376134	0.0333356	0.00322495	0.00884123	0.00660685	0.000578673	0.00411102	0.00376248	0.0208303	0.00889616	0.0061231	0.00159723	0.00623256	0.0119436	0.00928791	0.00578686	0.00473215	0.0218776	0.0378466	0.0136276
DEK	0.0585533	0.162675	0.0542691	0.0141772	0.00248435	-0.00322919	0.00471883	0.00804923	0.000230738	0.00184446	0.000150833	0.00492007	5.18582e-05	-0.00184603	0.00689419	0.00186923	-5.46244e-05	0.000831994	-0.0153539	0.012013	0.00635447	-0.00140647	-0.00463281	0.00191521	0.00269447	0.00326752	0.00656007	0.00255366	0.00100662	-0.00157561	-0.00327889	0.000679523	0.00106881	-0.000568783	0.00203177	0.00157351	-0.000395603	0.00363815	0.00382469	-0.00661885	0.00201993
OSR2	-0.000334772	0.000106097	0.000195663	0.000767896	0.0103959	0.00485845	0.00378835	0.00183245	0.00197998	0.00195006	0.000444646	0.00481119	0.0066674	0.00603813	0.00500265	0.00385474	0.00471515	0.0023127	0.00232301	0.000662354	0.000102168	0.00598315	0.00183146	0.00199345	0.00510131	0.00125587	0.00234762	4.37094e-05	0.00173371	0.00108952	0.000926748	0.00162389	7.3428e-05	0.00197681	0.00124944	0.0012474	0.00129818	0.000132479	0.00581553	0.00345029	0.00106187
TWIST2	5.74081e-05	0	-5.44974e-05	0.000146653	0.00110014	-0.000293641	-2.98356e-05	-3.36263e-05	4.6261e-05	-3.36263e-05	-3.36263e-05	0.00480404	0.00111962	0.000580886	0.00149099	0.000188209	7.98873e-05	0.000747327	0.00015854	-0.000122315	0.000179411	0.00026841	0.000219394	0.000156425	0.00121323	0.00174658	0.000452954	0.00050613	0.000865268	-0.000175756	-0.00014213	0.000275996	0.00038183	0.000463471	0.00108886	0.000292925	0.000804335	1.20696e-05	0.00129992	0.000346984	0.000408196
PLXNA1	0	0	0	0	0.00102403	0.00470837	-3.3236e-05	0	0	0.00127719	-0.000585875	0.00475783	0.0142805	0.00505858	0.000507221	0.00531894	0	0.00285676	0.00284834	-0.000585875	0.000217539	0.00258397	0.00155686	0.000256447	0.00232361	0.000256447	0.000507221	0	0	0	0.000507221	0.000256447	0	0.00102074	0.00127719	0	0	0	0.00311712	0.00500941	0.000516808
NR4A1	0.00370221	0.0101469	0.00112319	0.00174198	0.0556715	-0.00794785	0.00928442	0.000167799	0.00109257	0.00519203	0.000490895	0.00474988	0.00337351	0.00910421	0.00791932	0.00632217	0.00225482	0.00210042	0.00505013	-0.000513451	-0.000114443	0.0184812	0.00733238	0.000701769	0.00335197	0.00123718	0.00094367	0.000785681	0.00338188	0.00502457	0.000388933	0.00114201	7.72565e-05	0.00253936	0.00432509	0.00409316	0.00132273	0.00118911	0.00481728	0.00642679	0.00422001
DLX4	0.00831455	0.000768362	0.000877225	0.000367901	0.00273164	0.000386814	0.000445923	0.000343315	0.000245451	0.000107798	0	0.00474004	0.00135046	0.00095457	0.00253682	0.000162984	0.000302449	0.000725493	0.000249646	3.66997e-05	0.000144805	0.000466396	0.00064059	0.000425683	0.00146526	0.00085616	0.000458301	0.000461743	0.00112636	0	5.35745e-05	0.00080567	7.14867e-05	0.000836409	0.00100013	0.000450273	0.000294942	0.000217677	0.00162764	0.00030685	0.000328747
PAX3	0	0	0	0.00281081	0	0	0	0	0	0	0	0.00467079	5.5635e-05	0.00281081	0.00754697	0.00830978	5.5635e-05	0.0121792	0.00180435	0.00180435	0	0	0.00281081	0.00281081	0.0317397	0.0123801	0.00836542	0.00363712	0.00180435	0	0.00363712	0.00363712	5.5635e-05	0	0.00363712	0.00180435	0.00180435	0.00185999	0.00472731	0	0
TEAD4	0.00765195	0.00219695	0.00155255	-0.000141136	0.000701611	0.00140007	0.000297787	0.000216982	0.000403824	0.00020647	0	0.00464636	0.0101159	0.00236712	0.0022953	0.00294706	0.015479	0.00595714	0.000546666	0.00081318	0.000403824	-9.82241e-05	0.000701611	-0.000248879	0.000600225	-0.000394305	0	0.000107743	-0.000759621	0	0.000546666	-0.00102171	0.000154945	0.00081318	0.00111097	-0.000502048	0.000154945	0	0.00218744	0.00095049	-0.000759621
ZNF761	0	0	-0.000213458	0.000648427	0.00016679	-0.000666341	0.000111303	0.000259137	0.000451855	0.00313465	-0.00329232	0.00459554	0.000946014	-0.000731705	0.00282413	-0.000425159	8.39373e-05	0.000249743	9.29608e-05	-0.00122367	-0.000213458	-0.000436121	-9.88984e-05	0.000236498	0.00124935	-0.0001247	-0.000133338	0.000705956	0.000287574	0.000630446	0.00220632	0.00118219	-0.000172349	-8.01643e-05	0.00406251	0.00363592	0.000468036	0.00389822	0.00670767	0.000822543	0.00159492
MYC	0.0100495	0.00474639	0.00711088	0.000330126	0.0142612	-0.00219133	0.0108292	0.00076489	0.00117244	-0.0025248	0.026343	0.00458062	-0.00622179	0.00109034	0.00864693	0.000368112	0.0091589	0.000659508	-0.0100552	0.0109358	0.00644235	0.004447	-0.00101591	-0.000560125	0.000598924	-0.00147825	0.00104093	-0.00210459	0.00790805	-0.00482725	0.00284968	-0.000610527	0.00597232	-0.000698113	0.0019475	0.00157347	0.00171903	0.000951717	0.00297312	-0.00383296	0.00112003
REL	-0.00133435	0.000275614	-0.00126756	0.0016967	0.0435285	0.00750979	0.00878083	7.63204e-05	0.00201311	0.00476916	-9.65021e-05	0.00453084	0.00478793	0.0057038	0.00811559	0.00750833	0.00559902	0.00211053	0.00017255	-0.00173108	-0.00068185	0.0212089	0.00852476	0.000944248	0.00303221	0.0020674	0.000804126	0.000629053	0.00534589	0.00120469	-0.000739833	0.00167142	9.60294e-05	0.00318639	0.00343876	0.00423544	0.00280075	-0.000177219	0.00730521	0.00751147	0.00724336
LHX1	0.00467759	-0.000517818	0.000608891	0.000488917	0.00091156	0.00253971	0.00121722	0.00111098	0.00111943	0.000998088	5.08563e-05	0.00440806	0.01218	0.00526432	0.0035068	0.00373317	0.00127151	0.00142471	0.000846154	0.000565757	0.000977936	0.00153114	0.0013507	0.000347308	0.00114953	0.00362328	0.00138003	0.0013414	0.00171983	0.00101671	0.00113377	0.000271523	0.00083902	0.00156064	0.00221868	0.000410363	0.000836656	0.000247206	0.00305337	0.00204792	0.000122966
NKX2-1	0	0	-1.85595e-05	-9.08492e-05	0.00274366	-0.00163041	0.000585547	-0.000113039	-0.000113039	0.00360291	0.000310794	0.00440328	0.00144609	0.000861396	0.00188436	0.000428271	-0.000421302	0.00133093	0.00295852	-0.000752484	0.00224435	0.00547257	0.00350609	0.000589376	0.00317317	-1.85595e-05	0.00140791	0.00249451	0.00102889	0.00275965	0.0261277	0.00129907	0.00266047	0.000753952	0.000604756	0.000451827	0.00149939	0.00412338	0.000428271	0.00347858	0.00196761
SOX17	0.00609109	0	0	0	0.00134444	0	0.000138621	0	0	0	0.00194636	0.00437376	0.00380368	0.00270744	0.00194636	0.00208498	0.00208498	0.00315218	0.00194636	0.00194636	0	0.00120582	0	0	0.00120582	0.00042435	0.000138621	0.000138621	0.00222641	0.000138621	0.00134444	0.00120582	0.000138621	0.00366506	0.00541602	0	0.00120582	0	0.0024274	0.00208498	0
MAF	0.00118732	-0.00610136	-0.000634038	0.000970805	0.0121711	0.0334769	0.0181151	0.00704516	0.00626794	0.00698027	0.00148041	0.0043389	0.0104441	0.0139908	0.00215341	0.00843135	0.00407969	0.00581263	0.0101196	-0.000753948	7.04455e-05	0.0152441	0.00420915	0.00261516	0.00491449	0.0035713	0.00165867	0.00261064	0.00758837	0.00516823	0.00392887	0.00262298	-9.43763e-06	0.00532247	0.00600571	0.00161981	0.011964	0.00163799	0.0102391	0.0106676	0.00474028
SPIB	0.000299555	0.00119549	0.0011848	7.35515e-05	0.00364896	-0.00176522	-1.04648e-05	0.000224781	0.00036576	0.0021799	0.000465729	0.00430261	0.000220444	0.00531809	0.00657562	0.000400839	0.00335689	0.00831195	0.00232801	-0.000263497	0.000139224	0.00129056	0.00311152	0.00450301	0.0031011	0.00916711	0.00396329	0.00346149	0.00121233	0.000757755	0.00262022	0.00413388	0.000840941	0.00378288	0.00145095	0.00153525	0.00169356	0.00141506	0.00631544	0.00399376	0.00214124
DDIT3	-0.000741811	-0.00587139	0.000810303	-6.10822e-05	0.0677666	0.0528962	0.0314687	0.00726105	0.00732264	0.00681823	0.00360699	0.0042374	0.00816289	0.00970601	0.0114785	0.00928182	-0.00166268	0.00410412	0.00781006	0.00304323	-4.66387e-05	0.0289168	0.0100781	0.00133394	0.00575609	0.0066478	0.00422388	0.0015306	0.00626252	0.000563541	0.000641442	0.00232912	0.00192048	0.00348185	0.00457942	0.0057481	0.00528006	0.000643898	0.017389	0.00958998	0.00309135
FOSL2	-0.00253528	-0.00440276	-0.000604837	0.000819213	0.0109454	0.019803	0.00630868	0.000563591	0.000939389	0.00056926	-0.000843466	0.0042211	0.0075199	0.00666409	0.00543109	0.00470694	0.00499179	0.000477953	0.00765859	0.000224306	-0.000284551	0.00909725	0.00511217	0.000932748	0.00121698	0.00257811	0.000552356	0.00112925	0.00280709	0.00582853	0.00212987	0.000196888	-0.00139045	0.00150773	0.00306961	0.00261561	0.00281578	0.000800615	0.00734834	0.00728445	0.00112262
ETS1	0	-8.23752e-05	-0.000133308	0	0.00106365	0.00378354	0.00122381	0.00120896	0.00186914	0.00103238	-8.23752e-05	0.00420626	0.0124866	0.00567092	0.00274107	0.00350612	0.00333883	0.00149919	-0.00167418	-5.22249e-05	0.000717111	0.00394266	0.000713651	0.000211448	0.00135874	0.00115688	0.000925086	0.000556492	0.000352536	0.000133931	-0.000370781	0.000158237	0.000176759	0.00225307	0.000447484	0.00100527	0.00113403	-0.000125046	0.00353868	0.00148471	-0.000146215
MSX2	0.000211279	5.69382e-05	-0.000396688	0.000493822	-0.000836254	-0.00694785	-0.00258572	-0.000258062	-0.000329321	-0.000510458	-0.000617713	0.00411949	0.000678922	-0.000885322	0.00199509	-0.00136509	0.000100833	-0.00102595	-0.000497425	-0.00110505	-0.000139144	-3.75213e-06	-0.00154374	0.000215207	0.000230013	0.00132687	0.000297643	-0.000563141	0.00128243	-0.000921044	-0.000410586	0.000332137	-0.000315629	-3.09936e-05	0.000943632	0.000123092	0.00026706	-0.000728427	-0.000358064	-0.000218053	-0.000586581
RFX4	0	0	-2.66519e-05	0.001767	0.000563489	0.00065234	-9.58711e-05	8.91396e-05	8.91396e-05	0.00017958	-0.00140903	0.00393445	0.000522804	0.0022898	0.00541703	0.00644066	0.000987925	0.00962282	0.00153673	0.000925643	-0.000198327	0.000327047	0.00199076	0.00188614	0.0245401	0.00824295	0.00601123	0.00273143	0.0014125	3.06099e-06	0.00291101	0.00293693	-0.000164979	0.000119141	0.00308989	0.00144222	0.00144222	0.00144222	0.00350928	0.000271351	-0.000113569
HEY1	-0.00977473	-0.00388887	0.000172112	0.000465517	0.00504252	0.0327613	0.0085053	0.00124546	-0.000103795	0.00210514	0.000141265	0.00373237	0.000179447	-0.00063593	0.0084095	0.000709678	0.00195409	0.00316371	0.00185914	0.00208922	-0.000166198	0.00454645	0.00302249	0.00116688	0.00778522	0.00765271	0.00110354	0.00169418	0.00614454	-3.50064e-05	0.00192242	0.00377543	0.00221423	0.00179205	0.00305786	0.00260672	0.00635752	0.000936264	0.00949343	0.000187687	0.00130994
HEY2	-0.000322842	-7.97895e-05	-0.000161525	0.00021131	0.000269799	0.000418275	0.000148886	-3.96559e-05	-3.96559e-05	0.00013152	-3.96559e-05	0.00372893	3.02547e-06	-3.86828e-05	0.000726879	0.000107537	0.000405125	0.00135581	-0.000366421	-0.00012041	-7.97895e-05	0.000140601	0.000122516	0.00021131	0.00133501	0.000520765	0.000317808	0.000585114	8.28437e-06	2.50577e-05	0.000437542	0.000461586	0.000219594	-3.13715e-05	7.46958e-05	0	-3.13715e-05	0.000795483	0.000253997	-0.000139348	0.000261515
ZFP36	-0.000962471	0.000894463	-0.00092905	0.000822629	0.105745	0.0126438	0.0196191	0.00194564	0.00278543	0.00954149	0.00201613	0.00367643	0.00478492	0.0204412	0.0133242	0.00953986	0.0070965	0.0081717	0.0222034	0.00118007	-0.000481664	0.0283297	0.02351	0.00163056	0.0104954	0.00336809	0.00135962	0.00115882	0.00555394	0.0113359	0.00518179	0.00413364	0.00624412	0.00443818	0.00985625	0.0093003	0.00264603	0.00453877	0.0155985	0.0179252	0.00833491
CEBPB	-0.00285197	-0.00038765	-0.00136936	-0.000709571	0.0226634	0.00858176	0.00619524	-0.000715932	0.00113377	0.00249453	-0.000531226	0.0035671	0.0092122	0.00444761	0.00219126	0.0069637	0.00452785	0.00232979	0.00295521	-0.00203409	-0.00096029	0.0115593	0.000337964	0.00158448	0.00191594	0.000813945	-0.00035683	-0.000525133	0.000470642	-0.00240594	0.00182423	0.00130729	0.00233665	0.00141445	0.00161361	0.00254637	0.000669143	-0.000319622	0.00573089	0.00674617	0.00292509
RUNX2	0.000329834	0.000184083	0.000766322	0.000436153	0.00297308	0.00118565	0.000464643	0.00131776	0.000547571	0.000216186	0.000155115	0.0034908	0.00169341	0.00277076	0.00185514	0.001554	0.00324258	0.00240893	0.00118762	0.000232392	4.4801e-05	0.00181209	0.00209813	0.00311626	0.00420555	0.00485394	0.000507733	0.000277218	0.00120354	0.0017498	0.00068775	0.00205495	-5.5195e-05	0.000706951	0.00200779	0.000429598	0.000824681	3.15908e-05	0.00377989	0.000948686	0.0008115
ZNF804A	0	0	0.0006659	0.000796009	8.65516e-05	0.00259861	0.00134229	8.65516e-05	0.000481792	0.000746614	0.0006659	0.0034615	0.0057731	0.00191148	0.00173753	0.00460435	0	0.000351374	8.65516e-05	0	0	0.000752451	0.000569197	8.65516e-05	0.00217894	0.00181328	0.00106114	8.65516e-05	8.65516e-05	0	0	0.00154846	0	0.00105823	0.00163587	0	0.000481792	8.65516e-05	0.00182408	0.000882561	0
ZNF385B	0.00213318	0	0.000208333	0.00631431	-0.00619864	0.00427958	0.000441235	0.000434556	0.000110241	0.0014039	0.00098981	0.00335906	-0.000111226	0.00161501	0.00474316	0.000543772	-0.000993008	0.00360576	0.00553656	0.0039309	0	-0.00028049	0.00245823	0.00132043	0.00385739	0.00130274	0.0019645	0.000580202	0.00523001	0.0056145	0.00930536	0.00279203	-6.52364e-05	0.000349624	0.00231813	0.000375187	0.00250395	0.00425982	-8.41164e-05	0.00225773	0.0057503
BNC1	0.000150435	-0.00040118	0.000258685	0.000214635	0.000703544	0.00382096	0.000809209	0.000793432	0.00100926	0.000736396	0	0.00335327	0.0066401	0.00330725	0.00347828	0.00195099	0.000861617	0.00102359	-0.00359004	0.000758985	0.000147267	0.00335612	-0.000120125	0.000180616	0.00137674	0.000634437	0.00021769	0.000213085	0.000962908	0.000222621	-0.000711128	0.000716063	-5.94858e-05	0.00173663	0.00111824	0.000462323	0.000497644	-4.25218e-05	0.0022313	0.000385545	7.87744e-05
HOXB7	0.000567855	0.000408791	0.000984961	0.000389706	0.00221025	0.0020658	0.000614247	0.00141025	0.00107175	0.00126418	-0.000277465	0.00325649	0.00598149	0.00416598	0.00216025	0.00261572	0.00189074	0.00165207	0.00140255	0.00035379	0.000223292	0.00156127	0.00220864	0.000908811	0.00200563	0.0010411	0.000781184	0.00030573	0.000657662	0.00181847	0.000809175	0.000924164	7.60874e-05	0.00124202	0.00112783	0.000363144	0.0010941	0.000233141	0.00317532	0.00146121	0.000405498
HOXB9	0	0	-0.000456899	0.00141135	0.00041432	-0.00081856	-0.000893698	-6.36524e-05	2.77695e-05	0.000261071	-0.00207777	0.00324464	0.00114185	0.0012334	0.0035654	0.00100657	0.000159858	0.00255618	0.000479508	-0.000594261	-0.000500966	0.000490612	0.00117584	0.00168015	0.00492917	0.00456667	0.002384	0.00103141	0.00147	6.39598e-06	0.00082207	0.00117642	-0.000144012	0.000491333	0.000714551	0.000662197	0.000662198	0.000404779	0.00221698	0.000668674	-5.88644e-05
TBPL1	0	0	-0.000215852	0.000432874	-0.000537433	-0.000881853	-0.000252127	0	-1.2426e-06	0.0012755	-0.00237988	0.00324028	0.000444554	-0.000816167	0.00199458	-0.000588398	1.2604e-05	-2.65588e-05	-0.000434117	-0.000995777	-0.000215852	-0.000490126	-0.000706863	-0.000255278	0.000675956	-0.000416443	-0.000215852	0.000445478	-9.26291e-05	0	0.00128654	0.000361984	-0.000128787	-0.000185886	0.00299239	0.00279865	1.76741e-05	0.00275743	0.00549757	0.000437025	0.000883746
SP100	-2.37344e-05	-0.00132225	-0.00159128	-0.000241666	0.00545375	0.00335208	0.00505203	0.00100863	0.00329888	0.00369598	-0.00177752	0.00323115	0.00878581	0.00810958	0.0129123	0.00192465	0.0385033	0.00916258	0.00117239	-0.00302561	-0.00130436	0.00870545	0.00746209	0.000304067	0.00237315	-0.000607787	0.00042045	-5.37547e-05	8.86094e-05	0.0028156	0.00211948	0.00244783	-0.0011711	0.00231575	0.00529985	0.00150953	0.000924264	0.000564389	0.00700952	0.00698216	0.00023959
NR2F2	0	0	-1.32056e-05	8.6948e-05	0.000352957	0.000490911	0.00029821	9.79539e-05	0.000189244	0.000502767	-0.000638877	0.00321289	0.00098948	0.000858108	0.00140335	0.000174748	0.00240563	0.000776402	0.00137758	-0.000208958	-0.000112322	0.000348118	0.00117502	8.2606e-05	0.000252555	8.6948e-05	0.000398604	0.000277044	0.000241549	0.000829492	0.000590567	0.00028389	-1.16247e-06	0.000228343	0.000566078	0	0.000256897	0.000310187	0.000573452	0.00142735	0.000174748
EGR1	0.000495467	0.000945736	0.000449501	0.00052734	0.0478322	0.00420179	0.00916412	1.20871e-05	0.00145144	0.00233192	0.00148144	0.00319417	0.00153088	0.00278785	0.0075746	0.00379239	-0.00155429	-0.000202971	-0.00233267	0.000902398	-8.37862e-05	0.0107911	-0.00120586	5.43445e-05	0.00251051	0.00161115	0.00197955	-0.000488978	0.00596254	-0.00182715	1.8703e-05	0.000516218	0.00195645	0.0018585	0.0032198	0.00383142	0.00242262	-0.00227417	0.00486522	0.00128161	0.00450955
GLI3	0.000429111	5.89698e-05	5.1284e-05	0.000283905	0.000217466	-0.000587767	-0.000233535	-3.00454e-05	5.37292e-05	-4.42644e-05	-0.000192162	0.00318761	0.000773622	0.000329613	0.00126497	-0.000123862	9.79936e-05	0.000281623	0.000125268	-0.0001366	5.75744e-05	0.000320324	0.000279374	0.00027167	0.000778692	0.00112258	0.000426703	0.000339053	0.000964317	-4.42644e-05	3.85829e-05	0.000379479	0.000181634	0.000421035	0.000658793	0.000216194	0.000332508	1.65315e-06	0.000862404	0.000228332	0.00027393
KLF2	0.000575444	0.000276373	-5.21049e-05	0.000305046	0.0511709	0.00528173	0.00875016	0.000940222	0.000886335	0.00318874	0.00124265	0.00313346	0.00536703	0.0117956	0.00618343	0.00394832	0.00303286	0.00315588	0.0114926	0.00254991	0.000180595	0.011742	0.00619077	0.000630953	0.00324081	0.00101914	0.00103137	0.000877912	0.00104349	0.00359899	0.00248881	0.00246292	0.0031952	0.0025825	0.0047419	0.0022386	0.00163615	0.000949317	0.00797715	0.00793834	0.000850233
TFAP2B	0.00339905	0.00067549	0.00189256	0.000294797	0.00113063	-4.30274e-05	0.000650401	0.000582894	0.000268467	0.000985439	0	0.00309704	0.000621642	0.00136967	0.0033635	0.000383592	0.000204036	0.00189464	0.000163811	0.000326789	0.000706816	0.000362413	0.000622794	0.000208803	0.000777537	0.00257913	0.000401564	0.0010972	0.000674001	0.000544076	0.000375423	0.00026911	0.000444592	0.000338656	0.000362761	0.000166916	0.00047641	0.000502423	0.000971883	0.000419475	0.000133606
ID2	0.000614432	0.000529943	0.00149426	0.0017316	0.0502925	0.015967	0.0137084	0.00232897	0.00232265	0.00537435	0.00143965	0.00308688	0.00433512	0.0134576	0.00874974	0.00633891	0.0174356	0.0136037	0.00726573	0.000401537	-0.000661949	0.0141985	0.00941896	-0.00043897	0.00665517	0.00498903	0.000940142	0.00193501	0.00270163	0.00362846	0.00543309	0.00360767	0.00554227	0.00318886	0.00665659	0.00524528	0.0026733	0.00180954	0.0126228	0.00808803	0.0017571
SOX21	0	0	4.83254e-05	0.00118162	0.00273736	-0.000604655	0.00125832	0.000388799	4.83254e-05	0.000556392	0.000182906	0.00306799	0.00242669	0.00103622	0.00582512	0.00225814	9.71438e-05	0.00160118	0.000302171	0.000436842	0	0.00235527	0.000647718	0.00144122	0.00834191	0.000958129	0.00373162	0.000270073	0.00163728	0.000438118	0.00062682	0.00181839	0.000291655	-0.000181662	0.001027	0.000330633	0.00177186	0.00185234	0.000188878	-0.000381225	0.00148955
BHLHE40	-0.00377633	0.00068115	0.000800105	0.00170384	0.0376417	0.0458945	0.013649	0.00252965	0.00202843	0.00187439	0.00153478	0.00301927	0.00695526	0.0123962	0.00716663	0.00602843	0.00610754	0.0061746	0.00856022	0.00286544	8.84458e-06	0.0254692	0.00715074	0.00122742	0.00548157	0.00493986	0.000554687	0.00254327	0.00481049	0.00755982	0.00255392	0.00384149	0.00475931	0.00184759	0.00722708	0.00271516	0.0102452	0.00117598	0.013036	0.0109027	0.00406754
DNMT1	-0.00598452	0.0765821	0.0117795	0.00611572	0.00106545	-0.000785342	0.00028504	-0.000695383	6.59964e-05	0.00119119	-0.00095592	0.00298383	0.000272916	-0.00225098	0.00357674	0.00141084	-0.000842729	0.000234734	-0.00719669	0.000124582	0.000243574	-0.00104978	-0.00275115	-0.00012395	0.00317789	-0.000209782	0.00300571	0.00149942	0.00066582	-0.00160127	-0.000816569	0.000904475	-0.00187319	0.000296141	0.000529371	0.00137414	-8.45036e-05	0.0014679	0.000885608	-0.00366194	0.0010278
TIPARP	4.57024e-05	-2.93718e-05	0.000598743	0.00123492	0.0453374	0.0186838	0.00914116	0.00115917	0.000705843	0.00211337	0.0010521	0.00287979	0.00337206	0.00854242	0.00685293	0.00534862	0.00143906	0.00282399	0.00619713	0.00348137	0	0.0149232	0.00326714	0.000633278	0.00493613	0.00238885	0.000757331	0.000422898	0.00177207	0.000825189	0.000771821	0.00308654	0.00167142	0.00180253	0.00372553	0.00236087	0.00195626	0.00183492	0.00825728	0.00602224	0.00202308
FOXC1	0.000504645	-0.000776555	0.000102671	0.000860344	0.000872905	0.00699687	0.00194901	0.000113597	0	0.000150042	-2.04686e-05	0.00287562	0.00286055	0.0024096	0.00221575	0.00154377	-1.37562e-05	0.00137089	9.31282e-05	9.31282e-05	0	0.00133122	0.000113597	0	0.00209964	0.000814118	0.000705829	0.000150042	0.00230903	0.00142523	0.00153883	0.000855871	0.00108145	0.000833769	0.00138591	0.000790674	0.0018202	0.000148237	0.00277229	0.000961257	0.000148237
SOX2	0.00616725	0.00052292	0.00286448	0.00187799	0.00354431	-0.000394192	0.00276809	0.00219501	0.00117668	0.00291714	-0.000962465	0.0028129	0.0036744	0.00751452	0.012379	0.00624483	0.0040329	0.0105467	0.00758116	0.00225245	-0.00101723	0.00314099	0.00486087	0.00640453	0.0248437	0.0145468	0.00776436	0.00205712	0.000880116	0.0018011	0.00587944	0.00412175	0.00519541	0.00120085	0.00552752	0.0013237	0.00604677	0.00395558	0.00861318	0.00214537	0.00121831
HIST1H1C	0.0250791	0.00257422	0.00240999	0.00912183	0.0055452	0.0164005	0.00400686	0.00310419	0.00237558	0.00876972	5.75617e-05	0.00278159	0.00670929	0.0115331	0.00464214	0.00463136	0.0132691	0.00639675	0.0208049	0.00561371	0.000495132	0.00847678	0.0101295	0.00328093	0.00384241	0.00337273	0.00152912	0.00498728	0.00123464	0.0174783	0.00800298	0.00499353	0.00151705	0.00511746	0.00376145	0.00244382	0.000818143	0.00573261	0.00607203	0.018591	0.00575313
MSX1	0.00144339	0.000265103	0.000133203	0.000178255	0.000550693	3.50101e-05	0.000104993	7.00306e-05	7.25616e-05	0.000145809	0.000167505	0.00276235	0.0009046	0.000737424	0.000800195	0.000130658	0.000311353	0.000473117	0.00027941	7.67296e-05	0.000347193	0.000524649	0.000275493	0.00013722	0.000687995	0.00143805	0.000415891	0.000589987	0.000906284	0.000192663	0.000432192	0.000348762	0.00059883	0.000431534	0.000707647	0.000187805	0.000384467	0.000221712	0.000699352	0.000576784	0.000263233
THYN1	-0.000139732	-0.000139732	0.00134617	-0.00033009	0.000303434	0.00281472	-0.00150051	0.00270828	0.00192922	0.00533882	-0.00526748	0.0027534	0.00114795	0.000882887	-0.00151213	0.000769109	0.0096035	0.00130507	-0.000490759	-0.00113905	-0.000233843	-0.00334947	0.000903738	0.000716256	0.00298098	-2.35308e-05	0.00396278	0	-0.000770954	0.00711073	0.00461779	0.00401345	-0.000365049	0.000826679	0.000843881	0.000260859	0.00600911	0.00116623	0.00104035	0.000969986	0.00108782
HIST1H1A	0.0396224	0.0168029	0.00748417	0.0020585	0.00126724	0.00084495	0.00112364	0.0018482	0.000615516	0.00209667	0.000872834	0.00274828	0.00314198	0.00199799	0.00303638	0.00123492	0.00213459	0.00307284	0.00386387	0.00158857	0.000780974	0.000616827	0.00278777	0.000428785	0.0025986	0.000965826	0.000637432	0.00176978	9.89211e-05	0.00043404	0.00103761	0.000227575	0.000856953	0.000294844	0.000853315	0.000564567	0.000435142	0.000577757	0.00197702	0.00190652	0.000735739
TSHZ2	0.000400867	-0.00321726	-0.000707664	-0.000632441	0.00140977	0.00641621	0.00163565	0.000130154	0.000940383	-0.000165762	-0.000633418	0.00274506	0.00294971	-0.000784625	0.00453602	0.00101207	0.0101667	0.00225528	0.00312575	-0.00110165	-0.000589974	0.0011925	0.00453525	-0.00297068	0.00155096	0.00568969	0.00094606	-6.6631e-05	0.00167849	-0.000308775	0.00377607	0.0022229	0.000273633	0.00146944	0.00177165	0.000313602	0.00198751	-0.000377743	0.00305142	0.00335494	0.00157994
SIM2	-9.63328e-05	-4.90678e-05	0.000718684	-4.90605e-05	0.0103114	0.0010304	0.00142011	0.0013717	0.000788431	0.0015943	-0.000114723	0.0027439	0.00176367	0.00251842	0.00104277	0.00226913	0.00145762	0.000362644	0.000234133	-0.000327448	-7.89829e-06	0.0038071	0.00258301	0.000263925	0.00253927	0.000119843	0.000495056	0.000262587	0.00148116	0.00307336	0.00194698	0.00152826	0.000262587	0.000328801	0.00160246	0.000374306	0.00164258	-1.69495e-05	0.00274367	0.00125157	0.000932673
MAFK	-0.00145994	-0.000501157	-0.000501157	5.51866e-05	0.00348738	0.00620749	0.000761082	-0.000372885	5.51866e-05	0.00108678	-0.000443172	0.00272671	0.00629327	0.00210531	0.000629506	0.00279486	0	0.00168228	0.00388761	-0.000565525	-0.000169235	0.00257092	0.00366082	0.000807323	0.00167878	0.000694468	0.000283604	-1.09904e-05	0.000222687	0.00119251	0.000510725	0.000583143	0	0.00022427	0.00137957	0.000506922	0.000166549	0.00022418	0.00239612	0.00506082	0.00128651
ETV7	0.000579804	0.00310122	0.00119529	0.000141777	0.0028645	7.74909e-05	0.00689214	0.00080491	0.00223645	0.00298027	-9.47539e-06	0.00272363	0.00490103	0.0110983	0.00983712	0.00154551	0.0886796	0.0175498	0.0208898	0.000720729	-4.68505e-06	0.00313214	0.0242518	0	0.00553591	0.00331924	0.000360345	1.71598e-05	0	0.00420108	0.00449014	0.00276258	0.000141777	0.000168487	0.00403993	0.00150745	0.00384981	0	0.00375016	0.0121254	0
SRCAP	-0.000921922	-0.00457663	-0.000517879	-0.000319126	0.00220352	0.00995516	0.00164362	0.000881546	0.00099952	0.000986748	-1.86143e-05	0.00272359	0.0110119	0.00850573	-0.000743519	0.0030293	0.0051083	0.00235121	0.0208798	0.00136204	7.44668e-05	0.00924607	0.00534792	0.000316539	0.002295	0.00239925	0.00192348	0.00176115	0.000299207	0.0017307	0.003797	0.000844149	0.00216188	0.00159352	0.00101035	0.000236653	0.00201524	0.00070891	0.00434967	0.0110442	-8.62166e-06
GLIS1	0	0	0	0.00047092	0.00110046	0.00047092	0.00110046	0	0	0.00193325	0	0.00270913	0.00047092	0.00047092	0.00206687	0	0.0225738	0.00636539	0.000629544	0	0	0.000949958	0.00110046	0.00047092	0.00206687	0.000949958	0	0	0.00143733	0	0.000629544	0.00193325	0.00047092	0	0.00110046	0.000949958	0.00047092	0	0.00143733	0.000629544	0.00143733
TFEC	0.0011058	0.000271514	0.000469083	0.000271514	0.00123916	0	0.000546279	0.000271514	0	0.00111369	0	0.00267479	0.000546279	0	0.000724999	0.000824355	0.000271514	0.000337608	0.000271514	-7.71961e-05	0	0.000824355	0.000883888	-7.71961e-05	0.00123258	-0.000155877	0	0	0.000271514	0.000271514	0	-7.71961e-05	-7.71961e-05	0.000686318	0.000271514	0.000686318	-0.000155877	-7.71961e-05	0.000686318	0.000271514	0
FOXC2	0.00011532	0.000422851	0.000843769	0.000456688	0.0018417	0.00530512	0.00146146	0.000357908	0.000291627	-0.000274576	5.3535e-05	0.00265953	0.00328933	0.00310843	0.00203781	0.00237129	0.000409434	0.00153679	0.000237311	0.000334645	0	0.00194151	0.000313173	0.00029617	0.000924986	0.000539549	0.000237983	0.000169434	-9.27175e-05	5.74021e-05	0.000418501	0.000515181	0.000563227	0.000244507	0.00162401	0.000615103	8.34541e-05	9.50185e-06	0.00244204	0.000674063	-0.000925183
BHLHE41	-0.000903178	0.000100694	-0.000281396	9.60535e-05	0.00825877	0.00594467	0.00406379	0.000915047	0.00139806	0.00433587	-0.000139155	0.00264864	0.00617693	0.00671897	0.00421841	0.00311246	0.00762655	0.00496784	0.00665631	0.000186433	-9.01139e-05	0.0057325	0.00703028	0.00139838	0.00238807	0.00132133	0.00199259	0.00306996	0.00148287	0.0071929	0.00224091	0.00302201	0.00169766	0.00140191	0.00262208	0.000891915	0.00121221	0.00234065	0.00407924	0.00875202	0.00132498
EZH2	0.0341042	0.0472521	0.0148796	0.00374615	-0.0005385	0.00130363	0.00186565	0.000962811	0.000989313	0.000567408	-0.00126437	0.00264366	0.000271031	-0.00329342	0.00252883	0.00262289	0.000966978	0.00154558	-0.00555406	0.00217529	0.00160244	-0.00102713	-0.00541592	0.00202611	0.00123833	0.000561516	0.00215242	0.00162849	3.86136e-05	-0.00281297	6.18054e-05	0.000484067	5.66938e-05	2.91846e-05	0.00119765	0.000609191	0.00113838	0.00161596	0.00129189	-0.00163718	0.000970879
DNTTIP1	0.00299908	0.00221194	0.0024691	0.000451452	0.00302802	0.00214021	0.00167539	0.000998569	0.000214844	0.00233186	0.000563244	0.00261627	0.00186711	0.00202588	0.00230622	0.000938087	0.00357952	0.00126356	0.00173829	0.00188649	0.0015682	0.00448759	0.00359507	0.000230286	0.00185221	0.000908103	0.00133262	0.000878676	0.000415312	0.00304385	0.00730559	0.00116837	0.000985611	0.00103048	0.000337222	0.000593571	0.00100888	0.0015363	0.00150167	0.00402605	0.00120496
IRF7	-0.000229463	-0.0034129	-0.00140167	0.000444943	0.00655593	0.00643991	0.0058785	0.000486278	0.00247603	0.0042459	-0.000396136	0.00261573	0.00817292	0.0106842	0.00676451	0.00179696	0.0437251	0.0106421	0.0200958	-0.000174572	-0.000866568	0.010947	0.00981844	0.000958116	0.00350512	0.00162135	0.00165691	0.00150425	0.000529943	0.00829168	0.00594905	0.00438337	0.000853072	0.00331187	0.00602965	0.00160465	0.00217246	0.0017869	0.00655716	0.0167666	0.00140222
NPAS3	0	0	0.000168468	0.000585323	0.011722	0.000689099	0.0022133	0	9.43511e-05	0.00079713	0	0.00259373	0.00264625	0.00301111	0.000926569	0.00296061	0.00441388	0.00208598	0.000435597	0	0	0.00189604	0.000879013	0.000547934	0.00212847	0.000441768	9.43511e-05	0.00064321	0.00197275	0.000988621	0.000189627	0.000435597	0.000168468	0.000753792	0.00213689	0.000832218	0	0	0.00230536	0.000551478	0.0011056
TWIST1	-0.000195052	0.00116416	0.00151897	-0.000225776	0.00394	0.00188093	0.00155241	0.00178271	0.000699546	0.00164503	-0.000647318	0.00258905	0.00372421	0.00455268	0.00145938	0.00230204	0.00224828	0.00221447	0.0025341	4.17249e-06	-4.44192e-07	0.00311652	0.00273999	0.0044985	0.00490443	0.00538837	0.000624955	0.000402708	-0.000827636	0.00113064	-0.00049194	0.00201969	2.69738e-05	0.00108856	-7.55763e-05	0.000134287	0.000755521	0.000371877	0.00483762	0.00186448	0.00068203
HOXB3	0.000746929	0.000214013	0.00112252	0.000470297	0.00671454	0.00142763	0.00101535	0.00152121	0.000829925	0.00328648	-0.000769637	0.0025743	0.00171697	0.00329191	0.00142978	0.00230551	0.0021689	0.00123852	0.00154026	-1.56969e-05	-6.24614e-05	0.00245423	0.00305698	0.000755639	0.00232644	0.000788699	0.000388628	0.000378097	0.00103744	0.00279782	0.00380407	0.0011378	7.05353e-05	0.000511328	0.00158067	0.00044387	0.000979824	0.000164448	0.00275607	0.001661	0.00102263
BATF2	0	0	0	0	0.00261386	0.000660137	0.00469844	0.000293669	0.00218783	0.00149323	0	0.00250408	0.0047837	0.00644829	0.00790906	0.000927832	0.0501549	0.0102946	0.0104909	0	0	0.00635904	0.0101052	4.7053e-05	0.00292289	0.000829192	0.000340722	0.000174683	4.7053e-05	0.0031593	0.00315419	0.00288951	0	0.000864245	0.00441564	0.000778192	0.00190886	0	0.00460672	0.00834978	0
MEIS3	0	0	0	0.000104188	0.000234647	0.000152812	7.59035e-05	0	7.59035e-05	0	0	0.00249991	0.000520749	0.000361721	0.00087119	0	7.59035e-05	0.000255502	0.00010269	0	0.00010269	0.00013294	0.000152812	0.000104188	0.000570064	0.000398257	0.000181097	0.000206878	0.000469454	0	0	0.000259031	2.82846e-05	0.000361721	0.000463845	0.000178594	0.000178594	7.59035e-05	0.000624422	0.000130975	0.000178594
FOXL2	0	0	0	0	0	0	0	0	0	0	0	0.00242281	-0.000440774	0.00119645	0.00368022	0	0	0.00119645	0	0.00119645	0	-0.000894141	0	-0.000440774	0.00119645	0	0	0	0.00119645	0.00119645	0	0.00119645	0	0.000755677	0.00119645	0	0	0	0	0	0
SKIL	0.000478025	0.000270322	0.000561779	0.000498735	0.00488204	0.00213616	0.00113597	0.0014311	0.00076425	0.00262847	-0.00402721	0.00241008	0.00515799	0.00476338	0.00199296	0.00332799	0.00276446	0.00429115	0.00288242	-0.000812647	2.20652e-05	0.00181894	0.00205671	0.00142583	0.00244932	0.00154874	0.00116871	0.000981331	0.000214887	0.00204595	0.000928486	0.00114646	-0.000194604	0.000772093	0.000747398	0.000499592	0.00232329	0.000464838	0.00273616	0.00344289	0.000438021
PRRX2	-0.000805706	0.000298981	4.58187e-05	-0.000108592	0.00138642	0.00643923	0.00206213	0.00027166	0.000308344	0.00027166	8.63323e-05	0.00237225	0.00220286	0.00172877	0.00141712	0.00161324	0.000288292	0.00287601	-0.000272896	0.000438444	0.000448576	0.000282824	0.000172636	0.000491728	0.00176422	8.33358e-05	7.01649e-05	0.000948898	-3.81182e-05	0.000167283	-9.70721e-05	0.00186488	-0.000354727	0.00238658	-2.41919e-05	0.0002136	-2.98761e-05	0.000998553	0.00241939	0.000505655	6.32356e-05
TGIF1	0.000706456	0.000224132	0.000628094	0.000232905	0.00371998	0.00126319	0.00113831	0.000858248	0.000739005	0.00118093	-0.000230174	0.00234323	0.00255037	0.0022213	0.00365224	0.00172258	0.00311826	0.00197391	-0.00370641	-0.000262983	-2.96973e-05	0.0018511	0.000859063	0.000744427	0.00101625	0.000296719	0.000176758	-0.000187551	0.000238699	0.000791219	-0.000458012	0.000409704	-0.000652319	0.000586839	0.000822923	0.000527802	0.000211246	-0.000145445	0.00230496	5.80776e-05	0.000389079
ARID5A	-0.00351345	-0.00351269	0.000281927	-0.000439539	0.00911646	0.0273355	0.00815127	0.00215969	0.00154648	0.0023064	0	0.00231298	0.00447587	0.00177496	0.00544175	0.00273526	-0.00018432	0.00311524	0.00272257	0.00140446	0	0.00417837	0.00249675	-5.63544e-05	0.00345878	0.00315773	0	6.85654e-05	0.00202018	-3.28458e-05	0.00161815	6.85654e-05	0.0010414	0.00206123	0.0014632	0.00169936	0.0037454	0	0.00739004	0.000868973	-0.000221834
PLAGL1	0.000206274	-5.89726e-05	0.00044365	-8.45084e-05	0.00456742	0.0219074	0.00708742	0.000847162	0.00143522	0.00362154	0.000271599	0.00230427	0.000971106	0.00623757	-0.00191884	0.00473826	-0.000212411	0.00418301	0.00134689	0.00181553	0.000663871	0.0028341	0.00247395	0.000289023	0.00200454	-0.000534898	0.000135813	0.00243402	0.000554772	0.0019777	0.000458504	0.00141226	-0.000133058	0.00306561	0.000969313	0.00156193	-0.000215586	0.00087061	0.00413269	0.00223463	0.004793
CXXC5	0.000170532	0.00382602	0.0018813	0.000315074	-0.00036652	0	0.0008442	0	0.00124731	0.000162606	-9.75591e-05	0.00229783	0.000344343	-0.0013287	0.00133258	0.000521529	0.000170532	0.000162606	-0.00134871	-9.75591e-05	-9.75591e-05	3.56196e-06	-0.00311234	0.00205184	0.00078967	0.000479267	0.000479267	0.000120673	5.34204e-05	-0.00127746	0.000726841	3.28308e-05	0.000935799	0.000999097	0.000584667	5.34204e-05	0.000170532	-0.000628173	0.000162606	0.00110636	0.000620248
FOXJ1	0.000430575	0.00140193	0.00123404	0.00117095	0.00509309	0.00906994	0.00082566	0.00323044	0.000784384	0.00406447	-0.0035006	0.00227607	0.00326604	0.00393991	0.00539086	0.00235456	0.00242223	0.00351181	0.00524184	-0.000413102	-0.000502191	0.0042289	0.00441394	0.0710633	0.00277814	-0.000438527	0.000458065	0.00118231	0.0021483	0.00484079	0.000400198	0.000116494	9.02913e-07	0.00105228	0.000927609	0.000509169	0.00359381	0.000908669	0.00286551	0.00225854	0.00247815
ETV4	0.00180005	0.000381771	0.00109516	0.000555468	0.000749669	0.000843223	0.000250414	0.000427781	8.11866e-05	0.00110547	-0.000880125	0.00227312	0.0057057	0.00746833	0.00359931	0.0028426	0.00809442	0.00449641	0.00372409	2.48275e-05	0	0.00434874	0.00478314	0.00125356	0.00267564	0.00110943	0.000642654	0.00153776	-8.8477e-05	0.00132058	0.00229816	0.000195544	0.00066352	0.00110608	0.00161917	0.000200226	0.000341603	-9.24576e-05	0.00366408	0.00618587	9.56719e-05
BCL11A	0.000535356	-0.00183417	-0.0005912	0.000765676	6.21368e-05	-0.000184896	0.00229338	-0.000389394	0.000284433	0.000710327	4.43907e-05	0.00223226	-2.29372e-05	-0.000303542	0.00469131	0.00102801	0.0100937	0.00409565	0.000285566	-0.000264949	0.000210751	0.00125316	0.000811791	0.00122545	0.00139602	0.00304247	0.000409007	0.000311337	0.00182731	0.000727261	0.0003594	0.000874786	0.000151494	0.0017497	0.00276081	0.000883494	0.000710687	0.000394528	0.00212572	4.08051e-07	0.000648447
CEBPD	-0.00768579	-0.00421462	-0.00195349	0.000401118	0.054234	0.0138377	0.0149398	5.61175e-05	0.00238178	0.00481869	0.00349402	0.00222117	-0.00398054	0.00578103	0.0125814	0.00399507	0.00912832	0.00273286	0.00621382	0.00115753	-0.000419724	0.0202958	0.0111252	0.00107401	0.00429888	0.00271144	0.000419566	0.000247807	0.00508653	0.00473043	0.00508582	0.0036549	0.0036511	0.00218074	0.00516305	0.00620018	0.0043369	0.00306898	0.00942592	0.00632361	0.00240937
NR3C1	0	-9.53494e-05	-0.000494404	7.71093e-05	0	0.000653146	0	0	-0.000192417	0.000455779	-9.53494e-05	0.00214158	0.000592676	0.000670317	0.00119877	0.000515567	0.000551129	0.00031165	0.000278328	-0.00059883	-0.000192417	0.000137579	0.000470744	0.000137579	0.000670317	0	0.000670317	0.00031165	0	0.00164991	0.000811137	0.00015475	5.9401e-05	7.71093e-05	0.0012462	0.000592676	0.00112113	0.000632079	0.000515567	0.000551129	-9.53494e-05
NKX2-2	0.000682778	8.07044e-05	0	0.000445497	0.000210677	0.00201637	0.000168641	0.000168641	0.000168641	0.000509426	0.000168641	0.00211274	0.000901769	-8.57221e-05	0.00176959	0.000168641	6.51136e-05	0.00130046	-0.00013012	0.000168641	0.000168641	-0.000105866	0.000192883	0	0.00176959	2.19033e-05	0.000445497	0.000338446	0.00123801	0.000921465	0.0010682	0.000954923	0.00487782	0.000381656	0.000614139	0.000168641	0.000614139	0.000210677	0.000381656	0.000467401	-0.000127769
IRX2	6.32041e-05	2.07979e-05	1.4511e-05	0.000378899	0.00135682	-0.0030805	-0.000719814	-5.65114e-05	-9.53333e-05	0.00287692	-0.00132246	0.00209386	-0.000279606	-1.29204e-05	0.000954107	-0.000103006	0.000365141	0.0011801	0.000262002	-0.00149313	-0.000824613	0.000984589	0.00236931	0.000626838	0.0030574	0.000744377	0.000324842	0.00134459	0.000876857	0.00312074	0.0148354	0.00164363	0.00127238	0.000940261	0.000904777	0.000405501	0.000360226	0.00184986	0.00028569	0.000709023	0.000928723
YBX3	-0.00138844	-0.000417433	-0.000436197	0.00011069	0.000250838	0.00298303	-0.000409418	4.26992e-05	2.36917e-05	-0.00218953	0.000870564	0.00209043	-0.000602904	-0.00215515	0.0044148	0.00211897	-2.31852e-05	-0.00272742	0.00317513	0.00232178	0.000914444	0.000101637	-0.000961159	-0.000130681	-0.00156865	0.00131788	0.000766696	0.000647902	0.00175175	-0.000457866	-0.00110325	-0.000282534	-0.0024992	-0.000759373	0.00186736	0.000178933	0.0010126	-0.000758096	0.00142976	0.00131432	0.000969161
HOXB8	0	0.000116208	0.000292563	0.00123322	0.00132188	0.000649951	0.000470642	0.000589619	0.000175394	0.000351517	0.000116208	0.00208735	0.00075846	0.00231747	0.00328639	0.00334006	0.000589619	0.00463711	0.00138979	0.000729929	0	0.000937917	0.00182806	0.00216959	0.0104958	0.00554628	0.0028637	0.00100093	0.000789115	0.000650022	0.0011199	0.00146429	0	0.000116208	0.00123611	0.000496553	0.000729929	0.000496553	0.00291496	0.000893236	0.000175394
SP7	0	0	0	0.000224297	-5.87431e-06	-0.00114534	-0.000366809	-7.16173e-05	9.96039e-06	-7.16173e-05	-7.16173e-05	0.00207776	0.000658942	9.87218e-05	0.0010562	-0.000209687	8.15777e-05	0.00011217	7.22644e-05	-0.000144438	6.47181e-07	0.000297759	0.000248364	0.00015268	0.000549283	0.00106816	0.000391083	0.000236252	0.000705454	-7.16173e-05	0	0.000319098	0.000226848	0.000244487	0.000467242	0.000153842	0.000323326	-6.28605e-05	0.000657843	0.000143367	0.00023797
TFCP2L1	0.0048536	0.0019056	0.000604507	0.000713212	0.00403468	0.012337	0.0014391	0.00126515	-4.88047e-05	0.00181096	-0.00106997	0.00207725	0.00499378	0.00397952	0.00377848	0.00121609	0.00649773	0.00262614	0.00839637	-0.000144227	-5.60595e-05	0.0041336	0.00586122	0.000809821	0.00221038	0.00673459	0.000450607	-0.000154893	0.000754311	0.00101876	0.00126125	0.00306336	0.000339018	0.000484428	0.00113313	0.00234661	0.00177235	0.000219585	0.0030197	0.0092815	0.00307092
ZBTB20	-0.00235755	-0.00194526	-0.00264866	0.00127428	0.00980478	0.00301467	0.000453528	-4.65892e-05	-0.000369472	0.000599301	-0.00035753	0.00206805	-0.000980248	-0.0042518	0.00252069	0.000859412	-0.00264193	-0.00162401	0.000960677	-0.00122958	-0.00126971	0.0010485	0.000304527	0.000301085	0.000651225	0.00363089	0.000702479	-3.27307e-05	0.00735202	0.00221451	0.00104343	0.00159697	-2.29165e-05	0.00228561	0.00206386	0.00110835	0.0065561	0.000106743	0.000652439	0.00138131	0.00870481
MESP1	0.000476282	0.013441	0.0043453	0.00135963	0.00193558	0.00350062	0.00411056	0.00164461	0.0035356	0.00781477	-0.00211274	0.00206559	0.00300246	0.00237762	0.00353517	0.00163721	0.020106	0.00268849	0.0108748	0.00146663	0.000687964	-0.000546795	0.0105581	0.000412727	0.00204101	0.00462027	0.00178433	0.000624456	0.0007671	0.00315553	0.00318556	0.00186024	0.00053219	-0.00112584	0.0034938	0.00250432	0.00201788	0.00425952	0.00197625	0.00613399	0.0010227
GATA2	0.00948176	0.000645634	0.000816041	0.000554852	0.00101488	0.00019729	0.000947946	0.000628589	0.000439557	0.00786361	9.17537e-05	0.00203192	0.000902249	0.000618789	0.00299607	0.00082679	-0.00109548	0.00828148	0.000462124	0.000173672	3.97577e-06	0.00116251	0.00808308	0.000191962	0.00819576	0.00228835	0.00785205	0.0079095	0.0092369	0.00542989	0.000165988	-0.000196796	0.00792395	0.0345855	0.021195	0.000489852	0.073941	1.62537e-06	0.0107673	0.000381681	0.00283653
RUNX1	-0.00487054	-0.0029982	-6.73325e-05	-6.89786e-05	0.0043717	0.0173208	0.00372903	0.00136131	0.00033578	0.00153049	-0.000766177	0.00200504	0.00486039	0.00261837	0.00279614	0.00460595	0.00138366	0.000693204	0.00236969	0.000520225	-0.000666646	0.00460209	0.00137807	0.000390183	0.00144097	0.00217053	0.000302511	-0.000183336	0.00398944	4.5679e-06	0.00029725	-8.3051e-05	-0.000242638	0.00356317	0.00039979	0.000985783	0.00340933	-0.000397979	0.00515119	0.00234079	0.00304558
CCDC17	0	0	0	0.000928959	0.000928959	0.000928959	-0.001338	0.00311759	0	0.00380721	-0.00418125	0.00198662	0.00293057	0.0018729	0.00512753	0.00198662	0.000928959	0.00293057	0.00388986	-0.001338	-0.000662376	0.00181959	0.00280761	0.0482904	0.001553	-0.000999599	0	0.000928959	0.001553	0.00486488	3.99732e-05	0.000433622	-0.000662376	0.000433622	0.00105767	0	0.00248196	0.000928959	-0.000228753	0.000433622	0.0018729
FOXD1	0	0	0.000134919	0.000130983	0.00124868	0.00212288	0.00122343	0.000565839	0.00122893	0.00063598	-0.000184644	0.00198662	0.00596945	0.00326527	0.00150225	0.00185203	0.00624148	0.00130091	0.00168002	0.000211911	0.000378997	0.00267679	0.00138029	0.000265903	0.000592122	0.000738512	0.00063598	0.00059509	0.000265903	0.000961088	0.000692598	0.000560331	0.000166511	0.00115162	0.000700344	0.000370077	0.000790688	0	0.00202086	0.002241	0.000263251
ZNF469	0	0	0	0	0.00205677	0.00612755	0	0	0	0.0041656	0	0.00196195	0	0.00205677	0	0.00205677	0	0.00205677	0	0	0	0.00205677	0	0	0.00205677	0	0	0	0	0	0	0	0	0	0.00401871	0.00451051	0	0.00205677	0.00401871	0	0.0085476
FOS	0.00731481	0.00552121	0.000596951	0.0014769	0.147181	0.00214607	0.0224309	0.000168064	-7.57927e-05	0.00722029	0.00463398	0.00195896	-0.0196721	0.00261988	0.0183443	0.00206119	0.00113389	0.00225085	-0.00351293	0.00360173	-0.00118796	0.010183	0.0127801	0.00375495	0.00555476	0.00534928	0.000229677	0.00132522	0.00697288	0.00619975	0.000213363	0.00592125	0.00477744	-0.00278696	0.0110626	0.00939244	0.00173648	0.00411531	0.0129689	-0.00418017	0.00218693
JUND	-0.00390935	-0.00239414	-0.00392906	0.00188853	0.0370804	0.00670968	0.00748976	-0.000796571	0.00177627	0.00502028	-0.00410149	0.00195299	0.0038328	0.00510331	0.00489574	0.00462584	-0.00136394	-0.000591721	0.0046662	-0.00322538	-0.00172801	0.0165114	0.00618396	0.00112831	0.0031567	0.00207146	0.000653931	0.0017251	0.00307371	0.00476701	0.00475705	0.0018121	0.000884737	0.00144641	0.00192339	0.0036263	0.00176609	0.00118108	0.00478937	0.0080467	0.00499917
ZNF503	0.000214094	0.000317779	0.000870015	0.000467449	0.000217634	-0.00753661	-0.00269735	0.00093947	0.000499592	0.0015535	-0.00126439	0.00193432	0.00254884	-0.000755313	0.00202921	-0.000388442	0.00496648	-0.000158657	-0.00116083	-0.000776409	-0.00023799	-0.000173024	4.17925e-05	0.000457333	0.00181286	0.00185098	0.00118716	-0.000508675	0.000626171	0.000878547	0.00142854	0.00103583	0.000646902	-0.00069961	0.000984109	0.000462974	0.0016017	-0.0008323	0.000417411	-0.000236291	0.00128986
ZIC2	-0.00452287	-0.00229371	-0.000137205	-0.000143901	0.0024264	0.0158155	0.00382425	0.000583856	3.29681e-05	0.000687276	0	0.00192425	0.00220599	3.92399e-05	0.00273605	0.000896096	2.5661e-05	0.00106517	0.000833025	0.000756506	4.3551e-05	0.001874	0.000896096	7.09391e-05	0.00185484	0.00249292	0.000280441	0.000860812	0.0019577	3.29681e-05	0.000822854	0.000743607	0.000749045	0.000989916	0.00131475	0.000845503	0.00257071	1.734e-05	0.00448832	0.000167062	0.000150173
RFX8	7.68572e-06	0	0	0	0.000234202	0.00141782	7.68572e-06	0	0	0.000455847	0	0.00191722	0.0060597	0.00217568	0.000241951	0.00215999	3.90664e-05	0.0011845	0.000930848	0	0.000226517	0.000923162	0.000249763	0	0.000938596	7.68572e-06	0.000241951	1.54344e-05	7.68572e-06	2.32469e-05	0.000226517	3.1124e-05	7.68572e-06	0.000463533	0.000479094	0	7.68572e-06	1.54344e-05	0.0011845	0.00166204	0
ID4	0.000367956	0.00012108	-5.03717e-05	0.00183288	0.00621811	0.0172109	0.00146319	0.000445658	0.000239142	-0.000931156	-0.000289157	0.00191331	0.00181373	0.00808244	0.0010918	0.00246351	0.00132027	0.00267021	0.00731845	0.00140914	-9.33747e-05	0.00787932	0.000987084	-0.000264186	0.00353067	0.00178868	-0.000230254	0.00164197	0.000420089	0.000769788	0.000497761	0.00382721	0.00032697	0.00222615	0.000112785	0.000610617	-0.000347038	-0.000740964	0.00392419	0.00582475	-0.000258735
HOXD1	0	0	0.000273775	0.000229893	0.00369016	0.00062684	0.000295289	6.18926e-05	0.000240459	0.00190772	-0.00111689	0.00190409	0.00259438	0.00119639	0.00140561	0.000952006	0.00152894	0.00121737	0.00220748	-0.000180578	-6.841e-05	0.00191623	0.00276112	0.000605354	0.00214269	0.00101447	0.000671714	0.00132494	0.000314784	0.0031426	0.0074392	0.000639352	0.00105962	0.000564059	0.000657628	0.000422263	0.000396637	0.00153321	0.00113371	0.00184698	0.00107034
ZNF683	0	0	0	0	0	0.000448786	0	0	0	0	0	0.00186419	0.000448786	0.000448786	0.000908792	0.000448786	0	0	0	0	0	0	-6.57494e-06	-6.57494e-06	0.000448786	0	0.000448786	0	0	0	0.000448786	0	0	0.0017349	0.00667977	0.00394984	0.000908792	-6.57494e-06	0.000448786	0	0.0017349
ETV1	-4.60794e-05	0.000277134	0.000556882	0.000411339	0.00349125	0.000794645	7.50909e-05	0.000277134	0.000560936	0.000510803	-0.00051211	0.00186273	0.000909383	0.00110145	0.00123338	0.000521857	5.01334e-05	0.000289404	1.72836e-05	0.000497205	-2.47787e-05	-4.27415e-05	5.25352e-05	0.000215409	0.00142951	0.000889255	0.00643235	0.000442291	0.00398884	-4.60794e-05	0.000607024	0.000271601	0.000236527	0.000612098	0.000975601	0.000425755	0.000480616	8.52576e-05	0.00125104	0.000300508	0.000435297
EGR3	0.000102489	0.000818805	0.000159429	0.000253755	0.0263951	0.00210131	0.00573031	0.000418799	0.000696964	0.00136974	0.000585992	0.0017797	0.00167625	0.00301906	0.00354485	0.00271091	-0.000458111	0.000762181	0.00752745	0.00160665	0	0.0104596	0.00379415	0.000817129	0.00122773	0.00104446	0.000924725	0.000359573	0.000579752	0.000597453	0.00119259	0.00109398	0.00113563	0.000675714	0.00211048	0.0010854	0.000989258	0.000271297	0.00341353	0.0048028	0.00062388
TCF7L1	1.30974e-05	0	0	6.41121e-05	-2.27962e-05	-0.00109881	-0.000356852	-6.2315e-05	-4.21188e-05	-6.2315e-05	-6.2315e-05	0.00177149	0.000355522	-5.52295e-05	0.000504769	-0.000126911	3.32936e-05	0.000105484	8.75021e-05	-0.000125677	2.51871e-05	4.6439e-05	0.000156302	1.79711e-06	0.000360308	0.000768254	0.000213316	0.000154677	0.000338258	-4.92175e-05	1.30974e-05	4.29972e-05	0.000172656	2.70081e-06	0.000447792	0.000107698	0.000340672	-0.000105481	0.000366327	8.22005e-05	0.000223341
KLF10	-6.66785e-06	0.000975262	8.43271e-05	0.000125291	0.0172472	0.00260895	0.00508945	0.000619386	0.00126999	0.00140469	0.000476865	0.00175894	0.0031123	0.00219805	0.004594	0.00241855	0.000921158	0.00131937	0.00132261	0.000270176	0	0.00618148	0.0024338	0.000188502	0.00126668	0.000381852	-4.03699e-05	-4.1396e-05	0.00220537	0.00147663	0.000892986	0.000403402	0.00124747	0.00129441	0.00186871	0.00268496	0.000787974	0.00136562	0.00419664	0.0016002	0.00182693
HOXC9	0.00466852	0.00495786	0.00215395	0.000292665	0.00193489	0.000632738	0.00120322	0.00185142	0.000231422	0.000813093	0.0006141	0.00173702	0.00176231	0.00121337	0.00113483	0.000858898	0.000720665	0.000944872	0.000458044	0.00223958	4.37144e-05	0.00188867	0.000917852	0.00189363	0.00274241	0.00422027	0.000589	4.37144e-05	0.00249484	0.000801549	0.000165406	0.000971523	0.00123542	0.000141988	0.000498333	4.37144e-05	0.00065465	0.000515827	0.00297785	0.00119105	0.000366789
NFE2L3	9.97252e-05	0.000503698	0.000730008	3.97274e-05	0.000482333	7.9981e-05	-1.456e-05	0	0.000203937	0.000181381	-0.00108639	0.00169642	0.000902197	0.000314404	0.00166531	0.000304985	0.000636276	0.00110122	0.000482333	0.000134688	-0.000172102	-0.000132374	0.00174985	0.000387127	0.00166969	0.00110889	0.000871334	0.000846912	0.000274086	0.00059431	0.000646542	0.000893935	0.000971264	0.000427553	0.000501103	3.97274e-05	0.000364579	0.000536551	0.00121421	0.000193633	0.0010957
LHX9	0.00395376	0.000546936	0.000321792	0.000234665	0.000328979	-0.00180109	-0.000655852	0.000102945	-0.000186878	-0.000135079	-2.89343e-05	0.00167794	3.66785e-06	3.79578e-05	-0.000400045	-2.78897e-05	-9.18673e-05	-0.000228454	-0.000143008	-0.000212213	8.80609e-05	0.000217008	-0.000804534	0.000140179	-6.37472e-05	0.00154532	2.09875e-05	0.000230262	0.000465413	-0.000208969	-7.38906e-05	-0.000205361	0.000209529	-8.21534e-05	0.000396647	-0.0001065	0.000235336	-0.000401886	-0.000500337	0.000240123	-0.000194158
NFIA	5.67395e-05	0.000260159	8.06842e-06	-6.48849e-05	-0.000223457	-0.00411102	-0.00113888	-0.000246675	-6.77286e-05	0.00184982	-0.00214074	0.00167336	0.000823015	-0.00155669	0.0005897	-0.000194185	0.00045087	0.000678468	0.000159913	-0.00110509	-0.000666518	-0.000524495	0.000897789	0.00105522	0.00137836	0.00105782	0.000286629	0.00078555	0.000979648	0.00148953	0.00866783	0.000137217	0.000952572	-0.000100673	0.000676574	2.41806e-05	0.000609018	0.00117589	-2.64362e-05	0.000249875	0.000628908
NR4A3	6.86944e-06	7.15255e-05	0.000319378	0.000581912	0.00599965	0.000697962	0.00164322	0.000458258	0.000306002	0.000236504	0.00038466	0.00165846	0.00122155	0.00189108	0.00257475	0.00133573	0.000849238	0.000869	0.000574026	0.000326248	0	0.00242674	0.000498445	0.000744593	0.00179989	0.000291173	0.00110143	3.7298e-05	0.000703353	0.00026506	9.72479e-06	0.00064112	0.000418614	0.000550733	0.0006221	0.000673442	0.00112311	0.000479533	0.0014801	0.000752895	0.000736836
ATOH7	0	0	0	0	0.000568099	0.000527281	0	0	0	0.00115211	0	0.00163647	0	0.000260345	0.000307753	0.000260345	0	0.000568099	0	0	0	0.000260345	0.000307753	0	0.000885178	0	0	0	0	0	0	0	0	0.000307753	0.000260345	0.000568099	0	0.000260345	0.000568099	0	0.00108195
POU5F1	0	0	0	0	0.00162948	0.00307599	0.000364724	0	0	0.0025474	0	0.00162752	0	0.00162948	-0.00106221	0.000895261	0	0.00200383	0.00387362	0	0	0.00162948	0.002017	-0.000305516	0.00200383	0	0.000364724	0.000364724	0.000364724	0.00471335	0.00110857	0	0	2.05176e-05	0.00326663	0.00330046	0.000364724	-0.00385259	0.00252278	0.00226178	0.00372056
PPARA	0	0	0	0	0.00284523	0.00384062	0	0	0	0.00223154	0	0.00160908	0	0.00110182	-0.00205089	0.00110182	0	0.00110182	0	0	0	0.00110182	-0.00175618	-0.00175618	0.00284523	0	0	0	0	0	0	0	0	0.00252649	0.00271091	0.00271091	0.00241476	0.00533155	0.00271091	0	0.004579
HOXA5	0	0	0.00055054	0.000477463	0.000208473	0.00116307	0.000612489	0	0.000233756	0.000240346	0.000307122	0.00157108	0.00277237	0.000822001	0.000853175	0.00223981	7.73731e-05	5.33057e-05	0.000226029	0.000243419	-1.73896e-05	0.000300531	0.000972086	-6.5905e-06	0.00104264	0.000918899	0.000618163	0.000219439	-4.42824e-05	0.000243419	0.000243419	0.00077114	0.000327382	0.000446629	0.000725237	-2.39801e-05	0.000216366	7.73731e-05	0.000959897	0.000466664	0.000467726
BATF	0	0	0	0	0.000620519	0.00020735	0.000201246	0.000116851	0	0.000379638	0.000234468	0.00155902	0.000558464	0.000938051	0.000847254	0.000254804	0.00159984	0.000877835	0.00241475	0	0	0.000543064	0.00195929	0.000549952	0.000804255	1.51882e-05	0.00012321	0.000299978	0	0.00209701	0.00110208	0.000176768	1.51882e-05	0.000922553	0.00104694	0.000255249	0.000472032	0.000666803	0.000869868	0.00188901	0.000439555
ARID3A	-2.76268e-06	-4.99404e-05	0.000376059	0.000606727	0.00290013	0.00873834	0.00273708	0.00041028	0	0.000256885	0.000447357	0.00154426	0.00190317	0.000685631	0.00187296	0.000746093	0.000808574	0.00135343	0.00080003	0.00066524	0.000676238	0.00148797	0.00124877	-1.63441e-05	0.000975451	0.00119366	0.000830529	0.000221971	0.00106786	0.000394938	0.0015522	0.000459052	0.00062897	0.000633596	0.000750116	0.000358432	0.00143154	0.000647592	0.00223429	0.00104616	0.000324745
ETV3L	0	0	0	0.00226141	0	0	0	0	0	0	0	0.00152245	0	0.00226141	0.00383645	9.34739e-06	0	-0.00155257	-0.000738958	-0.000738958	0	0	0.00226141	0.00226141	-0.00602481	0.0054543	9.34739e-06	-0.00148955	-0.000738958	0	-0.00148955	-0.00148955	0	0	-0.00148955	-0.000738958	-0.000738958	-0.000738958	0.00152245	0	0
POU2AF1	0	0	0.000239603	0.000222265	0.000651042	0.00344068	0.00163675	0.00120492	0	0.000910922	-8.11752e-05	0.00152012	0.00091485	0.00101258	0.00238473	0.000608896	0.00030237	0.00373288	0.00264689	-2.59761e-05	-1.28594e-05	0.000596036	0.00584324	0.0122437	0.000951094	0.00258948	0.00409513	0.00220554	0.00247813	0.00457731	0.00038663	0.00129969	0.00164987	0.000867672	0.000629475	0	0.00100955	0.000541973	0.00128359	0.000731147	0.00131541
XBP1	0.000204713	0.00013178	0.0015269	0.00100419	0.0175084	0.00938069	0.0105236	0.00291508	0.00542071	0.00885471	-0.00996697	0.00151986	0.00751953	0.0116677	0.00485102	0.00470738	0.0170292	0.00852004	0.0304058	-0.000392708	-0.00141055	0.0110114	0.0300732	0.00290368	0.00591562	0.00296389	0.01119	0.00800615	0.0026313	0.0206533	0.0116303	0.00343633	0.0046713	0.00230511	0.00521713	0.00303962	0.00385123	0.00527671	0.00794253	0.02004	0.00276321
ZNF141	0	0	-0.000541233	0	-0.00267939	-0.00160503	-0.0012892	-0.000541233	-0.000425644	0.000264512	0.000318763	0.0015084	-0.000115589	-0.00284137	0.000510339	0.000856325	0.00234647	-0.00114036	-0.00164246	-0.000541233	0	-0.00176168	-0.00183397	0	-0.0012561	0.000628818	0	0	0.00120327	0	-0.00183397	-0.000191503	-0.00125226	0.0002599	-0.000307092	-0.000425644	0.000537562	0	-0.00184956	-0.00195252	0.00206327
GPR155	8.04194e-05	0	8.04194e-05	0.00100079	1.34868e-05	0.000470234	3.47419e-05	4.00024e-05	4.00024e-05	8.04194e-05	-1.64392e-05	0.00149729	0.00100079	1.34868e-05	0.00104398	0	0	0.00134757	0	-5.26053e-06	-2.60422e-06	2.45923e-05	0.00086605	1.34868e-05	0.000483721	0.000135727	0.00136106	5.34892e-05	0.000537847	0.000430231	0.000470234	0.000483721	0.000441114	1.34868e-05	8.04194e-05	4.00024e-05	0.00086605	0.000510651	0.000562371	1.34868e-05	4.00024e-05
MYB	0.000889929	0.00619898	0.00256856	0.000268078	0.000788267	0.00220065	0.000379425	0.00155868	-6.41633e-05	0.000130585	0.000327536	0.00149576	9.60376e-05	-1.22686e-05	0.000859926	8.3744e-06	-0.00342231	0.000443977	-0.00142572	0.00178194	0.000241944	0.0004338	-0.00162765	0.00250338	0.00056851	0.00288837	0.00119602	0.000316473	0.00157114	-5.72608e-05	-0.000250276	0.000510038	0.000793126	0.000551534	0.000182016	-2.91522e-05	0.000276119	0.000490487	0.001409	-0.000143257	0.000628489
HES6	0.0153216	0.0328764	0.0160961	0.00547848	0.00337795	-0.00229349	0.0024348	0.00393837	0.000444136	0.00125892	-0.000257806	0.00148679	-0.00106062	0.00236445	0.0015299	-0.000596064	-0.0172277	0.00154238	-0.0021037	0.00630671	0.00131779	-9.45171e-06	0.00252652	0.00225466	0.00291939	0.00573427	0.0129495	0.00376153	0.0062765	0.00289847	0.00175134	0.00027932	0.00475673	0.00243742	-0.000921071	0.000341762	0.00236175	0.00187002	0.00499854	-0.0020751	0.00038591
CSRNP3	2.27062e-05	0	0	0.000118359	-6.03214e-05	-0.00119978	-0.000372856	-7.10103e-05	-2.19869e-05	-7.10103e-05	-7.10103e-05	0.0014721	0.000290247	-0.000107027	0.000771168	-7.56837e-07	4.90234e-05	0.000407899	0.000147908	-5.30696e-05	-1.32467e-05	0.000117829	0.000114538	9.2936e-05	0.00158176	0.00165452	0.000458599	0.000253164	0.000571506	-7.10103e-05	0.000181708	0.000351771	0.000107883	5.94884e-05	0.000471203	0.000196931	0.000251552	-4.04615e-06	0.000434459	5.60884e-05	0.000168216
SP6	0	0	0	0.000414864	0.00337093	0.00221616	0.00156607	0	0	0.000899262	0.000658108	0.00146954	0.00182039	0.00153625	0.00160415	0.000611589	0.00353133	0.000834818	0.000964827	0.000145631	0.00136007	0.00198072	0.00109944	0	0.000479308	0.000899262	0.000504712	0.000504712	0.000569156	0.000834818	0.00206616	0.000479308	0.000504712	0.000834818	6.44444e-05	6.44444e-05	0.000569156	0.00101719	0.000964827	0.00378137	0.000919576
TBX18	0.00119198	0.000163806	0.000142456	0.000108721	0.000186012	0.000227641	0.000109844	6.43742e-05	0.00013225	0.000138992	0	0.00145951	0.000456609	0.000351977	0.00058239	0.000104484	0.000408871	0.000208867	9.33004e-05	0	5.01327e-05	0.000217977	0.00011658	0.000126654	0.000369566	0.000487486	0.000205884	0.000191043	0.000353216	3.47874e-05	7.56011e-05	0.000176962	9.37936e-05	0.000340756	0.000247825	0.000142838	0.000149137	2.46608e-05	0.000565734	0.000132523	0.000109761
EPAS1	4.89514e-05	0	4.17949e-05	0	0.00102454	0.00102033	0.000564113	0.00012599	0.00012599	0.00025382	4.17949e-05	0.00145758	0.00124016	0.00113784	0.000747061	0.000747061	0.00164516	0.00126271	0.000345797	8.37913e-05	4.17949e-05	0.000884048	0.000707536	0.000168394	0.00179101	9.07463e-05	0.000140099	9.83041e-05	9.07463e-05	0.000231854	0.000353507	0.000508923	0.000217345	0.000520339	0.000674941	8.37913e-05	0.000232429	0.000182095	0.00117876	0.000481834	0
ATF5	0.0086712	0.00135199	-0.000450538	0.0015976	0.000790373	0.00825154	0.00788298	0.000355412	0.000697669	0.008465	0.00014608	0.00145422	-0.000524289	-0.000538687	0.00140588	0.000323001	0.0115783	0.0175322	0.00238254	-7.97235e-05	-6.52424e-06	0.00105659	0.00817815	0.00235738	0.00861038	0.000464878	0.000513836	0.00297708	0.000672844	0.00225564	0.00461973	0.00523527	0.00676528	0.00555093	0.00646723	0.000396227	0.00103117	0.00671669	0.00417555	0.00251924	0.00116088
NFATC4	-0.000327102	-0.000206954	-2.83939e-05	0.000405579	0.000240855	0.00113609	0.000975875	0.000119719	0	0.000319885	0	0.00142179	0.00112346	0.000736518	0.000187111	0.0022163	2.35775e-07	0.000841158	0.000657385	0.000153453	-0.00020664	0.000716185	0.000240855	0	0.000138943	0.000220522	-2.74757e-05	-0.00020664	0.000477743	-0.000300966	-0.000247867	1.78071e-05	0	0.00147994	0.000826411	0.000495663	0.000110082	0.000360093	0.0014678	0.000691347	0.000404182
FOSB	0.00104023	3.07691e-05	-0.0019893	0.0020807	0.0640627	-0.00105159	0.0128827	-0.000959244	0.00118721	0.00323444	-0.000929843	0.00137739	-0.00102085	0.00025033	0.00793121	0.00404684	0.00233334	-0.000185486	0.00162867	-0.00107931	-0.0012013	0.0243917	0.00466095	-0.000385549	0.00274093	0.000870572	0.000702369	0.00143741	0.00634342	-0.00037743	0.00124615	0.00111246	0.0011932	0.0018124	0.00644149	0.00559909	0.00261263	0.00191217	0.00813582	0.00504626	0.00520459
SOX7	0.000332353	0.000109364	5.20608e-05	0	0.00593553	-0.000426909	0.000956404	-0.000122338	-0.00018904	8.7253e-05	0	0.00133907	-0.00155662	-0.000259814	0.00281212	-7.53014e-06	7.78537e-05	0.00157686	0.000120987	-5.73415e-06	0.000666067	-6.74697e-05	0.000881211	0.000327807	0.00037813	0.000282971	-0.000122338	0.000566445	5.20608e-05	0.000359041	9.88159e-05	0.000379559	-5.73031e-05	-0.000257383	0.000337636	0.00125387	0.000268933	0.000845421	0.000641915	-7.50416e-05	0
HHEX	0.00483675	-0.000930516	0.000245683	0	0.00524192	0.000813488	0.00179629	0.000309278	7.23088e-05	0.00218656	7.23088e-05	0.00132968	0.00176521	0.00144611	-4.33127e-05	0.000210629	-0.000627208	0.00356761	0.000138321	-0.000237114	-0.000309423	0.000864998	0.00133655	0.000117407	0.00306755	0.000127789	0	-0.000268178	0.000127789	0	0.00159583	0.0017754	0.00241982	0.00269454	0.00160709	0.000338419	0.00079727	0	0.00190302	7.23088e-05	0
PBX1	0.000764151	0.00054044	0.00152329	0.00061861	0.000794435	0.00425514	-0.000196206	0.0015409	0.000478467	0.00117008	-0.00174537	0.00132915	0.00066301	0.00275963	0.000874226	0.000822906	-0.00312361	0.00376864	-0.000802604	0.000267718	-0.000121177	-0.000110322	-0.00061641	0.00231929	0.00252716	0.00476916	0.00326099	0.000844332	0.0021452	0.00183082	0.000704549	0.00217965	0.000345511	0.00201249	0.000157832	-0.000354202	0.00203754	0.000589586	0.00229369	0.000612819	0.00107401
HIC1	9.57204e-05	0	0	0	0.000208098	0.000192225	9.57204e-05	0	0	0	0	0.00131859	0.000443549	0.000443549	0.000304603	0.000192225	0.000486546	0.000345446	0.000151642	0	5.59213e-05	0	0.000289525	0	0.000361602	0.000208098	0.000192225	0.000248147	0.000151642	0.000289525	0	0.000387628	9.57204e-05	0.000151642	0.000458902	5.59213e-05	0.000151642	0.000192225	0.000401902	0.000248147	5.59213e-05
SCML4	0	0	0	0	0.000131684	0	0	0	0	0	0	0.00131196	0.000401806	0.000294153	0.000237788	0.000106104	0	0.000279285	6.55285e-05	0	6.55285e-05	0	0.000106104	0	0.000304579	0.000454676	0.000106104	0.000171632	0.000294153	0	0	0	0.000228625	6.55285e-05	0.000304579	0.000744823	0.000279285	0	0.00034544	0.00018805	0.000171632
IRF6	0	0	-0.000112971	0.000740013	0.0143462	0.00784326	0.0105798	0.0049821	0.00504232	0.00674213	-0.00115474	0.00130517	0.00405133	0.0123526	0.00550296	0.00316553	0.000870588	0.00468153	0.0124052	-0.000482487	0.00104148	0.0153366	0.00520373	0.0120624	0.00225952	-0.000505347	0	0.00178645	0.000659981	0.00221314	0.000576884	0.00128218	0.00133038	0.00300127	0.00189495	0.00223296	0.00112142	0.000449075	0.00680569	0.0102353	0.00164559
HOXC10	0.00651968	0.0001415	0.000541059	-1.5716e-05	0.000915905	0.00711247	-0.00023666	0.00118034	0	0.000329486	0.000329486	0.00129169	-0.000204997	-0.000370145	0.00163689	0.000155785	-0.00285388	0.00164259	-0.00221711	0.00058402	0	0.000329486	-0.00247655	0.000359838	0.000522419	0.00548187	0.00107132	0.000359838	0.00230212	0	-0.000534483	0.00130741	0.000649247	0.000727415	0	0	0.000154842	0.000689325	0.00233995	0.00019521	0.00207246
NR1D1	0	0	0.000113507	0.000111385	0.00850522	0.0055524	0.00324382	0.000472859	0.0012424	0.0010995	0.000354049	0.00129164	0.00454287	0.00290571	0.00166132	0.0020299	0.00221696	0.000907601	0.000184852	0.000557862	7.3356e-06	0.00440423	0.000898608	0.000274291	0.00138495	0.000981474	0.000390417	0.000214996	0.000647174	0.000468002	0.000542137	0.000635315	0.000505267	0.000819148	0.000962019	0.0011755	0.000354153	3.0248e-05	0.00310523	0.00136836	0.000184307
HOXB5	0.00628261	0.000325933	0.000438638	0.000260813	0.000201387	0	4.52552e-05	0.000174214	0	0.000197034	0	0.0012855	0.00173307	0.000548707	0.000688055	0.00106804	0.00020824	0.000679626	0.000733228	0	0	0.000881955	0.000900146	-0.000414116	0.0003397	0.00265844	3.85836e-06	4.52552e-05	0.000517205	0.000327953	0.00104765	0.000590706	4.52552e-05	0.000609231	0.000863727	0.000264672	2.47912e-05	0	0.00127164	0.000770451	0.000287894
RORB	3.19574e-05	0.000304982	0.000149963	3.48899e-06	0.000178783	0.000154568	0.000103151	7.34067e-05	0.000176322	0.000656812	0	0.00125506	0.0024326	0.00249878	0.00160386	0.0011624	0.00323571	0.00178697	0.00119358	0	4.59026e-06	0.00210746	0.00189088	0.000529242	0.00135479	0.000392122	0.000355313	0.000664552	8.86238e-05	0.000273914	0.00093107	0.000137936	0.00037683	0.000550347	0.000769021	1.5217e-05	0.000113443	7.34067e-05	0.00158128	0.00272296	6.10626e-05
H1F0	0.000764983	8.21627e-05	-0.000392213	0.000300133	0.00227177	0.00383759	0.00164791	0.00026334	0.000770185	0.00166146	-0.000651711	0.00124488	0.00235254	0.00386694	0.0019205	0.000886811	0.00617051	0.00167331	0.00396064	-0.000902805	-0.000308408	0.0032369	0.00168825	0.000382627	0.00115612	0.000172182	3.97804e-05	0.000742655	0.000822679	0.00186217	0.00172525	0.000897607	-3.33647e-05	0.00140473	0.00114931	0.00130244	0.00023836	0.00023	0.00330463	0.00450232	0.000694097
SALL1	0	0	0	0.000162061	8.41345e-05	0.000227366	0.000112935	0	0.000112935	0	0	0.00124268	0.000646484	0.00040987	0.00103123	0	0.000112935	0.000244787	1.74209e-05	0	1.74209e-05	0.000211999	0.000227366	0.000162061	0.000445214	0.000349402	0.000276492	0.000179482	0.000577321	0	0	0.000392449	4.9126e-05	0.00040987	0.000280131	0.000130356	0.000130356	0.000112935	0.000664072	6.65469e-05	0.000130356
TSHZ3	0	0	2.56882e-05	0.00024755	0.000550688	-9.98061e-05	0	0.000296996	0.000147744	0.000338089	0	0.00123905	-0.000101633	-0.000252109	0.000395295	0.000421504	0.000281019	0.000277372	0.000115299	0	0	0.000240793	0.000567671	0.000167854	0.000309746	0	0.000167854	0	0.000395295	0.000785868	0.000264551	0.000485834	-0.000122056	0.000277372	0.000798134	0.00024755	0.000510756	0.000167854	0.000810884	-6.75695e-06	0.000147744
FLI1	0	0	-0.000405945	-6.27456e-05	-0.00167999	-0.00563684	-0.000976034	-0.000405945	0	0.000939019	0	0.00123637	0.00627778	0.00131621	-0.00093509	0.00494423	0	0.000241298	-0.00045625	-0.000405945	0	0.000190993	-0.000507571	0	0.000253738	-0.000405945	0	0	0.00142741	0	0.000304043	0.000659684	0	0.0082219	7.53959e-05	-0.00011305	0.00124306	0	0.000378571	0	0.0018961
SP9	2.07049e-06	0	0	9.15358e-05	6.55344e-05	0.000184284	9.36062e-05	0	9.15358e-05	0	0	0.0012312	0.000502662	0.000312968	0.000835275	0	9.15358e-05	0.000218983	3.05426e-05	0	3.05426e-05	9.15358e-05	0.000184284	9.56927e-05	0.000372848	0.000241833	0.000184284	0.000124149	0.000416724	0	0	0.000280339	2.07049e-06	0.000308811	0.000276793	0.000122078	0.000124149	9.15358e-05	0.000539805	3.05426e-05	0.000126235
OTX2	0	0	-6.93437e-05	0.00082459	-6.93437e-05	0	-0.000129396	0	0	0	-0.000404362	0.00122516	0	0.00082459	0.00206893	0.00204539	0	0.00289207	0.00033123	0.000201834	-6.40574e-05	-6.40574e-05	0.000612357	0.00082459	0.00741452	0.00333943	0.00204539	0.000738112	0.000400574	-6.93437e-05	0.000738112	0.000807456	-0.000133401	0	0.000807456	0.000400574	0.000400574	0.000400574	0.00116111	0	-0.000140074
HMX1	-7.1736e-05	-0.000438926	-0.000127115	5.79466e-05	0.00302909	0.000236981	0.000380609	0.000521358	0.000336297	0.00172477	0	0.00121974	0.000374248	0.00195666	0.00120069	0.00145387	0.000637804	0.00162091	0.00019212	-0.000256797	3.79513e-05	0.00156772	0.000675907	0.00061524	0.0023928	0.00259045	0.000538004	0.000921314	0.000559309	0.000189948	-0.000182129	0.00110122	0	0.00134121	0.0014192	0.000585018	0.000437081	0.00181453	0.00150461	6.50048e-05	0.000212394
NFATC1	0	0	0.000643912	8.79401e-05	0.00497968	0.000958041	0.00208181	0.000597261	0.000788539	0.000464461	0.000848232	0.00121809	0.00185978	0.00413108	0.000974716	0.00203593	0.00224766	0.00177472	0.00115898	0.00049504	0	0.00477069	0.00147983	0	0.000730154	0.00041951	0	8.79401e-05	0.000325834	0.000205559	0.00111744	0.000252942	0.00134346	0.000740296	0.000368643	0.000803124	0.000271877	0	0.00233738	0.00218627	0.000530344
HNF1B	0.0034065	0.000142726	0.000744222	-1.06227e-05	0.00780121	0.00914622	0.00405238	0.000401258	0.00067614	0.000818758	0.00030698	0.00121621	0.000174127	0.00201883	0.000104528	0.00159677	-5.28118e-06	0.00133695	0.00132695	0.00124602	0.00030698	0.00117688	0.00296523	0.000131629	0.00114311	0.000379928	0.000363738	0.00140374	0.000263633	0.00131366	0.000626901	0.000974736	0.000557483	0.00120928	0.00035896	0.000557431	-1.06227e-05	0.000345366	0.00214883	0.000999233	0.00138771
NFE2L2	0.000748858	1.77189e-05	0.000612834	0	0	-0.000496473	-0.000161813	3.56823e-05	0	0	-0.000327263	0.00120189	0	0.000308511	0.00271404	1.77189e-05	0	0.000903382	0	0.0005584	-0.000161813	0	0.000577152	0.000577152	0.00147391	0.0011654	0	0	0.000308511	0.000308511	0	0.000885663	0.000577152	0.000308511	0.000308511	0	0.0011654	0.000577152	0	0	1.77189e-05
PAX8	0.000197396	0	0.000148376	5.69791e-06	0.00449661	0.000178495	0.000379643	0.000679228	0.00121449	0.00194346	-0.00266794	0.00115788	0.0011665	0.00217273	0.00134265	0.00140619	0.000625041	0.00148687	0.00117867	-0.000705365	-0.000422644	0.000972384	0.00131937	5.69791e-06	0.00113343	0.000950491	0.000294933	0.00035147	0.00042203	0.000345772	0.000512795	1.73217e-05	0.000345075	0.0008711	0.000746133	0.000512305	0.00034158	9.17634e-05	0.000810403	0.000876624	0.000472441
DLX6	0	0	0	9.96049e-05	0.000100975	0.000131214	6.51754e-05	0	6.51754e-05	0	0	0.00115377	0.000402228	0.000265677	0.000647549	0	6.51754e-05	0.000164328	3.31141e-05	0	3.31141e-05	0.000134603	0.000131214	9.96049e-05	0.00033286	0.00027291	0.000165644	0.000132719	0.000368493	0	0	0.000232563	3.44295e-05	0.000265677	0.000231512	9.82895e-05	9.82895e-05	6.51754e-05	0.000435659	6.75436e-05	9.82895e-05
MTERF3	0.00344266	0	0	0	0	-7.86788e-05	0	0	0	0	0.00115142	0.00115142	0	-0.000158963	0.00115142	0.00115142	0.00107274	0.00115142	0.000992458	0.00115142	0	-7.86788e-05	-7.86788e-05	0	0	-7.86788e-05	0	0	0.00115142	-7.86788e-05	0	0	-0.000240903	0	0.00232498	0	0	0	0	0.00107274	0
HOXD13	0.000628246	-0.00145866	0.000698808	-0.00016539	0.00267016	0.0175419	0.00159858	0.000948687	2.57656e-07	-0.00197859	0	0.0011483	0.00218943	0.000502714	0.00258613	0.00122314	-0.000210765	-0.00213378	0.000930673	0.000913698	1.69758e-05	0.00107465	-0.000243004	-0.000161273	-0.000133514	0.00177482	5.31441e-05	-8.46408e-05	0.00173495	0	-6.12603e-05	-0.000981671	-0.00127496	5.2981e-05	-0.000213096	0.000740274	0.00249677	-0.000598169	0.00409752	0.000148937	4.21066e-05
LHX2	-0.0039771	8.67973e-06	-0.000192007	-9.83232e-05	0.000325178	0	8.67973e-06	-0.00029901	0	0.000117063	-9.83232e-05	0.00113554	0.000325178	0.000325178	0.000778981	0.000325178	0.000215387	0.000663276	0.000107003	0.000107003	0	0.000107003	0.000436404	0.000107003	0.000436404	0.000107003	0	0	0.000107003	0	0.000107003	0.000215387	0	0	0.000107003	0.000107003	0	0	0.000338081	0.000117063	0
NR4A2	0.000133577	0.000100781	-0.000364436	0.000346941	0.000993357	-0.0100544	0.00137603	0.000189661	0.00114795	0.0023223	0.0011719	0.0011257	0.00180006	0.00687964	0.000847625	0.00143016	0.0152218	0.00635669	0.00458844	-0.000978455	3.00927e-05	0.0069915	0.00484837	0.00143601	0.000617274	0.000141644	0.000488371	0.000421137	0.000259361	0.00520484	0.000864153	0.000567116	0.00112009	0.00208015	0.00677358	0.00250125	0.00188994	0.0011441	0.001138	0.00704517	0.00295253
HIF3A	0.000332717	-0.000407089	-0.000173807	0	0.00114323	0.00875441	0.00436693	0.000278663	0.000611379	0.000610067	0.000255323	0.00111493	0.000906311	0.00207739	-6.79485e-05	0.00147464	-6.79485e-05	0.001408	0.000332717	0.000514857	0.000207214	0.00136287	0.000671957	0.000255323	0.000687618	0.000607992	0.000264768	0.000894725	0.000276012	0.000611379	0	0.000611379	-6.79485e-05	0.00118022	-2.33398e-05	0.000332717	-1.31255e-06	0.000826777	0.00170776	0.00095062	-2.65033e-06
ZNF212	0.00010376	0.00174383	0.000857461	0	-0.000186334	0	0.000386457	0	0.0005685	0.000200123	0	0.00110785	0.000209516	-0.000295417	0.000709944	0.000317325	0.00010376	0.000200123	-0.000477678	0	0	-9.24034e-05	-0.000824494	0.000961221	0.000485926	0.000294053	0.000294053	1.13568e-05	0	-0.000378931	0.000382166	0.000117112	0.000476097	0.000190293	0.000190293	0	0.00010376	-0.000186334	0.000200123	0.000190293	0.000282697
MXD3	0.281026	0.0943177	0.0401709	0.00976609	0.0012199	0.00247434	0.00210865	0.00943617	0.000581703	0.00218577	0.000327971	0.00109194	0.000366067	0.00342314	0.00198602	0.00502398	0.00516551	0.00620385	0.00138643	0.00509669	0.00165856	0.000232329	0.000665912	0.00133287	0.000901085	0.0020916	0.00396731	0.00716929	0.000462179	0.000975391	0.00094118	0.000652643	0.00292602	0.00126649	0.00360063	0.00164162	0.00144305	0.00385449	0.00251218	0.00335685	0.00225078
RUNX3	0	0	0	5.2989e-05	0.00173358	0.00121902	0.000139455	-0.000295568	0	0.000167595	0.000280155	0.00108452	0.0012161	0.00153855	0.000321476	0.0011468	0.00275648	0.0021322	0.00139137	0	0.000161451	0.000855018	0.00223838	-0.00427877	0.000777619	0.00143986	0.000388743	0.000606537	0.0003509	0.000623832	0.00391625	0.000927939	0.000344332	0.00208394	0.00184162	0.000861599	0.000561238	0.00021444	0.00169134	0.00247937	0.000596288
AR	0.000489826	0.00117866	0.00206397	0.000303693	0.000751579	0.00152445	0.000751781	0.000918611	0.00170437	0.00295208	-0.00100808	0.00108336	0.000312833	0.00153686	0.000380275	0.000709964	0.0039979	0.00124569	9.16734e-05	0.000182392	-5.13888e-05	-0.000326873	0.00147781	-0.00158369	0.000971514	0.00201673	0.00168803	0.00121446	0.000522042	0.00205717	0.00205951	0.00158187	0.00072105	0.00142494	0.000449675	0.000362343	0.00135729	0.0019207	0.000865593	0.00116819	0.00133308
HNF4A	-0.000227119	-0.000312558	-0.000150672	0.000480259	0.000641445	0.00210984	0.00208592	-3.89789e-05	-8.38637e-06	0.00325176	0.000146711	0.0010809	0.000896131	0.000810608	0.00059991	0.000433114	0.00163738	0.00145794	0.000805611	-5.38351e-05	0.000158902	0.00260346	0.00126623	0.000461785	0.000732518	0.000261068	0.000637544	0.0023227	0.000207121	0.00228504	0.000889739	0.00218959	0.000380573	0.00177285	0.00251354	0.00182384	0.000427484	0.00784688	0.00123214	0.00161639	0.00144594
TFAP2A	0.00128652	0.000304028	0.000562573	0.000623965	0.00130405	0.000725701	0.000197251	0.000576227	0.000315648	0.00132484	-0.00274662	0.00105838	0.00234304	0.0020121	0.00101812	0.00137728	0.00276491	0.00208949	0.00185402	-0.000373964	0	0.00118404	0.00189575	0.00127386	0.0014974	0.000929889	0.000662662	0.000604041	0.000884452	0.000913058	0.00128459	0.000297489	-0.000237176	-0.000295442	0.00104484	0.000191837	0.00046997	0.000116377	0.00176155	0.00275924	0.000451123
ZFPM2	0	0	0	0	0	0	0	0	0	0	0	0.00105572	0.0014213	0	0	0.0014213	0	0	0	0	0	0.000522783	0	0.000522783	0.00105572	0	0	0.000522783	0.0015991	0	0	0	0	0.000365589	0.000522783	0	0	0	0.000522783	0	0.00105572
RELB	0	0.000284425	0.000139855	3.89304e-05	0.0016285	0.00145515	0.00176957	8.0838e-05	0.000568972	0.000408371	-2.66218e-05	0.00104568	0.00207046	0.000872629	0.00130035	0.00112371	0.000738825	0.00104486	0.000366904	-1.60201e-05	0	0.00321782	0.000881816	5.69617e-05	0.000274325	7.03502e-05	0.000165698	0.000241413	0.000370519	0.000358723	0.000199674	0.00102731	0.000297483	0.000496368	0.000694248	0.000322964	0.000548988	-8.05405e-05	0.00127083	0.00101926	-8.84149e-06
E2F1	0.0393759	0.0260985	0.0096795	0.00192472	0.000190514	9.75868e-05	0.000128848	0.00141246	0.000445987	0.00139554	0	0.00102316	0.000190514	0.000666203	0.00253789	0.000986111	0.00206272	0.000592264	0.000103027	0.00114209	0.000463416	0.000678931	0.000417729	0.000672677	0.000636501	0.000666203	0.00303367	0.00188374	0.000292206	0	0.000353061	0.000869445	0.00113697	0.000128848	0.00112962	0.00146597	0	0.00156624	0.00139554	0.000128848	0.00168775
ZNF415	0	0	7.19551e-05	0.000307211	0	0.000491345	0.00106811	0	0	-1.50645e-05	0	0.00101634	0.00103356	0.000856686	0.000307211	0.000828883	0	0.000379166	0	0	0	0.000724573	0	0	7.19551e-05	0.000345408	0	0	0.000276792	0	0	0	7.19551e-05	0.000348747	0.000621914	0.000307211	-1.50645e-05	0	0.000693869	7.19551e-05	-3.04186e-05
IRX3	0.000467666	0.000129255	0.000615575	0.000141206	0.00482886	0.00828729	0.00394321	0.000382816	0.000564588	0.00197258	-0.000571415	0.0010118	-0.00168997	0.00207771	0.00114167	0.00129366	0.00193399	0.00252745	0.0021729	0.000476684	0.000179173	0.00194876	0.00272708	0.0012383	0.00143708	0.000977648	0.000430199	0.00207208	0.00070045	0.0025497	0.00494619	0.0010881	0.000504458	0.00108201	0.000433707	0.000447383	0.000378119	0.00185058	0.00155361	0.00248682	0.000732771
NFKB2	8.65235e-05	0.000232392	0.00011427	0.000155512	0.00573357	0.0010417	0.00227573	0.00013189	0.000550711	0.000679728	6.69745e-05	0.00100097	0.00162184	0.000988925	0.00167002	0.00146659	0.000537195	0.000730043	0.000265222	-5.1197e-05	-7.81191e-05	0.00406513	0.000789354	0.000200794	0.000422665	0.000384577	0.000226033	0.000343871	0.000710417	0.000315874	0.000207652	0.000698585	0.000440738	0.0002714	0.000851721	0.000715496	0.000609093	5.06527e-05	0.00153714	0.000964933	0.000377976
ELK3	0	0.000290679	2.04664e-06	7.52014e-05	8.97228e-06	-0.000681937	-0.000522517	-3.58906e-05	-8.7657e-05	-6.15427e-05	-0.00103074	0.000985165	0.000336565	-1.82346e-05	0.000357365	-5.62874e-05	0.000110193	0.000186504	-1.14521e-05	-0.000512797	-0.000148233	-6.63062e-05	9.09561e-05	3.1795e-05	0.000551749	0.00088842	0.000276351	0.000134087	0.000247026	-3.58906e-05	-2.56521e-05	3.93108e-05	9.42896e-05	6.01893e-06	9.81873e-05	4.03143e-05	0.000223554	3.7809e-05	0.000313822	7.96251e-05	0.000105618
IRX5	0.00100562	0.000121591	0	0.000389806	0.000121591	0.000975665	6.05868e-05	6.05868e-05	6.05868e-05	0.000183018	0.000181879	0.000971953	0.000369876	0.000244872	0.000848673	0.000181879	0.00030431	0.000818254	0.00030431	0.000181879	6.05868e-05	0.000121591	0.000183018	0	0.000727381	0.000121591	0.000389806	0.000121591	0.00102999	0.0009087	0.000847695	0.000572824	0.000244872	0.000183018	0.000695309	6.05868e-05	0.000450393	0.000121591	0.000183018	0.000632689	0
HOXA13	-0.000102904	0	-0.000134953	0.000149173	-0.000370675	-0.00285002	-0.00117733	-0.000105503	-0.000167027	-0.000208408	-0.000524875	0.000962572	0.000275554	-0.000413349	0.000594627	-0.000463678	1.98051e-05	-0.000284384	-0.000193409	-0.000481932	-0.000127491	-0.000121018	-0.000465493	4.36696e-05	5.88284e-05	0.000645701	0.000138682	-0.000184956	0.000397227	-0.00034336	-0.000134953	2.51827e-05	-4.31115e-05	-0.000146741	0.000289996	-1.70755e-05	0.000231002	-0.000295879	-0.000191847	-0.00016109	-0.000114716
MXI1	0	0	3.46117e-05	0.00180676	0.000898754	0.0166026	0.000953911	0.000438869	0.000210807	0.00255747	-3.64749e-05	0.000955282	0.00244065	0.00444642	0.00117156	0.00174048	0.0046197	0.00315818	0.00288097	0.00103808	0.000139656	0.00503782	0.00100927	0.000507712	0.00254661	0.00212171	0.000907647	0.00428517	9.72847e-05	0.005956	0.00145449	0.00355088	0.0010097	0.00195184	0.000336642	0.000238447	0.00033509	0.0019569	0.00254663	0.00512185	3.85992e-07
ZNF30	0	0	0	0.000759929	-8.3845e-05	0.00053291	0.000329789	0.000413634	0.000640654	0.00261842	-0.0012884	0.000945988	0.000456842	-0.000310865	0.00112482	0	0	0.00053291	0.000833631	-0.000310865	0	-0.000402024	0.00136654	0.00148656	0.000456842	0.000413634	0.00053291	0.00022702	0.00250464	0.000833631	0.00163606	0.000870476	-8.3845e-05	-8.3845e-05	0.00166271	0.00090278	0.000413634	0.00132278	0.00143744	0.000456842	0.000870476
MXD4	0.00250336	-0.00325916	-0.00080492	-3.16101e-05	0.000591274	0.00148735	0.000296671	0.000254483	0.000496283	0.00140726	-0.00127899	0.000945139	0.00162566	0.00184033	0.00239822	0.00119766	0.00639535	0.00248531	0.00386299	-1.92298e-06	-0.000359241	0.000194356	0.00200132	7.63858e-05	9.66952e-05	8.79764e-05	7.24295e-05	0.000649583	0.00113136	0.00128614	0.00143162	0.000766853	-0.000528268	0.000365454	0.00268014	7.46965e-05	0.000288888	0.000770846	0.00033202	0.00373513	0.00031512
ZNF783	0.00011584	0.00103929	0.000511032	0	-0.000217599	0	0.000284322	0	0.000338816	6.67232e-05	0	0.000940952	0.000233907	-0.000506631	0.000645469	0.000354267	0.00011584	6.67232e-05	-0.000557827	0	0	-0.000107907	-0.00112448	0.000626871	0.000237057	0.000176414	0.000176414	7.93208e-06	0	-0.000442511	0.000121217	0.000125999	0.000230908	6.05747e-05	6.05747e-05	0	0.00011584	-0.000217599	6.67232e-05	6.05747e-05	0.000168482
ZNF711	0	0	0.000255277	-1.64825e-05	0.00282604	0.00712605	0.000909654	0.000255277	0	0	0	0.000940895	0.000696258	-1.64825e-05	0.000988862	0.00022191	0	0.000238795	0.000255277	0.000255277	0	0.00020785	0.000255277	0	0.00256438	0.00071274	0	0	0.000727202	0	0.000255277	0	0.000488408	0.000238795	0.000725066	0.00112875	0.00124345	0	0.00248642	0	0
IRF8	0.00132604	0.000298803	0.000516185	0.00032559	0.00160732	4.34202e-05	0.00102065	0.00032559	-5.40564e-05	0.00044075	3.22426e-05	0.000931596	0.000677603	0.00101477	0.00127062	0.00113049	0.00829826	0.00430997	0.000330563	-0.000168232	-5.40564e-05	0.00102078	0.000725287	0.000772198	0.00239279	0	0.000547326	0	0.000425821	0.00194749	7.34438e-05	0.000410601	1.37377e-05	0.0014636	0.00531533	0.00150481	0.00113801	1.11776e-05	0.000710353	0.00115392	0.00185695
MEF2A	0.000365909	-0.000130364	-0.000480342	0.000551723	0.00225208	0.00119018	0.000699914	0.000143383	1.31724e-06	0.000910632	-0.000132432	0.000930436	0.000466169	0.000257594	0.00322071	0.00044218	-0.000309151	0.000108492	-0.00284875	-0.00124124	-0.000433365	0.000622171	-0.000416711	2.09685e-05	0.000290023	0.000300625	0.000108823	0.000113937	0.00072742	-0.000228046	-0.000174738	0.000262338	-0.000276893	0.000272369	-0.000256676	0.000589079	-6.15743e-05	0.000246742	0.00109814	-0.000633664	0.000144871
PAX2	0.000167173	-0.00158039	-0.000208621	7.17104e-05	0.00186516	0.00742986	0.00246311	0.000279637	0.00044681	0.000287426	0.000241031	0.000926534	0.000272023	0.00183018	-0.000319702	0.00143526	-0.000904196	0.00100433	-4.60701e-05	0.000951934	3.77157e-05	0.000709307	0.00123966	0.000312742	0.000713122	0.000146449	0.000146396	0.00121283	0.000367211	0.000753555	0.000254742	0.00046596	0.000393349	0.00123412	-0.000444608	0.000150623	-0.000254876	0.00067834	0.00118019	0.000178244	0.000832544
ZNF786	8.82729e-05	0.00142677	0.00070156	0	-0.000312457	0	0.00031957	0	0.000465137	7.11291e-06	0	0.000923981	0.000178243	-0.000738122	0.000594774	0.000269961	8.82729e-05	7.11291e-06	-0.000801003	0	0	-0.000154948	-0.00162531	0.000789833	0.000240952	0.000164622	0.000164622	-6.66752e-05	0	-0.000635418	0.000152679	2.32953e-05	0.000310188	7.63493e-05	7.63493e-05	0	8.82729e-05	-0.000312457	7.11291e-06	7.63493e-05	0.000231297
DACH1	0.000138553	6.56681e-05	0.000297145	0.000278966	0.00136133	0.000388093	0.000332708	0.000598174	0.000230934	0.000281531	-0.000342925	0.000919601	0.000688677	0.000982479	0.000478937	0.00102594	0.000733759	0.000920295	0.00107259	6.0078e-05	6.05214e-06	0.00035381	0.00216608	0.000196101	0.000716838	0.000799951	0.00031665	0.000152638	0.000732633	0.00120158	0.00068407	0.000202817	7.18166e-05	-6.99354e-05	0.000704155	6.05214e-06	0.000279339	3.81855e-05	0.00113606	0.000781185	0.000245019
SOX11	0.00261986	0.000235066	0.00156318	0.000541446	0.000830391	0	0.001329	0.00047334	0.000183046	0.00055666	0.0010932	0.000915937	5.27462e-05	0.00204509	0.0012057	0.00114522	0.000541446	0.00185591	0	0.000183046	0	0.00109867	0.000724491	0.000427645	0.000703155	0.00694638	0.00116926	0.000743073	0.0044178	0.000183046	0.000183046	0.000374491	0.000235792	0.0013749	0.000541446	0.000541446	0.0014677	0.000690327	0.00158835	0	0.000699365
ZNF692	0	0	0	0	0.000248818	0.00141592	0	0	0	0.000503935	0	0.000911987	0	0.000248818	-0.000634614	0.000248818	0	0.000248818	0	0	0	0.000248818	0	0	0.000248818	0	0	0	0	0	0	0	0	0	0.00116081	0.00116081	0	0.000821693	0.00116081	0	0.00103405
HIST1H1D	0.0378343	0.0410547	0.0129546	0.00986126	0.000363476	-0.000578141	0.000818768	0.000580866	3.00264e-05	0.000593777	-0.000141413	0.000908466	0.000108738	0.00055581	0.00135921	0.000406669	-0.000516523	0.000396593	-0.000235414	0.000826429	0.000202424	-9.84779e-06	0.000330308	2.87865e-05	0.00100794	0.00174088	0.00249331	0.00261004	-0.000266749	-0.000536608	-0.000794647	-0.000342354	0.0011361	-0.000255062	-2.95474e-05	0.000398561	5.00117e-05	0.000684724	0.00133293	-0.000259429	0.000730594
ZNF282	0.00011619	0.000910439	0.000447675	0	-9.33974e-05	0	0.000263784	0	0.00029681	0.000170387	0	0.00090077	0.000234615	-0.000142177	0.000626025	0.000355339	0.00011619	0.000170387	-0.00023943	0	0	-4.63159e-05	-0.00040737	0.000563865	0.000319603	0.000217468	0.000217468	6.98744e-05	0	-0.000189934	0.000203413	0.000188299	0.000250494	0.000101278	0.000101278	0	0.00011619	-9.33974e-05	0.000170387	0.000101278	0.000147594
MAFF	0.000315899	-0.000211879	-9.33997e-05	0.001602	0.0644331	0.0202671	0.0260278	0.00736475	0.00866879	0.00753873	0.00110456	0.000881128	0.00640255	0.0242552	0.00996573	0.00952172	0.00656257	0.00787124	0.026945	0.00135383	0.00180756	0.0382739	0.016285	0.000774112	0.00555473	0.00316176	0.000440044	0.00328583	0.00237005	0.00579682	0.00207023	0.00381192	0.00156174	0.00287311	0.00550973	0.00699281	0.00199473	0.00107658	0.0139643	0.0284201	0.00274853
SOX15	0	0	0.000429568	0	-0.0003437	-0.000336716	-0.000453444	0	0	0	-0.000221955	0.000879392	0	-0.000473076	0.00165331	0	0	0.000651704	-0.0010548	0.000429748	-0.000109744	-0.0003437	0.000429568	0.000429568	0.00108953	0.000867398	0	0	0.000222135	0.000222135	-0.0003437	0.000651704	8.58685e-05	0.000222135	-0.000121565	0	0.000867398	0.000429568	-0.000695211	-0.0003437	0
TEAD3	0	0	0	0	0.000295123	0.00147407	0	0	0	0.000597718	0	0.000876355	0	0.000295123	-0.000115768	0.000295123	0	0.000295123	0	0	0	0.000295123	0	0	0.000295123	0	0	0	0	0	0	0	0	0	0.00117148	0.00117148	0	-6.52854e-05	0.00117148	0	0.00122649
FOXB1	0	0	0	0.000420948	0	0	0	0	0	0	0	0.000863736	0	0.000420948	0.00129447	0.0017704	0	0.00270631	0.000442788	0.000442788	0	0	0.000420948	0.000420948	0.0072034	0.00218511	0.0017704	0.000892549	0.000442788	0	0.000892549	0.000892549	0	0	0.000892549	0.000442788	0.000442788	0.000442788	0.000863736	0	0
SOHLH1	0	0	0.000860521	0	-0.00275578	0	0.000181299	0	0	0.00098984	0	0.000860521	0	-2.97936e-05	0.00254133	-9.03577e-05	0.000321747	0.00239818	-9.03577e-05	0.000860521	0	-9.03577e-05	0.00113588	0.000860521	0.00263707	0.00173759	0	0	0	6.05641e-05	0.000457904	0.00122807	0.0017898	0.000457904	0.000275363	-9.03577e-05	0.00173759	0.000860521	-0.000182541	0	0
ZMAT1	0	0	0	0	0.00108659	0.00238742	0.00013208	0	0	0.00114448	0	0.000857314	0	0.00108659	-0.00109342	0.000820703	0	0.00043857	0.00140278	0	0	0.00108659	-0.00136918	-0.00142667	0.00043857	0	-0.000651507	-0.000651507	0.00013208	0.00170688	0.000401454	0	-0.000783587	-0.00324629	0.000361994	0.00255385	-0.00575933	-0.000785083	0.000894431	0.000819073	0.00341072
ELF1	0.000461484	0.000115345	0.000428028	0.000227409	0.00156718	0.000575185	6.73018e-06	0.000534928	0.00027599	0.000553453	-0.00215129	0.000854769	0.00133319	0.00164707	0.000315378	0.000882728	0.000785641	0.000119245	0.000887072	-0.000495948	-6.41745e-05	0.000756634	0.00129981	0.000361334	0.000838703	0.000303821	0.00035244	0.00037293	-7.7127e-05	0.00108182	0.000854155	0.000104725	-0.000214846	-0.000255089	0.00011938	7.70353e-05	0.000454129	5.38338e-05	0.000951875	0.00147731	0.000246319
EN1	0.000248412	8.17426e-05	8.17426e-05	0	0.000256167	-6.81776e-05	5.58346e-05	0	-1.67268e-05	0.000113728	0	0.000849445	0.000248412	0.000231686	0.00058434	0.000231686	2.4643e-05	0.000505604	6.50158e-05	8.17426e-05	1.56355e-05	0.000163789	0.000316655	6.50158e-05	0.000333381	0.000171544	-1.67268e-05	7.75472e-06	0.000147062	-8.97209e-06	4.80799e-05	0.000147813	0	-3.36627e-05	8.17426e-05	6.50158e-05	7.75472e-06	0	0.000265204	0.00016454	0
DLX2	0.000159943	0	0.000158204	0.000219619	0.000170646	0.00186068	0.000853726	0.000260278	0.00074221	0.00121763	0	0.000845415	0.00280715	0.00156566	0.00234303	0.000977193	0.00283642	0.000686737	0.00036754	0.000126197	7.79649e-05	0.000632171	0.000547275	0.000567649	0.000335256	0.00320135	0.000664549	0.000229148	0.00100668	0.000335363	0.000649932	0.000545754	0.000174504	0.00110889	0.000103595	0.000467497	0.000209131	0.00012408	0.00232669	0.000253719	0.000147751
HOXD11	7.78374e-05	0	8.60453e-05	0.000503029	-0.000165793	0.000773121	2.01381e-06	4.6926e-05	0.00011107	0.000280897	0.000465646	0.000843301	0.00162595	-0.000113547	0.000111963	0.000123111	0.000536474	0.000368197	-0.000642221	0.000247532	0.000386941	0.00208135	0.000474644	0.000976808	0.000255142	-5.84156e-05	0.000924393	0.000116739	0.000572823	9.44286e-05	0.0010697	0.00029445	0.000195306	0.00105003	-0.000141212	0.000102862	0.000463685	0.000735072	0.000135727	0.000254946	0.000269764
ZNF98	0.0202066	0.0013267	0.00178546	0	0.000838668	0.00257484	0.000404477	0.000876349	0	0	0	0.000838668	0.000404477	0	0.000404477	0	0	0	0	0	0	0	0	0.000434191	0.000838668	0.000404477	0	0	0.000404477	0	0	0	0.000404477	0	0	0.000404477	0.00081836	0	0.00124198	0	0
SOHLH2	0.00256474	0	0	0	0	0	0	0	0	0	0.00083863	0.00083863	0	0.000181997	0.00083863	0.00083863	0.00083863	0.00102063	0.00083863	0.00083863	0	0.000181997	0	0.000181997	0	0	0	0	0.00083863	0.000368227	0	0	0	0.000181997	0.00169339	0	0.000368227	0	0.000181997	0.00083863	0
TSC22D4	-5.69852e-05	-0.000531034	-0.000127448	0.000351968	0.000318134	0	0.000201356	0	0	0.000116778	0	0.000811192	0.000645239	0.00097625	0.00127806	0.00206054	-5.69852e-05	0.0034122	0.00113892	0.00043945	-0.000127448	0	0.000468746	0.000459643	0.00753377	0.00262282	0.00327141	0.00707614	0.00110016	0.000653018	0.00158686	0.00187707	0.000318134	0.00035215	0.00142251	0.000459224	0.000811374	0.000693384	0.00116334	0.00099609	0
TFDP1	0.0121272	0.00774525	0.0031107	0.000612592	-0.000349048	-0.00227313	-0.000543538	0.000167439	0	9.60211e-05	0	0.000802457	0.00337008	0.00602089	5.53281e-05	0.00192148	0.00182651	0.00106941	-0.00012909	0.000373756	0.000598866	0.000470544	-0.00012909	0.000194491	0.000577346	0.000299792	0	0.000598866	-0.0003128	0	-0.000225111	9.60211e-05	0.00122056	0.000470544	0.000986347	-8.76889e-05	-0.000402528	0	-2.94508e-05	0.000695655	9.60211e-05
NFE2L1	0	0	0	0	0.00042822	0.00276521	0	6.28298e-05	6.28298e-05	0.00025507	0	0.000797378	0.00192804	0.00123381	0	0.00129789	0	0.000620461	6.28298e-05	0	0.00036539	6.28298e-05	0.000126279	0.00042822	0.00105498	0.00025507	0.000734548	0.00117036	6.28298e-05	0	0.0014844	0.00042822	0	0.000555746	0.000491669	0.00036539	6.28298e-05	0.00042822	0.000797378	0.00117036	0
TFAP2C	0	0	0	0.000278751	0.00278665	0.00143684	0.00300266	4.56537e-05	0.000353514	0.000959469	0.00053062	0.000796657	0.00262413	0.00510187	0.00189746	0.000588296	0.0182653	0.00224008	0.00895322	0.000263285	0.000805909	0.00127006	0.0107105	8.54969e-05	0.0021744	0.00223299	0.000348781	0.00048458	0.000451691	0.00108386	0.00318594	0.000494657	0.000308938	0.00037933	0.000469453	0.000326989	0.00211259	0.000669053	0.000764389	0.00624491	0.000682154
RXRG	0.000780821	0	0.000780821	0	0.000780821	0.0011777	0.000388277	0.000388277	0.000388277	0.000780821	0	0.000780821	0.00157899	0.00365424	0.000780821	0.000780821	0.0011777	0.000780821	0.000780821	0	0.0011777	0	0.000780821	0	0.000780821	0.000780821	0	0	0.000388277	0.0011777	0	0	0.000388277	0.000780821	0.000780821	0	0.000388277	0	0.00198477	0.000388277	0
POU2F2	0.000852186	-0.00122435	-0.00240663	6.24581e-05	0.0128732	-0.00888398	0.000551724	-0.000131185	-0.00059206	0.00309447	0.00013822	0.00074867	-0.0027741	-0.00146551	-0.000220669	0.00141297	0.0027411	-0.000510565	-6.15853e-05	-0.00284516	-0.000839691	4.3172e-05	0.00127362	0.000199218	0.00109273	-0.000275104	0.000418792	-0.000162283	0.00352399	0.000448771	-9.45497e-05	0.00125533	-0.000337723	0.00196368	-0.00111003	0.00139496	0.00165909	0.000203722	-0.000195695	0.000587594	0.00259921
NHLH2	0.00643875	0.00494042	0.000889767	0.000350673	-0.000649673	-0.000107322	-0.000139387	0.0005286	0	0	0	0.000747443	0.000174481	0	7.94557e-05	7.94557e-05	0	-0.000139387	0	0.000174481	0	0	0	0	3.50944e-05	0.00052897	0.000393323	0	0	0	0.000218842	0.000174481	-0.000139387	0	0.000302206	0.000218842	-0.000139387	0.000174481	0.000218842	-0.000139387	0
BATF3	0	5.25194e-06	1.05473e-05	5.25194e-06	0.000757194	8.19705e-05	0.00148594	7.65417e-05	0.00059051	7.11579e-05	5.25194e-06	0.000746674	0.00125931	0.00120098	0.00216199	0.000110134	0.0122677	0.00236647	0.00246262	1.05473e-05	0	0.00202449	0.00209515	2.12703e-05	0.000463076	1.05473e-05	6.58186e-05	0	1.05473e-05	0.000973603	0.000952333	0.000957585	0	0.000117212	0.00159425	5.52713e-05	0.000511307	0	0.00152171	0.00199319	5.25194e-06
FOXQ1	1.23558e-05	0	7.9298e-05	9.02181e-05	0.00422044	0.00223911	0.00156616	0.000413867	0.000545398	0.00109884	2.19921e-05	0.000730651	0.00161607	0.00253346	0.00143615	0.00106964	0.00255091	0.00088657	0.00155137	0.000107553	6.69422e-05	0.0021299	0.00135756	0.000379721	0.000465894	0.000301271	0.00020462	0.000229132	0.000264271	0.00122175	0.000379497	0.000417545	0.000292173	0.000665859	0.000701664	0.000415007	0.000165003	0.000214385	0.00133378	0.0021156	0.000105135
ZNF117	-0.000291594	-0.000599387	-0.000143853	0.000535596	0.000184926	0.000365268	0.000447061	0.00017812	0	0.00100317	-0.000524893	0.00071705	0.00308375	0.00230344	0.00057896	0.00143121	0.00265267	0.00120344	0.00726802	-0.000668746	-0.000668746	0.00237009	0.00293681	0.000352344	0.00161081	0.000345353	0.0002053	0.00118816	0.000406394	0.00365823	0.00118556	0.00085796	8.29016e-05	0.00127968	0.00127652	0.000583863	8.29016e-05	0.000534069	0.00170789	0.00683463	0.000853174
DLX1	0.000139319	0.000932312	0.000291547	0.000215975	8.92942e-05	0.000618451	0.000250093	0.000215401	0.000412633	0.000454423	0	0.000704389	0.00167149	0.000817822	0.00109785	0.000476825	0.000780163	0.000189685	0.000121362	6.02177e-05	-1.99834e-05	0.000398352	0.00015186	0.000120988	0.000261384	0.000811392	0.000294973	7.29238e-05	0.000288137	3.62213e-05	0.000175788	0.000128754	4.48545e-05	0.000452045	0.000166234	0.000246565	8.61144e-05	0.000106016	0.000890548	0.000156642	8.25986e-05
ZNF880	0	0	0	0.000466353	0	0.000231672	0	0	0	0	0	0.000704102	0.000466353	0	0.000231672	0	0	0.000704102	0	0	0	0	0.000466353	0	0.000231672	0	0.000704102	0	0.000231672	0.000231672	0.000231672	0.000231672	0.000231672	0	0	0	0.000466353	0.000231672	0.000231672	0	0
FOXI1	0.000158699	0.00127456	0.000357572	3.88061e-05	0.00069367	0.00455599	0.000483086	0.000815353	0	0.000425721	0.000383617	0.0006847	0.000425721	0.000100273	0.00107162	0	0.000118143	0.000125637	0	0.00101694	-2.08184e-05	0.000425721	0.000425721	3.04068e-05	0.000487189	0.00398044	0.000171386	3.04068e-05	0.00236568	0	0	0.000645894	0.000897989	6.14674e-05	0	0	0.000456128	0.000456128	0.00153614	0.00104121	0.00124496
EBF4	0	0	0.000320026	0.000160004	0.000279434	0.00280236	0.0018783	0.000137992	0	-0.000918645	0	0.000673899	0.00177875	0.00155008	0.000439438	0.000104963	0	0.00041858	0.000137992	0.000137992	0	0.000997076	7.6542e-05	-6.14499e-05	0.000320026	0.000655038	0	-6.14499e-05	-0.00155696	0	0.000137992	0	0.000182034	-0.00137493	0.000461903	0.000160004	-0.000780653	-0.000188401	0.000723929	0.000182034	-0.00185496
KDM2B	-0.0023434	-0.0015574	0.000124914	-0.000187968	0.00203739	0.0140289	0.00226197	0.000594154	0	-0.000351111	0	0.000661879	0.00149825	-0.000187968	0.00207956	0.000679264	-0.000187968	0.000144737	0.000679264	0.000679264	0	0.000794202	0.000506253	-4.21683e-05	0.000990032	0.00131028	0	0	0.00138331	0	0.000506253	-0.000173011	0.000164969	0.000506253	0.000318285	0.000704048	0.00210373	0	0.00353735	0	0
ASCL4	0	0	0	0	0	0	0.000215178	0	0	0	0	0.000652328	0.000215178	0.000215178	0.000874373	0	0.000215178	0.000874373	0	0	0	0	0.000215178	0	0.000215178	0.000215178	0.000432609	0.000432609	0.000215178	0.000215178	0	0.00109878	0.000215178	0.000432609	0.000652328	0	0.000432609	0.000215178	0.000432609	0.000215178	0
NFE4	0.00063106	0	0	0	0	0	0	0	0	0	0	0.00063106	0	0	0.00192699	0.00063106	0	0	0.00063106	0.00063106	0.00063106	0	0	0	0.00063106	0.00063106	0.00063106	0.00063106	0.00063106	0	0	0.00063106	0	0	0	0	0.00063106	0	0.00063106	0	0.00063106
CSRNP1	8.15275e-05	4.73329e-05	-1.68139e-05	0.000185313	0.0274663	0.00136571	0.00476306	8.15275e-05	0.000485575	0.000879347	0.000780557	0.000625235	0.000428474	0.00234915	0.00262312	0.00150288	8.15275e-05	0.000121699	0.000763625	0.00143756	0	0.00618682	0.00114336	-1.68139e-05	0.000936389	0.000305611	-5.54339e-06	0.000103786	0.000460284	0	-1.11477e-05	0.000636383	0.000863808	0.000203227	0.00191458	0.0013896	0.000185313	0	0.0029405	0.00138544	0.000338388
DLX3	0.00550632	0.000954417	0.00120637	0.000409091	0.00236514	0.00133206	0.000888032	0.00128722	0.000526908	0.000598081	0.000197719	0.000617264	0.00250462	0.00240697	0.00171056	0.00133436	0.00128272	0.00179415	0.0015093	0.000397073	-6.10065e-05	0.00235153	0.00161594	0.00302415	0.00338896	0.00376277	0.00063139	0.000175579	0.000935983	0.0012591	0.000304	0.00168817	5.86248e-05	0.000526111	0.000517846	2.62614e-05	0.00047413	8.72679e-05	0.00332767	0.00154271	0.000400423
ISL1	0	5.62322e-05	2.76501e-05	0	-4.07531e-05	0	0.00017287	0	1.83321e-05	9.11597e-06	0	0.000597557	0.000204507	0.000213623	0.000799374	0	0.000163754	0.000799374	0	0	0	0	0.000213623	2.76501e-05	1.04022e-05	0.000213623	0.000337924	0.000411155	0.000204507	0.000204507	1.83321e-05	0.00104429	0.000222839	0.000420271	0.000629094	0	0.000411155	0.000204507	0.000379518	0.000213623	9.11597e-06
MLXIPL	-0.00147211	-0.00125825	-0.00165097	0.000925852	5.34915e-05	-0.0014488	-0.000979436	-0.000954447	-0.000253031	0.00226039	-0.000232322	0.00059471	-0.000895085	-0.00192099	-0.000720636	0.000964571	-0.000841696	0.000670284	-0.000442543	-0.00127087	-0.000355587	-0.000417931	0.000223686	-0.000141136	0.000547592	-0.000302226	0.000743605	-0.000170107	0.00238777	-0.000339607	1.46666e-05	0.000233666	-0.000108746	0.00389236	7.12858e-05	0.000446697	0.00344018	0.00718819	-0.00016209	-0.000851819	0.00613613
SEMA4A	0	0	0	0	0.00060624	0	-0.000437664	0	0	-0.000330502	0.000291523	0.000590718	0	1.00972e-05	0.00030162	0.000922046	0.00121337	-0.00115616	1.00972e-05	0	0	0.00030162	-0.000448175	0	-0.000940831	0.000291523	0	0	0.00125278	0	-0.000468573	-0.000458476	-0.000950928	0.00078421	-0.000448175	1.00972e-05	0.000620426	0	2.03983e-05	0	0.00154431
ZNF292	-0.000895481	-0.00258594	-0.000944845	0.000343451	-0.00317686	0.00686473	0.00044297	0.000177751	0.00024261	-0.000333644	-0.000192285	0.000587816	0.00111493	-0.000319157	0.000994783	0.00065398	0.0007114	-0.00164161	0.000881191	0.000113642	-0.000248063	0.000649523	-0.000248687	-6.4065e-05	-0.00114284	0.000534759	-3.2443e-05	0.000335439	0.000913448	0.000136865	-0.000433573	-0.000282642	-0.0014305	0.000122745	-0.000636083	0.000218988	0.0011288	-0.000192452	0.00150823	0.00104305	0.00238143
ZNF365	0	0	0	0.000906522	0.00137812	0.00365375	9.71298e-05	0.000846153	0	0.000195189	0	0.000586426	0.00181177	0.00630541	0.000551547	0.00138114	0.00112185	0.00162309	0.0104076	0.000417226	0	0.00420772	0.00350961	0.000294191	0.00175296	0.000773913	9.71298e-05	0.00182337	0	0.0028058	0.00124307	0.00163352	0.000453092	0.0025857	0.000845606	9.71298e-05	0	0.000551547	0.00148771	0.00881528	0.000195189
PGR	0	0	0	0.000593591	-0.000598482	0.000566419	0.000449526	0.000791985	0.000121324	0.00157764	-2.71719e-05	0.000577298	0.000879217	0.00049029	0.00185998	0.000795625	0.000270386	0.00142075	0.00137577	-5.48423e-05	0	0.000521445	0.00164869	0.0113026	0.000525239	0.000121324	0.000541532	0.000710322	0.00177443	0.00190506	0.00121855	0.000364538	0.000191155	0.000270386	0.000723771	9.41523e-05	0.000944121	0.000733227	0.000728892	0.000461541	0.000666457
ZBTB10	0.00464561	0.000348514	0.000220073	0.000184177	0.0121157	0.000251251	0.00273209	3.08899e-05	0.000133365	0.000761517	0.000302468	0.000570312	0.00142732	0.00103364	0.0013007	0.00174622	-0.00137489	0.000407574	0.000499627	-7.19153e-05	0	0.00445181	0.00134748	9.61339e-05	0.000392888	1.88488e-05	-0.00053118	0.000129406	0.00137072	-8.20633e-05	-0.000117387	0.000390987	0.000137101	0.000859123	0.00112674	0.000716851	0.000648259	0	0.00170493	0.000735199	0.000964204
ZIC3	0	0	0	2.96006e-05	0	0	0	0	0	0	0	0.000561122	0	2.96006e-05	0.000591411	0.00164948	0	0.00277294	0.000531521	0.000531521	0	0	2.96006e-05	2.96006e-05	0.00768447	0.0011623	0.00164948	0.00107141	0.000531521	0	0.00107141	0.00107141	0	0	0.00107141	0.000531521	0.000531521	0.000531521	0.000561122	0	0
ZNF592	0	0	0	2.13019e-05	8.64732e-05	0	2.13019e-05	0	2.13019e-05	2.13019e-05	0	0.000558401	0.000558401	4.28127e-05	0.000579703	0.000601214	0.000153609	0.000558401	0.000579703	0	0	2.13019e-05	0.00116968	2.13019e-05	0	0.00114817	2.13019e-05	4.28127e-05	2.13019e-05	0.000622936	0.00174847	0.000579703	0	0.000579703	0.000558401	0	0	0	0.000558401	0.000644874	4.28127e-05
NME2	0.00531451	0.00263584	0.00494123	-0.000343432	0.00150613	0.00244929	0.00114837	0.00160582	0.000191842	-0.000106299	0.00468634	0.00055753	0.000843953	0.00519054	0.00176771	0.000108887	0.0173771	0.00780899	0.00180789	0.00317843	0.0021387	0.000114715	-6.17795e-05	0.000356463	0.00132837	0.000326687	0.000400945	-9.93392e-05	0	2.47139e-05	7.96128e-05	0.000568468	0.00111286	0.00113597	0.00309942	-2.45788e-05	-2.45788e-05	-0.000201477	0.000993152	-0.000288093	-0.00135485
SOX14	0	0	0	0	-0.000161429	-0.000410298	-0.000231824	-8.02756e-05	-0.000161429	-0.000243473	0	0.000554691	-0.000492037	1.98103e-05	0.000743426	-0.000410298	1.98103e-05	0.000826377	-0.000161429	0	0	-0.00111639	-0.000147014	0	0.000263284	0.000263284	0.000529324	0.000529324	0.000183008	0.000101855	-8.02756e-05	0.001183	0.000183008	0.000449048	0.000636736	-8.02756e-05	0.000367895	0.000263284	0.000202899	-6.3141e-05	0
NKX6-2	0	-0.000235786	-0.000473796	-0.000235786	-0.00185092	0.00150765	-0.000473796	-0.000235786	-0.000473796	0.000122337	-0.000473796	0.000551538	0.0014005	0.000357797	0.00072155	0.000595807	0	0.00389785	0	-0.000714063	0.000274355	0	0.000596133	0.000274355	0.00103282	-0.000235786	0.00210491	0.0318514	-0.00178816	0.00119535	0.00267644	0.00513104	0.000360347	0.00183623	-0.000199442	3.85687e-05	0.00156188	0.0014697	0.00163514	0.00202694	-0.000235786
ZNF428	-0.000361647	0.00337931	0.00157674	0.000143021	0.00027461	0.00210452	-0.000479999	0.000971889	-0.000293914	-0.000319262	0.000273268	0.00054555	-0.000474231	-0.00112144	-0.00023462	-0.00031631	-0.0144477	-0.00112783	-0.0039967	0.00128812	0	0.000273268	-0.00454706	0.000416065	7.29325e-05	0.00266633	0.00156347	0.000416065	0.00140381	-0.00059253	-0.000747499	0.000402528	0.000694525	0.000841077	-0.000293914	-0.000293914	-5.81662e-05	0.000689332	0.00137904	-0.00155189	0.00054473
ZNF704	0.000149476	0.00420745	0.00076515	0.000346614	0.00012216	3.08212e-05	3.0974e-05	2.90212e-05	3.08212e-05	0.000147886	-0.000263825	0.000540011	0.000114149	2.16188e-05	0.000504912	3.48158e-06	2.9e-06	0.00013912	1.77846e-05	-8.29833e-05	-2.45535e-05	-4.125e-05	8.89001e-05	-2.53593e-05	0.000338566	9.80485e-05	0.000196982	0.000131086	7.97463e-05	-8.96656e-07	3.13652e-05	3.37212e-05	4.12302e-05	0.000361198	0.000282704	4.95024e-05	0.000640564	6.19617e-05	0.000175179	2.01406e-05	4.80617e-05
SP140	0.0010681	0.000262257	0.000527655	0.000262257	0.00278782	-0.000112521	0.000527655	0.000225192	0	0.000225192	0.00206613	0.000527655	0.000453085	-7.457e-05	0.0029888	0.000721681	0.0295229	0.0129355	0.00221587	0	0	0.000796251	0.000453085	0	0.0008481	0	-7.457e-05	0	0.000225192	0.000187687	0	0.000357949	0	0.00136304	0.00789179	0.00215632	0.000395015	0	0.000225192	0.000111331	0.00113785
FOXP1	0.000826823	0.000382178	0.000387952	0.00106254	0.00179403	0.00122043	0.000542152	0.000559853	0.000480839	0.0020025	-0.00326583	0.000526547	0.00128946	0.00115798	0.000553903	0.000937029	0.00152121	0.00197577	0.0011485	-0.000640211	-9.02245e-05	0.000363923	0.00185832	0.00159216	0.00101056	0.000629808	0.000817984	0.000649339	0.00216194	0.00130701	0.00153976	0.00108425	-0.000475415	-0.000124797	0.00140709	0.000261401	0.000831048	0.000651606	0.000675355	0.00130452	0.000788543
JDP2	0.000973095	0.000249599	0.000502187	0.000249599	0.000757819	-4.34537e-05	0.000502187	0.000249599	0	0.000249599	0	0.000502187	0.000502187	-8.77943e-05	0.000502187	0.000757819	0.000206145	0	0.000161805	0	0	0.000714365	0.000458733	0	0.000502187	-4.34537e-05	0	0	0.000249599	0.000206145	0	0	-0.000133049	0.000249599	0.000249599	0.000249599	0	0	0.000249599	0.000206145	0
ZNF581	0	0	0.000752542	0	0	0.000499199	0.00179177	0.000248364	0.000499199	0.000499199	0.005483	0.000499199	0	0.000248364	0.000499199	0	0.00179177	0	0	0.00100843	0.000752542	0.000248364	0	0.000248364	0	0.000248364	0.000248364	0	0	0	0.000248364	0	0.000499199	0	0	0	0	0	0.00100843	0	0
ZNF577	0	0	0	0.000740344	-0.000446116	0.00055863	5.07362e-05	0.000496852	0.000678567	0.00273399	-0.00260209	0.000492152	0.000365672	-0.000647929	0.000554133	0	0	0.000538531	0.00100135	-0.00062783	0	-0.00108872	0.00155998	0.00160146	0.000365672	0.000496852	0.000538531	0.000181714	0.00233055	0.000960866	0.0016074	0.000822042	-0.000446116	-0.000466215	0.00136368	0.000623333	0.000435695	0.00110773	0.000368083	0.000365672	0.000862524
FOXO6	-0.000389456	-0.00146046	-4.31661e-05	-0.000192166	0.00118747	0.00790378	0.00118747	0.00034629	0	0	0	0.000486235	0.000832525	-0.000192166	0.00118747	0.00034629	-0.000192166	0.00034629	0.00034629	0.00034629	0	0.00034629	0.00034629	0	0.000832525	0.000640359	0	0	0.000832525	0	0.00034629	0	0.00029407	0.00034629	0.000154124	0.000486235	0.00133007	0	0.00219427	0	0
CREB3L3	0	0	0.000119871	5.43726e-05	0.00353552	0.000164247	0.00138641	0.000119871	0.000119871	0.00241669	0.000358659	0.000483861	5.43726e-05	0.00265393	0.000347909	-0.000428817	0.0048419	0.00623467	0.00201102	0.000119871	0	0.00232533	0.00344582	0.000455854	0.00375149	0.000238789	0.00010912	0.000511364	-0.0015901	0.00165896	0.00309792	0.00125231	0.00267234	0.000434286	0.00125231	0.000174243	-0.000733104	0.00133975	0.00136164	0.00218757	-0.00135131
ZFHX4	-0.000197678	0.000139244	-0.000159845	0.000428807	-4.3968e-05	0.000364446	0.000543638	0.000128385	4.37421e-05	-0.000146131	0.00188323	0.000472596	0.000243236	-0.000568802	0.000448149	0.000600046	0.00195699	-0.000610529	-0.000533559	0.000321032	0.000260317	-0.000706757	-0.000960411	-0.000436088	-0.000751866	0.000698753	-0.000214402	-0.0004295	0.00245125	-0.000701708	-2.5101e-05	-0.000134757	-0.000856517	0.000414293	0.000392236	0.000690753	0.000707909	-0.000216599	0.000496433	-0.000774913	0.000336127
E2F2	0.00903497	0.00726965	0.00307461	0.00141268	0.000153657	0.000153657	0	0.000465513	0	0	0	0.000465513	0.000153657	0	0	0	0	0	0.000268639	0.000422296	0	0	0.000268639	0	0.000153657	0	0.000153657	0	0	0	0	0.000153657	0	0	0	0	0	0.000153657	0	0	0
ZNF217	0.000222293	0.000142945	-0.000411433	0.00027179	0.00177525	0.000957956	0.00128027	0.000275726	0.000621083	0.00069518	-7.93478e-05	0.000460214	0.00147949	0.00206503	0.00111977	0.000855988	0.00478624	0.00183099	0.00107261	-0.000276041	-0.000160125	0.00398183	0.00205734	0.000164692	0.000824192	4.73772e-05	0.00024404	0.000397447	0.000135694	0.000471275	0.000685868	0.000303737	0.000182411	0.000541443	0.000750633	0.000462687	0.000429923	0.00023846	0.000991609	0.00222799	0.000169589
ELK4	0	-0.000131049	-0.000398815	0.000812924	-0.00182619	0.0021313	6.20366e-05	0.000843348	0.00125028	0.00344582	-0.00218996	0.000460128	3.19355e-05	0.000345317	0.00128054	-0.000904456	0.00329295	0.00102625	4.67413e-05	-0.00130805	-0.000326795	-0.00153613	0.00145503	0.00203319	0.000485033	0.000391298	0.00131694	0.000327124	0.00213155	0.0012738	0.00250914	0.00195042	-0.000124291	0.000818033	0.00109448	0.00133095	0.000729668	0.00148251	0.000582534	0.000221439	0.00129599
PTF1A	0	0	0	0	0.000228035	0.00164692	0	0	0	0	0	0.000458421	0.00116405	0.000691195	0	0.000691195	0	0.000228035	0	0	0.000228035	0	0	0.000228035	0.000458421	0	0.000458421	0.000691195	0	0	0.000926393	0.000228035	0	0.000228035	0.000228035	0.000228035	0	0.000228035	0.000458421	0.000691195	0
NHLH1	5.06295e-05	0	0	0.000404282	0.00010165	0	5.06295e-05	0	0	0	0	0.000454911	5.06295e-05	0.000505932	0.000971032	0.000404282	0	0.000505932	0	0	0	0	0.000404282	0.000505932	0.000868595	0.00341574	0.000404282	5.06295e-05	0.000309733	0	0	5.06295e-05	5.06295e-05	0	0	0	5.06295e-05	0	0.000609164	0	0.00010165
ATF4	-7.25581e-05	0	0.000748406	-4.44858e-05	-0.000997804	0.000496455	0.00161796	0.000174441	0.000496455	0.000423897	0.00550955	0.000451969	0	-0.000175394	0.000451969	-0.000239517	0.00180999	-0.000220636	0	0.00100289	0.000748406	0.000100902	2.80723e-05	0.000174441	-0.000220636	-0.00011763	0.000174441	-0.000146097	7.33076e-05	0	0.000246999	0	0.000496455	-0.000118024	-0.000268124	-0.000118024	5.66793e-05	-7.25581e-05	0.000658163	0	2.80723e-05
GLIS3	-5.80216e-06	0.00057114	0.000237228	0.000443158	0.000107429	-0.000382125	3.96391e-06	0.000167154	0.000164511	0.00072225	-0.000327333	0.000451044	0.000164848	-1.97564e-05	0.000945643	0.000355684	0.000152785	0.00113863	0.00109428	-0.000104746	-0.000117629	-9.24532e-05	0.0028498	0.00446219	0.000270291	0.000494641	0.000130396	0.00021856	0.000512322	0.00117045	0.000681633	0.000180753	8.294e-05	0.000229734	0.000253061	0	0.000286772	0.000180753	0.000373044	-0.000132983	0.000389489
EGR2	0.000505645	0.000258219	0.000208619	0.000402953	0.0168594	0.00198046	0.00359058	0.000381897	0.000938524	0.000445706	0.00187198	0.000433447	0.000525666	0.00189244	0.00223077	0.00121765	0.000290896	0.000447966	0.000512746	0.00100895	2.04175e-05	0.00572375	0.00158584	0.000297565	0.00154212	0.000217062	0.000447407	5.31574e-05	0.000674801	0	1.63779e-05	0.000790309	0.00100146	0.000495682	0.000894755	0.000736132	0.000684681	0.000244886	0.00178835	0.000897393	0.000348987
ZNF462	0	0	0	6.41608e-05	9.36048e-05	0	0	0	0	0	0	0.000433237	0.000147771	0.000113042	0.000127834	3.42295e-05	0	8.36107e-05	1.46519e-05	0	1.46519e-05	0.000129382	3.42295e-05	6.41608e-05	0.000142769	0.000396756	9.83903e-05	0.000113042	0.000178263	0	0	6.41608e-05	9.83903e-05	7.88127e-05	7.86079e-05	1.46519e-05	8.36107e-05	0	0.000162564	7.88127e-05	4.88814e-05
EBF2	0.000113091	0	0	0	0.000142418	0.000256677	0.000142418	0	0	0	0	0.000430772	0.000576736	0.000517483	0.000286004	0.000286004	0.000694584	0.000430772	8.31658e-05	0	0	-2.93271e-05	0.000401445	0	0.000286004	0.000113091	0.000286004	0.000286004	0.000142418	0.000401445	0	0.000576736	5.26233e-05	0.000142418	0.000430772	0	0.000142418	0.000286004	0.000430772	0.000256677	0
E2F7	-0.00373145	-0.00042497	-0.000377374	0	-0.00114083	0.00286789	0.000425971	-0.000101274	0	0.000159293	0.000220033	0.000425872	0.00708405	-2.01123e-06	0.00063786	0.00175627	0.000408522	-0.000141741	0.00303304	0.000547154	-8.14356e-06	0.0024336	-0.000514711	0.000217568	0.000454885	0.000485052	0	-6.08703e-05	0.000265019	0.000617	-0.000410514	0.000346801	0.000107992	-0.000318563	0.00095339	0.000107992	0.000375523	-0.000161657	0.0011022	0.0030957	0.000566833
ASCL1	0.0106284	0.00215062	0.000966282	0.000302207	0.000543093	0.000240886	0.000669388	0.00022003	0.000119097	0.000106046	0.00061017	0.000421304	0.000119097	0.000354945	0.000361425	0.00078982	0.000302207	-6.47952e-06	0.000119097	0.000119097	5.92179e-05	0	0.000481856	5.27384e-05	5.92179e-05	0.00104315	5.27384e-05	0.00022003	0.00157029	-1.3051e-05	0	0.000106046	0	0.000295727	0.000361425	0.000302207	0.000590454	-6.47952e-06	0.000302207	0.000119097	0.000302207
GATA4	0	0	8.11598e-05	0	0.000148172	0.00324225	0.000853713	8.11598e-05	6.29236e-05	0.000378668	0	0.000414179	0.000397053	-0.000136442	0.000643039	0.000144083	0.000428097	4.59109e-05	-5.52824e-05	8.11598e-05	0	9.76658e-05	-5.52824e-05	6.29236e-05	0.000270532	0.000397053	6.29236e-05	0.000187523	0.000431628	6.29236e-05	8.42775e-06	0.000250447	0.000287545	0.000109621	0.000268683	0.000350468	0.000662937	0	0.00120558	-0.000199366	0
ZNF385D	-0.000223256	-3.06806e-05	0.000188961	-3.67716e-06	0.000215643	0	0	-7.39783e-06	-3.67716e-06	0	0	0.00041202	0.000456522	4.74863e-05	0.000185833	0.000269996	0.000138347	0.00023769	0.000215643	0.000215643	0	0.000110185	0.000707485	0.000110185	0.000699208	0.000430856	0.00018951	0.000369637	0.000384522	0.000215643	0.000215643	0	0.00206952	-3.67716e-06	0.000157671	0	9.56658e-05	0.000142024	0.000492153	0	0.000705595
IKZF5	1.26908e-05	1.26908e-05	0	7.06827e-05	0.00025999	4.8019e-05	0.000134214	1.26908e-05	9.67151e-05	0.000234823	0	0.000397904	0.00011203	2.6741e-05	0.000304538	2.6741e-05	1.26908e-05	0	0	1.26908e-05	0	0.000281526	3.87232e-05	0	0.00011203	4.61296e-06	0	5.79919e-05	6.74291e-05	0	0.000162126	0.000107417	5.79919e-05	6.60697e-05	0.000365853	0.000317228	1.73038e-05	0.000290487	0.000671912	0.000129403	0.000116713
SIX1	0.000281525	4.25145e-05	0.000305517	-6.33074e-05	0.00214793	0.000826939	0.000693926	-0.000152511	0.000539404	-0.000271938	-0.000110239	0.000395451	0.00085069	-0.000122151	-0.00040991	0.00150268	-0.000735545	-0.000677026	0.00082463	0.000835823	0.000417602	0.000619743	0.00090591	-0.000289569	0.000138219	0.0014745	0.000100359	0.000148261	0.000472865	-0.000453774	-0.000277425	-0.000443137	0.00011694	-0.000756582	0.000389203	-0.000517948	-0.000791397	-0.000725649	-0.000919164	0.000796192	-0.000294891
FOXL1	0	0	0.000391438	0	0	0.000793902	0	0	0	0	0	0.000391438	0.00339742	0.00363846	0	0.0015293	0	0.000712874	0.00202907	0.000321436	0	0.000391438	0	0.000321436	0.000391438	0	0	0	0	0.000649301	0.000321436	0	0.000391438	0.000391438	0.000649301	0	0	0	0.000391438	0.00206489	0
DBP	4.00956e-05	4.00956e-05	-2.15794e-05	0.000386414	0.00101374	0.00130608	0.00025911	0.000379127	6.61351e-05	0.000193139	0	0.00039047	0.000995394	0.00371738	0.000770188	0.000840485	0.00270362	0.00115514	0.00713697	0.00012079	-2.15794e-05	0.00317296	0.00346175	0.000491485	0.000789561	0.000339031	0.000229341	0.00067699	-3.46284e-05	0.00273366	0.000857427	0.000613585	0.000168072	0.00126602	0.000638012	0.000169304	1.85162e-05	0.000391353	0.000959539	0.00610923	0.000189969
KCMF1	0	0	0	0.00132789	0.00397431	0.015109	0.00101651	0.000140288	0.000173348	-0.00118024	0.000149445	0.000389831	0.000252464	0.00473944	2.52468e-05	0.00135931	0	0.000997126	0.00374751	0.00136432	0.000364084	0.00514056	-0.000667291	-0.000387988	0.0020285	0.00124713	-0.000387988	0.00086443	0.000173348	0.000224434	7.54743e-05	0.00279256	0.000143399	0.0010577	-0.000436567	0.000351546	-0.000387988	-0.000781364	0.00229768	0.0021773	-0.000301907
HIST1H1E	0.0191564	0.0488975	0.00947996	0.0108354	0.000716963	0.00328269	0.000810567	-0.000387414	-1.58658e-05	0.000301079	-0.000142811	0.00038804	-0.00046721	-0.00066152	0.000676644	0.00106683	-0.00343161	-0.000129329	-0.00120751	0.00056149	0.000121973	-0.000279559	-0.00093689	-0.000110211	0.00134628	0.000506609	0.00252847	0.00282188	0.000160292	-0.00102644	-0.000525944	6.00722e-05	0.00088938	-3.72949e-05	2.96419e-05	0.000527128	0.000168572	0.000114035	0.000935377	-0.00146479	0.00149115
ZNF425	0	0.00118086	0.000580646	0	-6.39529e-05	0	0.000191433	0	0.00038497	0.00012748	0	0.00038497	0	-6.98481e-06	0.000191433	0	0	0.00012748	-0.000163947	0	0	-3.17144e-05	-0.000188573	0.000580646	0.000321017	0.000159719	0.000159719	-3.17144e-05	0	-0.000130056	0.000321017	-3.17144e-05	0.000353256	0.000159719	0.000159719	0	0	-6.39529e-05	0.00012748	0.000159719	0.000191433
FOXP2	9.7547e-05	0	9.7547e-05	0.000147083	0.000161685	0.000955964	0.000267265	4.85221e-05	0.000174015	0.000874701	0	0.00038152	0.000147083	0.000320988	0.000934625	0.000320988	0.00104957	0.00030134	0.000125493	0	-6.8171e-05	0.000195496	0.000125493	0.000125493	0.000244018	6.37364e-05	0.000174015	1.47115e-05	0.00022304	9.16819e-05	0.000301076	0.000174015	0	0.000252554	0.000293043	0.00036951	-3.38106e-05	0.000293043	0.00085408	0	0.000860972
ZNF878	0.00350061	0.00183396	0.000980417	0	0.000381373	0.000188953	0.000188953	0.000188953	0.000188953	0.000188953	0.000188953	0.000381373	0	0	0.000188953	0	0	0	0	0.000381373	0	0.000188953	0	0	0.000577357	0	0	0	0	0	0	0	0.000188953	0	0	0.000188953	0	0	0.000188953	0	0
HAND2	0.000371852	0	0.000371852	0	0.0161914	0.00056086	0.00018491	0.00018491	0.00018491	0.000371852	0	0.000371852	0.000751968	0.00174027	0.000371852	0.000371852	0.00056086	0.000371852	0.000371852	0	0.00056086	0.0077801	0.000371852	0	0.000371852	0.000371852	0	0	0.00018491	0.00056086	0	0	0.00018491	0.000371852	0.000371852	0	0.00018491	0	0.00872531	0.00796501	0
MYT1	0	0	0	0	0.000243417	0.000618684	0.000746569	0.000121047	0.000243417	0.000367131	0	0.000367131	0.00113894	0.000367131	0.000492213	0.000618684	0.000367131	0.000367131	0.000243417	0	0	0.0016834	0.000618684	0	0	0	0	0	0.000121047	0.000243417	0.000121047	0.000243417	0.000121047	0.000121047	0.000243417	0.000121047	0.000243417	0	0.000492213	0.000492213	0
FOXD3	0	0	0.00035973	0	0.00072517	0	0.00109646	0	0	0	0.00072517	0.00035973	0.00035973	0.00072517	0	0	0	0.00072517	0.00035973	0	0	0.00035973	0.00147373	0.00035973	0.00035973	0	0	0.00035973	0	0.00072517	0	0.00035973	0.00035973	0	0	0	0	0.00035973	0.00035973	0.00109646	0
DRAP1	0.000355998	0	0.000355998	0	0.000355998	0.000536947	0.000177026	0.000177026	0.000177026	0.000355998	0	0.000355998	0.000719907	0.00166607	0.000355998	0.000355998	0.000536947	0.000355998	0.000355998	0	0.000536947	0	0.000355998	0	0.000355998	0.000355998	0	0	0.000177026	0.000536947	0	0	0.000177026	0.000355998	0.000355998	0	0.000177026	0	0.000904911	0.000177026	0
SPDEF	-0.000323352	-0.00176735	0.00149103	-0.000596817	0.00275913	-0.000236694	0.00377925	0.000685036	0.000239107	0.00379429	-0.000139132	0.000344998	-0.000337215	0.00778491	0.00269224	-7.01126e-05	0.00340712	0.00670686	0.0130734	1.99388e-05	-0.000258188	0.000609872	0.0239498	0.00234288	0.00178737	0.00333451	0.00771048	0.00558475	0.00355973	0.0158134	0.00494179	0.00101459	0.00410161	0.00163274	0.00159552	0.00101109	-0.000117639	0.00323637	0.00369393	0.00545255	0.000580933
SALL4	0.00205786	0.0012183	0.000645353	3.38941e-05	0	0.000383659	5.36356e-05	6.81894e-05	3.38941e-05	0.000112864	0.000437295	0.000342671	0.000976063	0.00171708	0.000995637	0.000342671	0.00135397	0.000961743	0.000459664	0.000108355	0.000164191	0.000819309	0.00108162	0.000550159	0.000376566	0	0.000112864	0.000260974	0	0.000112864	0.000342671	0.000383659	0.000112864	0.000530417	0.000280715	0	0	0	0.00063172	0.00106656	0
STAT2	0	0	-0.000228318	0	0.00233896	0.000311349	0.000605252	-0.000152789	5.91395e-05	0.000392281	-6.58012e-05	0.000331882	4.88867e-06	0.000444192	0.00167419	0.000236017	0.00375624	0.00104178	0.000391641	-0.000429155	-0.000228318	0.000878165	0.000879703	9.08536e-05	0.000472619	-1.04932e-05	3.9655e-05	0	0.000270359	0.000183788	0.000334629	0.000218012	1.38061e-05	-1.74184e-07	0.000836053	0.000276068	4.03597e-05	-3.93516e-06	0.000730364	0.00028354	8.16415e-05
PITX2	-4.06196e-05	2.76241e-05	9.25461e-05	8.34695e-05	0.00035559	0.000648359	0.000285284	0.000149368	0.000417857	0.000604851	5.55088e-05	0.000321805	0.0006	0.000406684	0.00109918	0.000318227	0.00220847	0.000379287	-2.22642e-05	8.36578e-05	-0.000223675	0.0003805	0.000352545	0.000134635	0.000348272	-0.000123931	0.000862969	-9.25126e-05	0.000521212	-5.39582e-05	0.000316999	0.000153058	-0.00021015	0.000507866	0.000388114	0.000284002	-3.19764e-05	3.70374e-05	0.00109241	-2.63216e-05	4.60473e-05
ZIC4	0	0	-4.13587e-05	0.0003765	-0.000252182	-0.00093967	-0.000321735	-5.13882e-05	-5.13882e-05	-5.13882e-05	-5.13882e-05	0.000320245	-0.00010364	5.47656e-05	0.000862279	0.00047203	0	0.0006845	5.91633e-05	-4.44768e-05	-5.13882e-05	-5.13882e-05	0.000249918	0.000325112	0.00210009	0.0013587	0.000682853	5.76283e-05	4.91338e-05	-9.27469e-05	0.000161268	0.000151239	-4.13587e-05	-0.000156778	0.000202627	0.000100522	0.000100522	-3.11807e-06	0.000320245	-5.13882e-05	-8.35446e-05
NR0B1	0	0	0.000317163	0	0	0	0	0	0	0	0	0.000317163	0	0	0.000969963	0	0	0.000317163	0	0.000317163	0	0	0.000317163	0.000317163	0.000640425	0.000640425	0	0	0	0	0	0.000317163	0.000317163	0	0	0	0.000640425	0.000317163	0	0	0
ZNF703	0	0	0	0	0.010141	0.000317138	0.00252601	0	0	0.000317138	0.000317138	0.000317138	0	0.000640095	0.00157542	0.000923526	0	0.000606388	0.000317138	0.000640095	0	0.000969032	0.000317138	0	0.000923526	0	0.000606388	0.00122189	0	0.000606388	0.00122189	0.000317138	0.000923526	0	0.000640095	0.000317138	0.000606388	0.000606388	0.00157542	0.000923526	0
ZNF418	0	0	0.000308712	0	0.000938867	0.00198929	0.000544597	0.000308712	0.000308712	-0.000800137	0.000308712	0.000312494	0.000312494	0.000953377	0.000312494	0.000308712	0	-0.000909406	0	0.000308712	0	0.000626373	-0.00039427	0	-0.000487643	0.000312494	0	0	0.000312494	0	-0.00039427	-0.00039427	0.00013873	-0.00039427	-0.00039427	0.000621206	0.000632255	0	0.00158591	0.000308712	0
CUX2	0	0.000633439	0.00031147	0	0	0	0.000102689	0.000194381	0.000206506	0.000102689	0	0.000303335	9.6829e-05	0.000102689	0.000395351	9.6829e-05	0	0.000199518	9.6829e-05	0	0	9.6829e-05	0.000102689	0.00320558	0.000303335	0.000102689	0.000102689	0	9.6829e-05	9.6829e-05	0.000303335	0	0.000206506	0.000102689	0.000199518	0	9.6829e-05	0	0.000102689	0.000102689	0.000102689
OVOL1	6.37368e-05	-0.000309723	-0.000120393	0.000907364	0.0210819	0.0105814	0.00449706	0.000942446	0.000663128	0.00104118	0.00202809	0.000302614	0.00243573	0.0108195	0.00206496	0.00328383	0.00250543	0.00222254	0.0144403	0.00207767	6.3242e-05	0.013004	0.00622871	-0.000162689	0.00283879	0.00229818	0.000475414	0.00106672	0.000930244	0.00250563	0.00122958	0.00327665	0.00168911	0.00235073	0.00202101	0.00122502	0.000300854	0.000330125	0.00411397	0.00982588	0.000475061
RFX2	0.00658798	0.000335072	0.000210575	0	-0.00145822	-0.000487498	0	0.000221332	0	0.000229756	0.000211853	0.000298577	-0.00127251	-0.00277398	0.000211853	-0.00052984	0.000306499	-0.000603778	-0.000938479	0	0	-0.00119675	-0.000938479	0.00010966	-0.000705971	0.000211853	0	0	0	0	-0.00116823	0.000229756	-0.000240364	-0.000815631	0	0	0	0	-0.000815631	-0.0014086	0.000441609
OTP	0.000296995	0.000147473	0	0	0.000147473	0.000448608	7.34833e-05	7.34833e-05	7.34833e-05	0.000221976	7.34833e-05	0.000296995	0.000448608	0.000296995	0.000147473	7.34833e-05	0.000221976	0.000372537	0.000221976	7.34833e-05	7.34833e-05	0.000147473	0.000221976	0	0.000147473	0.000147473	0	0.000147473	0.000147473	0.000147473	7.34833e-05	0.000221976	0.000296995	0.000221976	7.34833e-05	7.34833e-05	7.34833e-05	0.000147473	0.000221976	0.000147473	0
KLF3	-2.07287e-05	-0.00112395	-0.000433813	0.00082981	0.00479627	0.00825394	0.000853894	0.000656933	6.47833e-05	0.000614318	7.59795e-05	0.000292535	0.000976799	0.00592601	0.000419436	0.00124565	0.000851356	0.00121586	0.00584457	0.000353556	-0.000149266	0.00600677	0.00129661	-1.41461e-05	0.00167926	0.00126622	4.63782e-05	0.000942433	0.000367762	0.000935718	0.000471772	0.00215028	0.000580432	0.00170133	0.000314345	0.000463816	0.000139298	-7.67659e-05	0.00156495	0.00537103	0.00012267
ZFP1	0	0	0.000291206	0	0	0	0	0	0	0	0	0.000291206	0	0.000588675	0.000291206	0	0	0.00120323	0	0	0	0	0	0.000291206	0.000588675	0.00089261	0.00089261	0.000291206	0	0	0	0.000291206	0	0.000588675	0	0	0.000291206	0.000291206	0.000588675	0	0
CDX2	0	0	0	0.000191765	-0.000293846	9.52639e-05	0	0	0	0	-0.000293846	0.000289527	0.000191765	0	-0.000198582	0	-0.00368124	-0.00125505	-0.000293846	0	0	0	0.000191765	0	9.52639e-05	0	0.000289527	0	9.52639e-05	9.52639e-05	9.52639e-05	9.52639e-05	9.52639e-05	0	-0.000594948	0	0.000191765	9.52639e-05	9.52639e-05	0	0
NKX3-1	0.000664133	0.0047818	0.00174445	0.000351082	0.00184936	0.000133775	0.00102547	0.00137078	0.000245697	0.00242932	0.000498841	0.000285212	0.000618064	4.41933e-05	0.000769075	-0.000557781	0.00263359	0.000232098	0.000112424	0.00188725	-0.000126004	-0.00137896	2.21071e-05	0.000351684	0.00100446	0.00191534	0.00117535	0.000228327	0.00280823	0.000899585	0.00126921	0.000925845	0.00169255	0.000426764	0.000362742	0.00040536	0.00118699	0.00108627	0.00141313	0.000727164	0.000785026
ZNF431	0	0	0	0.000693878	0.00244784	0.00440056	0.000446082	0.000242608	7.60717e-05	-0.000530131	-9.82013e-05	0.000282008	0.000894513	0.00381527	-9.25074e-05	0.00104576	0	0.000618508	0.00550041	0.000275372	0	0.00337791	0.00086541	-0.000174273	0.00100578	0.000459086	-0.000174273	0.000819899	7.60717e-05	0.000497588	9.11649e-05	0.00133707	2.89703e-05	0.00148134	7.9609e-05	0.000154271	-0.000174273	-0.000286704	0.00105768	0.00457113	-0.000136498
NFIC	-8.68931e-05	0	0	0	0.000138285	5.1392e-05	0	0	0	3.66993e-05	0	0.000278604	0	-0.00017556	0.000174984	3.66993e-05	5.1392e-05	0.000278604	-0.00017556	0	0.000138285	5.1392e-05	-8.68931e-05	0.000138285	0	5.1392e-05	7.42521e-05	0.000174984	0	5.1392e-05	0	0.000138285	-0.000127769	0	0.000138285	0.000174984	0	0.000138285	3.66993e-05	0.000191711	3.66993e-05
BARHL1	0	0	0	0	0.000137094	0	0	0	0	0	0	0.00027598	0.000416693	0.00027598	0	0	0	0.000137094	0	0	0	0.000137094	0	0	0.000137094	0	0	0	0	0	0.000137094	0.000137094	0	0.000416693	0.000137094	0	0.000137094	0	0.00027598	0	0
ZBTB32	0	0	0	0	0.000269198	0	0.000817443	0	0.000269198	0.000498473	0	0.000269198	0.000541659	0.000541659	0.000269198	0	0.00573683	0.00131592	0.00137922	0	0	0.000817443	0.00131592	0	0.000498473	0	0.000498473	0.000498473	0	0.000541659	0.000541659	0.000541659	0.000498473	0.00300877	0.0015502	0	0.00401698	0	0.00104013	0.00109661	0
NFKB1	0.000390587	0.000390587	4.47621e-05	0.000574022	0.0076836	0.00174352	0.00279112	0.000390587	0.00146525	0.000723007	0	0.000269038	0.000765654	0.00148625	0.000905463	0.0012641	0.0010802	0.000301994	0.000330156	0.000480612	4.47621e-05	0.00799213	0.0016922	0.000103723	0.000407211	0.000273459	0.000103723	0.000302063	0.000558706	5.89608e-05	0.000179014	9.00243e-05	0.000242396	0.000449548	0.000923626	0.000949294	0.000574022	0	0.00144325	0.00140744	0.000369649
HOXC11	0.00415615	0.00163293	0.000704202	0.000211572	0.000264225	0.000141895	0.000516563	0.000502594	0.000196543	0.00045034	0.0001962	0.000263868	0.000605271	0.000577003	0.00131815	0.000218455	0.00495789	0.00141327	0.000351795	0.000712501	-3.24895e-05	0.000427261	0.00072238	0.000150113	0.00051775	0.000992608	0.000345348	0.000117624	0.00122229	0.00025414	0	0.000419956	0.000537058	0.000261404	0.000169551	0.000164053	0.000234191	0.000266681	0.0008983	0.000497483	0.000130384
ONECUT3	-0.000299323	-0.000615275	-4.12749e-05	0	0.00201924	0.00134868	0.000745029	0.000545029	0.000545029	0.00125265	0.00173838	0.000260045	0.00463489	0.00268591	0.00218462	0.00184153	0.0234277	0.00978928	0.00372989	-4.12749e-05	-6.15002e-05	0.00304799	0.000976897	0.000347768	0.000916427	8.61657e-05	8.61657e-05	0.000112379	0.00110787	0.00134868	0.000172846	0.000172846	0.000388805	0.00154389	0.00403507	0.000193071	0.000634824	0.000260045	0.00131369	0.00309671	0.00110787
GATA6	0	0	0	0	0.00495566	0.00065009	0.00181605	8.38544e-05	0.000390126	0.000209524	0.0002215	0.000254328	0.000788994	0.000225312	0.000906427	0.00065009	0.000254328	0.000209524	5.37672e-05	0.000109992	0	0.00194688	0.000272356	0	0.000176696	0.000199282	-2.22185e-05	-2.22185e-05	0.000305355	7.7511e-05	3.90503e-05	0.000146407	0.000171628	6.1636e-05	0.000480964	0.000533051	0.000168625	-4.48042e-05	0.000861622	0.00042875	0.000109992
TCF7	0	0.000317534	0.000156135	0.000504596	0.00848882	0.000743645	0.00180626	0.000230137	0.000696989	0.00159986	-0.000867485	0.000250638	0.000293569	-6.82645e-05	0.00105239	0.000589413	0	0.000191894	0.000463815	-5.75849e-05	0	0.00221894	0.000807226	0.000869393	0.000540863	0.000571839	0.000496391	0.000166403	0.00211691	0.000463815	0.000893898	0.000179481	0.000265492	-0.000282293	0.00123222	0.00107541	0.000323431	0.000463815	0.000972474	0.000591271	0.000986546
ZNF646	-6.91862e-05	-0.000142216	7.63689e-05	0	0.000471285	0.00322404	0.000823724	0.000110501	0	0	0	0.000247521	0.000471994	0	0.000437153	0.000110501	-6.91862e-05	7.63689e-05	0.000110501	7.63689e-05	-3.41319e-05	0.000224474	0.000110501	0	0.000358021	0.000471994	0	-3.41319e-05	0.000358021	0	0.000110501	0	0.000247521	0.000110501	7.63689e-05	0.000247521	0.000611298	0	0.000983798	0	0
GTF3A	0.00392577	0.00311112	0.00493099	-9.13138e-05	-0.000515591	-9.69021e-05	-0.00017253	0.00126893	0.000570377	-0.000344712	0.000680108	0.000247482	-0.000189918	-0.000239679	-0.000179206	-0.000406067	-0.000543663	-0.000520887	-0.000359298	0.00391391	0.00143226	-7.97613e-05	-0.00132942	5.11939e-05	0.000661475	0.000274958	-0.000192251	-0.000438751	-0.000402536	-0.00126368	1.30986e-05	-0.000312194	0.000404887	4.35582e-05	0.00104957	-0.000202911	-0.000154696	-0.000371328	1.30377e-05	-0.000610483	-0.00029318
ZNF114	0	0	0	0	0.000243465	0.00115744	0.00012081	0	0	0.00012081	0	0.000243465	0.000368007	0.00012081	0	0.000243465	0	0.00012081	0.000368007	0	0	0.000243465	0.000494479	0.00012081	0.00012081	0.00012081	0	0	0	0	0	0.00012081	0	0	0.00012081	0	0	0	0.000243465	0.000622928	0.000243465
GRHL2	0	0	0	0.000193544	0.000385225	0.00032955	7.48803e-05	5.48863e-05	0.00019532	0.000431565	-0.000169621	0.000239217	0.000527973	0.000759077	0.000498302	0.00033093	0.000915924	0.000337275	0.000230852	-0.000106998	0	0.000156124	0.00057411	0.00105397	0.000204355	0.000133803	0.000118585	0.00029985	9.46407e-05	0.000409691	0.000449153	0.000587147	-5.89227e-05	0.000377176	0.000192159	0.000110881	3.49784e-05	0.000126334	0.000195178	0.000728352	0.000390786
FOXO3	-0.000782701	2.21957e-05	-0.000815353	-5.71639e-05	0.00590182	0.000235648	0.00248141	-0.000859156	0.00100197	-0.000889893	0.00367587	0.00023628	4.37149e-05	-0.00138281	0.000604415	0.000569065	-0.00342792	-0.00238421	-0.000838272	0.00141437	0.000357807	0.00729835	0.00087358	-0.00118478	-0.000691385	-0.00034466	-0.00118166	-0.000107658	0.000662092	-0.00236724	-0.000917303	-0.000822019	0.00060905	-8.29041e-05	0.000535903	0.000366489	-0.0016242	-0.000337419	0.000509817	-2.81127e-05	-0.000225807
EVX2	0.00290736	0.00218353	0.000393253	0.000154988	7.71159e-05	7.71159e-05	0	0.000233627	0	0	0	0.000233627	7.71159e-05	0	0	0	0	0	0	7.71159e-05	0	0	0	0	7.71159e-05	0	7.71159e-05	0	0	0	0	7.71159e-05	0	0	0	0	0	7.71159e-05	0	0	0
ZNF384	9.92062e-06	0.000554593	0.0002727	0	-0.000158124	0	9.98273e-05	0	0.000180801	-5.82965e-05	0	0.000232369	2.0032e-05	-0.000400683	0.000130756	3.03398e-05	9.92062e-06	-5.82965e-05	-0.00040536	0	0	-7.84139e-05	-0.000849659	0.000282621	3.25982e-05	2.14135e-05	2.14135e-05	-6.84932e-05	0	-0.000321563	2.26775e-05	-5.83818e-05	0.000102388	1.14928e-05	1.14928e-05	0	9.92062e-06	-0.000158124	-5.82965e-05	1.14928e-05	8.99067e-05
SP8	0	0.000678844	0.000333796	0	0	0	0.000110049	0	0.000221308	0.000110049	0	0.000221308	0	0.000110049	0.000110049	0	0	0.000110049	0	0	0	0	0.000110049	0.000333796	0.000221308	0.000110049	0.000110049	0	0	0	0.000221308	0	0.000221308	0.000110049	0.000110049	0	0	0	0.000110049	0.000110049	0.000110049
ZNF708	0	0	0	7.01236e-05	0.00109389	2.28294e-05	-0.0005031	0	0	-0.000988041	0	0.000215565	9.2953e-05	-0.000666877	0.000144896	0.000857478	-0.000399737	-0.00280926	-0.000737001	0	0	-0.000644048	-0.00146331	0	-0.00195375	2.28294e-05	0	0	0.00136394	0	-0.00161437	-0.000727819	-0.00162879	0.000161612	-0.000509578	0.000144896	0.000640748	0	-0.000106723	-0.000811774	0.00129382
REPIN1	0	0	0	0	0	0	7.09074e-05	0	0	0	0	0.000214962	7.09074e-05	7.09074e-05	0.000288132	0	7.09074e-05	0.000288132	0	0	0	0	7.09074e-05	0	7.09074e-05	7.09074e-05	0.000142557	0.000142557	7.09074e-05	7.09074e-05	0	0.000362081	7.09074e-05	0.000142557	0.000214962	0	0.000142557	7.09074e-05	0.000142557	7.09074e-05	0
KLF9	0	0	0	2.31382e-05	0.00121737	9.49883e-05	0.000325515	0	2.31382e-05	0.000437286	0	0.000205729	2.31382e-05	0.000484769	0.000423189	4.66753e-05	0.000632833	0.00100581	0.00227997	0	0	0.000611032	0.00179483	0.000414148	0.000720879	4.66753e-05	0.000205729	0.000205729	0.000252404	0.00265865	0.000625308	7.24326e-05	0	7.24326e-05	0.000894647	0.000768363	0.0003013	0.000414148	0.000300717	0.00132247	0.000119108
PAX9	0	0	0	0.000362549	0.000315551	0.00155966	0	0.000203899	0	0	0	0.000200557	0.000173723	0.00124067	0	0.000204308	0	0.000219084	0.00154867	0.000161992	0	0.00104996	0.000293734	0	0.000234484	0.000234484	0	0.000347364	0	0.000261801	1.51849e-05	0.000441747	0.000146807	0.000666124	5.70919e-05	0	0	0	0.000234484	0.00138459	0
ZNF322	0	0	0	0	0.000252117	-0.00589361	-0.000267143	0	0	0.00115496	-0.000279223	0.000196138	-0.0012618	-0.000129083	0.000995444	-0.000761025	0.000493356	1.18022e-05	-0.000611998	-0.000279223	-0.00013806	0.00161731	0.000113344	-0.000307229	0.00082808	-0.000622439	0.000493356	0.000634241	0	0.00227949	0.00752619	0.000186127	0.000634241	0.00031521	-0.000307229	0.000493356	0.000493356	0.000957163	-0.000761025	-0.00208185	-0.000939171
BACH1	0	-1.07934e-05	-5.59658e-05	0	0.00123396	0.000676041	0.000544827	7.15121e-05	0.000108783	0.000504434	0.000158205	0.00019479	0.000444547	0.0010765	0.000645003	0.000564863	0.00212521	0.000680674	0.000434965	-6.77866e-05	-2.17813e-05	0.000802523	0.000523283	5.30859e-05	0.000393937	2.69075e-05	0.000108484	2.69075e-05	0.000318833	0.00016493	0.000388951	0.000422814	0.000164012	0.000259351	0.000508241	0.000363438	0.000285519	6.38793e-05	0.000688107	0.000443516	-1.07934e-05
GRHL3	0	0	-0.000335957	0.00130911	0.00486204	0.00765459	0.000876813	0.00123293	0.000140769	-0.00014149	6.03331e-05	0.000194194	0.000313975	0.00694985	0.000420388	0.00120073	0.000593093	0.00133158	0.014287	0.00081978	0	0.00708106	0.00376436	7.5096e-05	0.00163239	0.00149762	-2.90854e-05	0.0015045	0.000140769	0.00269321	0.000448376	0.00293601	0.000340749	0.00277808	0.00084744	0.000336825	-8.04355e-05	6.10312e-05	0.00178143	0.0103883	9.26583e-05
LIN28B	-0.00421312	0.00147217	0.00694909	0.000798362	0.000852274	-0.000478327	0.00166725	0.00200466	0.00112829	0.00385907	0	0.000189737	-7.51394e-05	0.00527269	0.00151891	6.86118e-05	-0.000331661	0.00340133	5.62888e-05	0.00112829	0	0.000849721	0.000813284	0.000129204	0.00018733	0.006819	0.0028281	0.00345173	0.00105315	0.00112829	0.000892668	0.00113614	0.000515484	0.00183419	0.000282436	-7.51394e-05	0.000313728	0.00232172	0.00170342	0	0.000124901
POU3F2	0	0	0	0.000128281	0	0	0	0	0	0	0	0.000185337	0	0.000128281	0.000316601	0.000302168	0	0.000422767	5.70567e-05	5.70567e-05	0	0	0.000128281	0.000128281	0.00107801	0.000508909	0.000302168	0.000115012	5.70567e-05	0	0.000115012	0.000115012	0	0	0.000115012	5.70567e-05	5.70567e-05	5.70567e-05	0.000185337	0	0
FOXE1	0	0	0	9.16852e-05	0.000185151	0	9.16852e-05	0	0	0	0	0.000185151	0.000185151	9.16852e-05	0.000377634	9.16852e-05	0	0	0	0	0	0.000185151	0	9.16852e-05	0.000280449	0	0.000185151	0	9.16852e-05	0	0	9.16852e-05	0	0	0	0	9.16852e-05	9.16852e-05	0	0	9.16852e-05
HOXA2	0.0090452	0.00238004	0.0012412	0.000239209	0.000183943	0	0	0.00037126	0	0	0	0.000183943	-0.000186961	0.000147598	0	-4.53518e-05	0.000239209	-4.53518e-05	-0.000286283	-4.53518e-05	0	0	0	0.000138591	0.000183943	0.000239209	0	0	0	-9.16107e-05	-4.53518e-05	0	0.000239209	0	0.000147598	0	0	0	0	-0.00023611	0
IRX1	0	0	0.000179338	0	0	0	0	0	0	0	0	0.000179338	0	0.000362533	0.000179338	0	0	0.000741002	0	0	0	0	0	0.000179338	0.000362533	0.00054971	0.00054971	0.000179338	0	0	0	0.000179338	0	0.000362533	0	0	0.000179338	0.000179338	0.000362533	0	0
ZNF334	0	0.000542618	0.000266812	0	0	0	8.79655e-05	0	0.000176898	8.79655e-05	0	0.000176898	0	8.79655e-05	8.79655e-05	0	0	8.79655e-05	0	0	0	0	8.79655e-05	0.000266812	0.000176898	8.79655e-05	8.79655e-05	0	0	0	0.000176898	0	0.000176898	8.79655e-05	8.79655e-05	0	0	0	8.79655e-05	8.79655e-05	8.79655e-05
NFIX	0.00258373	0.000797325	0.00052927	0.000136697	0.000114696	-0.000268847	-0.000102908	0.00030401	0.000257486	0.000816766	-0.000501807	0.000174331	0.000647152	-0.00202093	0.0016844	0.000994181	0.00199093	0.00133676	0.000752073	0.00040355	0.00012587	-0.000639353	0.000190807	-0.000417467	0.000603704	-0.000271139	0.000175472	0.000191517	0.000302493	-0.00030666	0.000527988	-0.000182823	-0.000555891	2.324e-05	0.000309559	7.76648e-05	0.000262301	0.000295764	0.00086748	0.000576738	0.0003254
ZNF395	-0.00745744	-0.0024935	-0.000658188	-0.000226878	0.00115102	0.00921633	0.0027879	0.000186246	0	-0.000133137	0	0.000172995	0.00127568	-0.000226878	0.00122124	0.000520452	-0.000382559	-0.000190338	0.000482977	0.000406175	-7.68023e-05	0.00117689	0.000289903	-0.000147017	0.000264145	0.00104881	0	0.000144414	0.000878658	0	0.000289903	2.8142e-05	-0.000298694	0.000365572	0.000207439	0.000320012	0.00116792	0	0.00196065	0	7.56691e-05
WT1	0	0	4.22466e-05	0.000179187	0.000898991	4.22466e-05	-9.1901e-05	8.49244e-05	0.000221433	0.000179187	-0.000847149	0.0001716	8.49244e-05	0.000445054	0.000221433	0.000445054	0.00137705	0	0.000221433	-0.000271088	-0.000134202	8.72315e-05	0.00053173	0.000179187	0.00012804	0.000179187	0.000179187	0.00036013	0.000221433	0.000670896	0.000445054	0.000221433	-0.000134202	0.000179187	8.49244e-05	0	0	0	-6.16196e-06	0.000769638	0.000402377
ZNF404	0	0	0	0	0	0	0	0.000335942	0	0	0	0.000167347	0.000167347	0	0.000505801	0.000167347	0	0.000167347	0.000167347	0	0	0.000167347	0	0.00500181	0.000167347	0	0	0	0.000167347	0.000167347	0.000167347	0	0	0	0.000167347	0	0.000167347	0	0	0	0
CREM	0.000118347	0	0	0	0.000791545	2.70885e-05	0.000285443	0.00011016	0.000196047	0.000315197	0	0.000167096	0.000256815	0.00052398	0.000196047	0.000314394	0.000172821	0.000225327	0.000167096	0	0	0.000225327	0.000138469	0	0.000138469	0.000389374	0.000118347	0.000118347	0.000239084	0.000118347	0.000145435	0	0.000172821	0.000138469	0.000293558	8.21633e-05	5.44746e-05	0	0.000167096	0.000228506	2.70885e-05
DMTF1	0	-6.46776e-05	-0.000335365	0	0.000384131	0.00113574	0	0	-0.000130521	0.00097082	-6.46776e-05	0.000164922	0	0.000511277	-0.000603732	0.000511277	0	0.000511277	-0.000130521	-0.000406199	-0.000130521	0.000446599	0	-6.46776e-05	0.000384131	0	0	0	0	0	-6.46776e-05	0	-6.46776e-05	0	0.000340833	0.000676199	0	-0.00136827	0.000676199	0	0.00206011
NEUROD1	-0.000138358	0	0	0	-0.000880507	-0.000279724	-0.000221308	0	0	0	0	0.000154793	0	0	1.64352e-05	9.93852e-05	-8.29499e-05	-0.000221308	0	0	0	0	0	0	-0.000570757	0.000587723	7.01331e-05	0	0	0	0.000237743	0	-0.000138358	0	0.000341374	0.000237743	-0.000138358	0	0.000154793	-0.000138358	0
KLF4	-0.00186478	-0.00284676	-0.00177981	0.000889759	0.0372597	0.016032	0.0152004	0.002869	0.00424948	0.00693542	0.000575345	0.000153776	0.00477738	0.0222122	0.00590104	0.0049354	0.0203471	0.0101155	0.0242992	-0.000414105	-0.000176077	0.0225068	0.0155343	0.00135632	0.00646319	0.00132019	0.00278011	0.00392664	0.00181335	0.011774	0.0074649	0.00585246	0.00353098	0.00231784	0.0054532	0.00495901	0.000740632	0.00327	0.0116192	0.0209373	2.18194e-05
ARX	0	0	0.000149764	0.000517763	7.6372e-05	0.00120589	0.000435335	0.000510272	0.00073952	0.0014687	0	0.000153687	0.000153687	0	0.00065059	0	0.00157011	0.000441391	0.000421617	0.000149764	0	7.6372e-05	0.000863007	0.00109787	0.000303451	0.000358963	0.00089534	7.6372e-05	0.00208692	0.000722689	0.00118362	0.00051265	0.000226136	0.000226136	0.000726962	0.000358963	0.000358963	0.000421617	0.000517763	0.000303451	0.00051265
HOXB13	0	0	0	0	0	0	5.03837e-05	0	0	0	0	0.000152742	5.03837e-05	5.03837e-05	0.000204734	0	5.03837e-05	0.000204734	0	0	0	0	5.03837e-05	0	5.03837e-05	5.03837e-05	0.000101295	0.000101295	5.03837e-05	5.03837e-05	0	0.000257278	5.03837e-05	0.000101295	0.000152742	0	0.000101295	5.03837e-05	0.000101295	5.03837e-05	0
PLAG1	-0.000284486	-0.000584776	-0.000158105	2.8095e-05	-0.000165731	-0.000965837	-4.00907e-05	-8.18424e-05	0	0	0	0.00015045	0.000326151	0.000517464	-0.000277982	0.000172778	-0.000284486	-0.00013001	-8.18424e-05	-0.000222189	-0.000140346	5.09665e-05	-8.18424e-05	0	-1.77584e-05	-4.12125e-05	0	-0.000140346	-5.37474e-05	0	-8.18424e-05	0	6.4084e-05	1.03367e-05	-0.000165313	2.8095e-05	-8.18424e-05	0	-4.47715e-05	6.4084e-05	0
ZNF165	0.0128028	0.00240173	0.00106669	0.0012515	0.00300361	0.00141784	0.00204773	0.00106363	0.00127802	0.000747443	0.000196207	0.000145595	0.000160677	0.000435289	9.39579e-05	0.000631743	0.000366186	-2.43727e-05	0.000145595	0.000511781	7.2393e-05	0.0050391	0.00131258	4.80202e-05	8.74753e-05	0.000160677	9.9034e-05	0.000360749	4.59377e-05	0	0	0.000121222	4.17234e-05	0.000341814	0.000468972	0.000412124	0.000381269	0	0.000648487	0.000762754	3.03931e-05
POU2F3	0	0	0	9.80643e-05	0.00124877	7.25398e-05	4.64811e-05	7.25398e-05	0	0.00105152	0	0.000144545	0.000401428	0.00182375	0.00214643	0.000287333	0.000536857	0.00130566	0.00327585	0	0	0.000549188	0.00198654	0.00207982	0.000368812	0.0023968	4.64811e-05	0.00130552	0	0.000893127	0.0013979	0.000146109	0	0.000456892	0.000232552	0.00100459	0	0.000207389	0.0022392	0.0030618	9.3407e-05
NEUROD6	-5.98424e-05	0	0	0	-0.000309183	-0.000120986	-5.98424e-05	0	0	0	0	0.000138603	0	0	7.87609e-05	7.87609e-05	0	-5.98424e-05	0	0	0	0	0	0	-5.98424e-05	0.00036346	0.000138603	0	0	0	0.000138603	0	-5.98424e-05	0	0.000219839	0.000138603	-5.98424e-05	0	0.000138603	-5.98424e-05	0
NR5A2	0	0	0	0.000219998	0.000192557	-4.74854e-05	0.00012167	0	0	0.000308022	0	0.000137496	-2.88497e-05	0.000227248	0.000309049	0.000239593	0	0.000893018	0.00195308	0	0	0.000292507	0.00260854	0.000308022	0.000449557	0.000219998	0.000153011	0.000153011	0.000357494	0.00219737	0.000669556	0	0	3.51102e-05	0.000465072	0.000449557	0.000153011	0.000308022	0.000325524	0.000901387	0
NR1H4	0	0	-0.000418047	0.000292621	0.000136331	0.0010265	0.000136331	0	0	0.00174356	-0.000206933	0.000136331	0.00050092	0.000587623	0.000587623	6.77499e-05	0.0021734	0.00104518	0.00150914	0	-0.000206933	0.000747031	0.00150914	0.000679281	0.000100995	0.000136331	0.000451292	0.000908852	0	0.0049479	0.00114002	0.000519042	3.32453e-05	0.000361202	0.000451292	0.000224871	0.000224871	0.00184331	0.000136331	0.00202652	6.77499e-05
PHF1	0	0	0	0	0.000125331	0.000265171	-4.55786e-05	0	0	6.21906e-05	-0.00021796	0.000125331	0.000189442	6.21906e-05	0	0.000125331	0	6.21906e-05	0.000189442	-0.00021796	-0.000107769	0.000125331	0.000254548	6.21906e-05	6.21906e-05	6.21906e-05	0	0	0	0	0	6.21906e-05	0	0	6.21906e-05	0	0	0	0.000125331	0.00032067	0.000125331
ZNF778	0	0	0	0	0.000116895	0.000116895	0.000116895	0	0	0	0.000235588	0.000116895	0	0.000116895	0.000116895	0	0	0	0	0.000116895	0.000356122	0.000235588	0	0	0	0	0.000116895	0.000116895	0.000116895	0	0.000478539	0	0.000116895	0	0	0	0.000116895	0.000235588	0	0.000235588	0.000116895
POU4F3	0.00107006	0.000560603	0.000299693	0	0.000116578	5.77591e-05	5.77591e-05	5.77591e-05	5.77591e-05	5.77591e-05	5.77591e-05	0.000116578	0	0	5.77591e-05	0	0	0	0	0.000116578	0	5.77591e-05	0	0	0.000176486	0	0	0	0	0	0	0	5.77591e-05	0	0	5.77591e-05	0	0	5.77591e-05	0	0
DMBX1	0	0.000350739	0.000172463	0	0	0	5.68592e-05	0	0.000114343	5.68592e-05	0	0.000114343	0	5.68592e-05	5.68592e-05	0	0	5.68592e-05	0	0	0	0	5.68592e-05	0.000172463	0.000114343	5.68592e-05	5.68592e-05	0	0	0	0.000114343	0	0.000114343	5.68592e-05	5.68592e-05	0	0	0	5.68592e-05	5.68592e-05	5.68592e-05
SREBF1	4.10666e-05	7.18311e-06	0.000135456	0.000552316	0.00278729	0.000794257	0.00120725	0.000368631	0.000487238	0.00121473	-0.00224554	0.000114252	0.000191104	0.00113845	0.000744643	0.000758137	0.00459689	0.00105512	0.00232205	-0.000522562	-0.000143722	0.000448369	0.0017977	4.73575e-05	0.00133895	0.000500334	0.000603914	0.00132865	0.000685565	0.00211139	0.00209366	0.000988487	0.000348642	-0.000108087	0.00125644	0.000186227	0.00120401	0.000887776	0.000782032	0.00283413	0.000620763
TCF7L2	0	0	0	0	0.00115783	0.000293357	0.000384994	0	0	0.000592582	0.000180167	0.000113191	0.000228083	0.00101627	0.000180167	0.000592582	0.00110128	0.000384994	0.000180167	0	0	0.000180167	0.000293357	0.000113191	0.000434288	0	0.000113191	0	0.000384994	8.95715e-05	0.000384994	0.000364499	0.000202762	0.000180167	0.000364499	0.000384994	0.000180167	0.000113191	0.000364499	0.000202762	0
KMT2A	0	-0.000178882	-0.000927534	0.000169288	5.53009e-05	-0.000178882	0	0	-0.000360986	-0.000178882	-0.000178882	0.000111719	0	0	-0.000141531	0	-0.00123653	-0.000743484	-0.000360986	-0.00112344	-0.000360986	-0.000178882	0	-0.000178882	-0.000141531	0	0	0	0	0	-0.000178882	-8.62298e-05	-6.71627e-05	-8.62298e-05	-0.00130731	-8.62298e-05	-0.000141531	0	5.53009e-05	0	-9.23675e-05
ZNF700	0	0	0.000109827	0	0	0	0	0	0	0	0	0.000109827	0	0.000222016	0.000109827	0	0	0.000453791	0	0	0	0	0	0.000109827	0.000222016	0.000336644	0.000336644	0.000109827	0	0	0	0.000109827	0	0.000222016	0	0	0.000109827	0.000109827	0.000222016	0	0
NFXL1	0	0	0.000492255	5.38152e-05	-8.13236e-05	0.00251282	0.000410931	0.000989584	0.00154588	0.0014631	-0.000560093	0.000108295	0.000108295	-8.92535e-06	-0.000135139	0	0.00516073	0.000126213	0	0.000357116	0	-0.000219642	0	0.000126213	0.000600549	0.000492255	0.00161828	5.38152e-05	-8.13236e-05	0.0012438	0.00115304	0.000854766	0.000410931	0.000537144	5.38152e-05	0.000492255	0.000876304	0.000126213	-8.13236e-05	0.000600549	0.000600549
BCL6	0.0001234	1.19229e-05	-0.000528379	0.000150782	0.0111495	0.00151256	0.00299492	0.00111525	0.000735878	0.00275538	0.000878879	9.98577e-05	0.00012724	0.00409831	0.000666337	0.00251657	0.000927924	0.00188477	0.000942954	-0.000476861	-0.000175312	0.00450545	0.00106044	0.00047295	0.000342161	0.00012724	4.96515e-05	2.73823e-05	0.0014227	0.000265127	0.000693047	0.00117876	0.000715808	0.000656685	0.00126388	0.0015461	0.00176431	0	0.00295109	0.00162381	0.00214829
SMYD3	0.000327139	0.000224251	0.00158628	0.000199759	-0.000239293	0.00164111	-0.000662215	0.000473855	0.000287151	0.000856736	-0.000251731	9.24253e-05	0.000344443	0.00139367	0.000548788	-0.000240768	0.00233984	0.00212213	0.000365164	0.000697223	0.000124686	0.000262077	0.000637522	4.38895e-05	0.00127601	0.000631334	0.000144567	0.000327139	0.00160965	0.00223082	0.000942588	-0.000381806	0.000673188	0.00105181	0.00282491	-0.000291116	0.00323937	0.000309242	0.000136158	0.000343837	0.00165337
NKX3-2	0.00413649	0.00370432	0.00122581	0.000459725	0.000111252	0.000280713	4.23887e-05	0.000149919	0	0	0	8.91197e-05	3.1186e-05	0.000459725	4.23887e-05	1.09294e-05	0.000459725	1.09294e-05	1.09294e-05	1.09294e-05	0	1.09294e-05	1.09294e-05	6.8863e-05	0.000100049	0.000490911	0	0	3.1186e-05	0	1.09294e-05	0	0.000479982	1.09294e-05	0.000470654	2.02567e-05	5.19138e-05	0	8.43319e-05	0	0
ATOH1	0.000266316	0	0	0	0.00250396	0.000538422	0.00358859	0	0	0.000765564	0	8.65395e-05	0	0.000765564	0.00190221	1.1935e-05	0	0.00435415	0.00408784	0	0	0	0.0109514	0.00154935	0.000266316	-0.000510578	0.00646239	0.00408784	0.00332227	0.00671677	0.000511182	0	0.00358859	0	9.39319e-05	0.000852103	0.000266316	0.000340921	0.00198384	0.00103188	0
HMBOX1	0	0	0	0	0.000326035	0.000744944	0	0	0	0.000660324	0	8.46191e-05	0	0.000326035	-0.000458496	0.000326035	0	0.000326035	0	0	0	0.000326035	-0.000507827	-0.000507827	0.000326035	0	0	0	0	0	0	0	0	0	0.000410654	0.000410654	0	-0.000544137	0.000410654	0	0.00135495
RXRA	0	-7.37375e-06	-3.82343e-05	0	0.00122414	0.000271839	0.000379378	0	-1.48804e-05	0.000556843	0.00018956	8.22792e-05	0.000165796	0.000941275	0.000196934	0.000564217	0.000900051	0.000379378	0.000182053	-4.63099e-05	-1.48804e-05	0.00018956	0.000279213	7.49055e-05	0.000348485	0	8.22792e-05	0	0.000379378	9.79074e-05	0.000372004	0.000398421	0.000172813	0.000196934	0.000360187	0.000379378	0.000196934	8.22792e-05	0.000398421	0.000180187	-7.37375e-06
TBX2	0.000221594	0	0	0	0.000221594	0	0.000221594	0	0	0	0	7.93446e-05	0.000300939	0.000447665	7.93446e-05	0.000300939	0.000221594	7.93446e-05	7.93446e-05	0	0	0	0.000160119	0	0	0.000838469	0.000221594	0.000221594	0.000447665	0.000300939	0.000463956	7.93446e-05	0.000221594	7.93446e-05	0.00052701	0	0	0	7.93446e-05	0.000300939	0
JAZF1	0	0	0	0	0.00168277	0.000351872	0.000492951	0	0	0.000711278	0.000277376	7.44965e-05	0.000150113	0.0011564	0.000277376	0.000711278	0.000964375	0.000492951	0.000277376	0	0	0.000277376	0.000351872	7.44965e-05	0.000364776	0	7.44965e-05	0	0.000492951	0.0001379	0.000492951	0.000561165	0.000212396	0.000277376	0.000561165	0.000492951	0.000277376	7.44965e-05	0.000561165	0.000212396	0
NKX2-3	0	1.05034e-05	5.16466e-06	0	0	0	2.34462e-05	0	3.42419e-06	1.70274e-06	0	6.93411e-05	2.17434e-05	2.34462e-05	9.0057e-05	0	2.17434e-05	9.0057e-05	0	0	0	0	2.34462e-05	5.16466e-06	2.51676e-05	2.34462e-05	4.54173e-05	4.37146e-05	2.17434e-05	2.17434e-05	3.42419e-06	0.00011103	2.51676e-05	4.54173e-05	6.76197e-05	0	4.37146e-05	2.17434e-05	4.54173e-05	2.34462e-05	1.70274e-06
ZIC5	0	0	0	0	0	0.000138047	6.81608e-05	0	3.38687e-05	0.000102884	0	6.81608e-05	0	3.38687e-05	0.000102884	3.38687e-05	0.000283266	3.38687e-05	3.38687e-05	0	0	0	3.38687e-05	3.38687e-05	0	0	3.38687e-05	0	3.38687e-05	3.38687e-05	6.81608e-05	3.38687e-05	0	6.81608e-05	0	3.38687e-05	0	0	0.000138047	0	0
TAL1	0	0	0	0	0.000197991	0	0	6.55657e-05	0	6.55657e-05	0.000131561	6.55657e-05	0	6.55657e-05	6.55657e-05	0	0	6.55657e-05	6.55657e-05	0	0	0.000131561	0.000197991	0	0	0	0	0	0	6.55657e-05	6.55657e-05	0	0	0.000332171	0.000332171	6.55657e-05	0.00026486	6.55657e-05	0.000131561	0.000131561	0
SREBF2	0	0	0	0	3.21216e-05	0.000231989	0	0	0	0	0	6.45743e-05	0.000163971	9.73634e-05	0	9.73634e-05	0	3.21216e-05	0	0	3.21216e-05	0	0	3.21216e-05	6.45743e-05	0	6.45743e-05	9.73634e-05	0	0	0.000130494	3.21216e-05	0	3.21216e-05	3.21216e-05	3.21216e-05	0	3.21216e-05	6.45743e-05	9.73634e-05	0
H1FX	0.0124556	0.00071523	0.000762293	0.00104583	0.000781405	-0.00220067	0.00229449	0.00129639	0.000946349	0.00129794	0.00112459	6.44503e-05	8.83213e-06	-0.00152759	0.000249261	-0.000148093	5.665e-05	-0.000225098	-0.00146755	-0.000250991	0	-0.000251673	-4.20899e-05	8.53378e-05	-0.000482456	-0.000220421	3.78008e-05	0.000444521	0	-0.000222372	-1.50643e-05	-0.000672561	-0.000137949	-0.000304254	9.20867e-05	1.86858e-05	8.75263e-05	0.000126906	-0.000206743	-0.000528888	6.65385e-05
ZNF679	0	0	0	0	0	5.40816e-05	0	0	0	0	0	5.40816e-05	0	0	5.40816e-05	0	0	0	0	0	0	0	0	0	5.40816e-05	0	0	0	0	0	0	0	0	0	0	0	0	0	0	0	0
FEV	4.69347e-05	0	0	0	9.42318e-05	0	4.69347e-05	0	0	0	0	4.69347e-05	4.69347e-05	9.42318e-05	0.000141896	0	0	9.42318e-05	0	0	0	0	0	9.42318e-05	4.69347e-05	0.00201568	0	4.69347e-05	0.00028713	0	0	4.69347e-05	4.69347e-05	0	0	0	4.69347e-05	0	0.00018993	0	9.42318e-05
BAZ2B	0	-0.000212277	-0.00110069	7.0485e-05	0.00224147	-0.000212277	0.000202076	0.000202076	-0.000428378	0.000195918	-0.000212277	4.65153e-05	0	0.00083305	0	0.000408194	0	0.000408194	-0.000226302	-0.00133318	-0.000428378	0.0004062	0	-1.02002e-05	0	0	0	0	0.000202076	0	-0.000212277	2.30251e-05	3.63151e-05	2.30251e-05	-0.000875593	0.000225102	0.000408194	0	0.000641502	0.000408194	0.000715722
PLXNA4	0.00041616	0	0.000104292	0	0.000566916	0	0.00041616	0	0	0.000104292	0.000104292	4.61073e-05	0.00041616	0.000840151	0.000243687	0.000474345	0.000370052	9.25707e-05	0.000104292	0.000104292	0	0.000104292	0	9.25707e-05	4.61073e-05	0.00386319	0.000370052	0.00041616	0.00145251	0.000370052	0.000474345	0.0001504	0.00041616	0	0.000747581	0	0.0001504	0	0.000290875	0.000370052	0.000302095
ZNF367	0.0136339	0.0108244	0.00251679	0.000499774	-0.000635911	3.48398e-05	0	0.000254927	0	0.000176932	0	4.13126e-05	3.48398e-05	0.000225482	0	0	0.000105098	-0.000240037	-0.000178493	3.48398e-05	0	-0.000381202	-0.000178493	-6.42366e-05	-0.000242887	0.000429752	0.00031387	0.00027903	0	-2.57772e-05	-0.000381202	0.000237549	0.000708782	-0.000187713	0.000429752	0	0	3.48398e-05	-0.000187713	-0.000381202	0.000202709
HOXA6	0	0	2.33725e-05	0	2.33725e-05	0	-0.000190366	0	0	0	-0.000594893	4.01102e-05	4.01102e-05	0	4.01102e-05	0	4.01102e-05	4.01102e-05	2.33725e-05	-0.000166993	-9.42405e-05	-9.42405e-05	7.1534e-05	0	0.000122256	8.08571e-05	4.01102e-05	2.33725e-05	0	2.33725e-05	2.33725e-05	0	-3.07578e-05	0	0	0	0	4.01102e-05	-1.33835e-05	0	4.72125e-05
NEUROD2	3.95378e-05	0	0	0	7.93808e-05	0	3.95378e-05	0	0	0	0	3.95378e-05	3.95378e-05	7.93808e-05	0.000119533	0	0	7.93808e-05	0	0	0	0.0040379	0	7.93808e-05	3.95378e-05	0.0057359	0	3.95378e-05	0.00427978	0	0	3.95378e-05	3.95378e-05	0	0	0	3.95378e-05	0	0.000159997	0	7.93808e-05
FOXN2	0	-8.82017e-05	-0.000457342	0	2.43348e-05	-6.38669e-05	2.43348e-05	0	-0.000177993	-3.91661e-05	-8.82017e-05	2.43348e-05	4.90356e-05	9.95684e-05	0.000521551	4.90356e-05	0.00473504	0.00276413	-0.000177993	-0.00055394	-0.000177993	-8.82017e-05	2.43348e-05	-6.38669e-05	0.000595661	0	2.43348e-05	0	2.43348e-05	0	-6.38669e-05	0.000521551	-6.38669e-05	0.000521551	0.00114594	0.000545886	0.000521551	2.43348e-05	0	2.43348e-05	0.000433349
ZSCAN16	0.000210063	0.000110051	5.88325e-05	0	2.28853e-05	1.13386e-05	1.13386e-05	1.13386e-05	1.13386e-05	1.13386e-05	1.13386e-05	2.28853e-05	0	0	1.13386e-05	0	0	0	0	2.28853e-05	0	1.13386e-05	0	0	3.46458e-05	0	0	0	0	0	0	0	1.13386e-05	0	0	1.13386e-05	0	0	1.13386e-05	0	0
NCOA3	0	-0.000159292	-0.000825961	0	2.22494e-05	-0.000137043	2.22494e-05	0	-0.000321455	-0.000114459	-0.000159292	2.22494e-05	4.48334e-05	9.10358e-05	0	4.48334e-05	0.000163047	2.22494e-05	-0.000321455	-0.00100042	-0.000321455	-0.000159292	2.22494e-05	-0.000137043	6.77596e-05	0	2.22494e-05	0	2.22494e-05	0	-0.000137043	0	-0.000137043	0	-0.000825961	2.22494e-05	0	2.22494e-05	0	2.22494e-05	-0.000159292
KDM2A	0	0	0	0.000108483	0.000440376	0.000332352	-0.000355705	9.32729e-05	0.000173539	0.000372927	-0.00227697	1.40559e-05	0.000346408	0.000688435	0.000483318	0.000232085	0.00191342	0.000415058	0.000951729	-0.000728632	-0.000360709	-0.000107362	0.000758606	0.000528599	7.9112e-05	0.000108483	0.000108483	0.000283085	0.000122539	0.000607155	0.00049653	0.000239291	-0.000295653	0.000108483	0.0002785	0	7.9112e-05	0.000197267	-0.000229901	0.00112365	0.000218029
BHLHE22	1.30862e-05	0	0	0	2.62735e-05	0	1.30862e-05	0	0	0	0	1.30862e-05	1.30862e-05	2.62735e-05	3.9563e-05	0	0	2.62735e-05	0	0	0	0	0	2.62735e-05	1.30862e-05	0.000562007	0	1.30862e-05	8.00569e-05	0	0	1.30862e-05	1.30862e-05	0	0	0	1.30862e-05	0	5.2956e-05	0	2.62735e-05
PBX3	0.00042068	0.000156154	6.89753e-05	1.72137e-05	8.28979e-06	0	0	1.67317e-05	0	0	0	8.28979e-06	0	1.72137e-05	0	0	1.72137e-05	0	0	0	0	0	0	8.28979e-06	8.28979e-06	1.72137e-05	0	0	0	0	0	0	1.72137e-05	0	1.72137e-05	0	0	0	0	0	0
MYT1L	8.24533e-06	0	0	0	1.65543e-05	0	8.24533e-06	0	0	0	0	8.24533e-06	8.24533e-06	1.65543e-05	2.49277e-05	0	0	1.65543e-05	0	0	0	0	0	1.65543e-05	8.24533e-06	0.000354108	0	8.24533e-06	5.0442e-05	0	0	8.24533e-06	8.24533e-06	0	0	0	8.24533e-06	0	3.33663e-05	0	1.65543e-05
ST18	0	0	0	2.77324e-05	-0.000740761	2.41847e-05	3.54769e-06	0	3.54769e-06	0.000531837	-0.00126169	7.13917e-06	7.13917e-06	0.000478892	-0.000191143	0	-0.0158062	-0.00589493	-0.000782796	0	0	3.54769e-06	0.000541565	0.00101788	8.43138e-05	0	0.000458752	0.00248516	0.000179422	7.71747e-05	0.000629914	0.000320699	4.20356e-05	0.00011961	-0.0025268	0.000478892	0.000116062	7.71747e-05	0.00111298	0.000563206	7.13917e-06
ZNF277	0	0	0	0	0	0	0	0	0	0	4.85431e-06	4.85431e-06	0	0	4.85431e-06	0	0	0	0	4.85431e-06	4.85431e-06	0	0	0	0	0	0	0	0	0	0	0	0	0	0	0	0	0	0	0	0
IRF9	0	0	0	3.56377e-05	1.94069e-06	3.46684e-05	1.94069e-06	0	1.47511e-05	5.21228e-05	0	1.94069e-06	8.8868e-06	1.18893e-05	1.18893e-05	1.57156e-05	4.34904e-05	2.19761e-05	6.192e-05	0	0	1.5939e-05	4.69551e-05	1.49745e-05	1.0913e-05	1.94069e-06	9.94861e-06	2.00354e-05	0	0.00010801	2.51315e-05	1.0913e-05	2.46997e-05	6.8979e-06	9.94861e-06	4.95721e-06	4.95721e-06	4.06352e-05	1.94069e-06	5.61507e-05	0.000108881
MBD2	0	-3.68103e-05	-0.000190868	0	7.96841e-07	-3.60135e-05	7.96841e-07	0	-7.42839e-05	-3.52046e-05	-3.68103e-05	7.96841e-07	1.60566e-06	3.26036e-06	0	1.60566e-06	5.83935e-06	7.96841e-07	-7.42839e-05	-0.000231182	-7.42839e-05	-3.68103e-05	7.96841e-07	-3.60135e-05	2.42674e-06	0	7.96841e-07	0	7.96841e-07	0	-3.60135e-05	0	-3.60135e-05	0	-0.000190868	7.96841e-07	0	7.96841e-07	0	7.96841e-07	-3.68103e-05
ZNF831	0	0	0	0	0	0	0	0	0	0	0	0	0	0	0	0	0	0	0	0	0	0	0	0	0	0	0	0	0	0	0	0	0	0.00456801	0	0	0.00456801	0	0	0	0
IRF4	0	-3.97088e-05	-0.000205897	0	0	-3.97088e-05	0	0	-8.0133e-05	-3.97088e-05	-3.97088e-05	0	0	0.00137275	0.00217797	0	0.0277278	0.015649	-8.0133e-05	-0.000249386	-8.0133e-05	-3.97088e-05	0	0.00133304	0.00217797	0	0	0	0	0.00277503	-3.97088e-05	0.00217797	-3.97088e-05	0.00422435	0.0157158	0.00491011	0.00355072	0	0	0.00137275	0.00558691
MYOG	-0.000157666	-0.000157666	-7.80449e-05	-7.80449e-05	0	-0.000157666	0	0	0	0	0	0	0	0.00416745	0.00114761	-7.80449e-05	0.00106956	0.00400978	0	-0.000157666	0	0.00531506	0	0.00416745	0	0	0	0	0	0.00843181	0	0.00114761	0	0.00416745	-7.80449e-05	0	0.00835377	0.00216775	0.0040894	-7.80449e-05	0
NR1I3	0	0	0	0	0.00135809	0	0	0	0	0	0	0	0	0	0	0	0	0	0	0	0	0	0	0	0.00135809	0	0	0	0	0	0	0	0	0.00321694	0	0	0.000130601	0.00323742	0	0	0
STAT4	0	0	0	0	0	0	0	0	0	0	0	0	1.52502e-05	1.52502e-05	0	0	0	0	0	0	0	0	0	0	0	0	0	0	1.52502e-05	0	0	0	1.52502e-05	0.00115755	0.00353579	0.0023512	0	0	0	1.52502e-05	0.00115755
ZNF658	0	0	0	0	0	0	0	0	0	0	0	0	0	0	0	0	0	0	0	0	0	0	0	0	0	0	0	0	0	0	0	0	0	0.000868894	0	0	0	0	0	0	0
MYRF	0	0	0	0	0.000235548	0	0	0	0	0.000235548	0	0	0	0	0.000472312	0	0	0.00143174	0	0	0	0	0.000235548	0	0.000472312	0	0.00265957	0.0122567	0.000472312	0.000472312	0.000710304	0.001919	0.000235548	0.000710304	0	0	0.000710304	0.000472312	0.000710304	0.000472312	0
MYOD1	0	0	0	0	0	0	0	0	0	0	0	0	0	0.000695098	0.000295055	0	0.000295055	0.000695098	0	0	0	0.000990153	0	0.000695098	0	0	0	0	0	0.00140636	0	0.000295055	0	0.000695098	0	0	0.00140636	0.000597876	0.000695098	0	0
IKZF3	0	0	0	0	0	0	0	0	0	0	0	0	7.7801e-05	7.7801e-05	0	0	0	0	0	0	0	0	0	0	0	0	0	0	7.7801e-05	0	0	0	7.7801e-05	0.00068492	0.00209212	0.00145998	0	0	0	7.7801e-05	0.00068492
SOX13	0	0	0	0	0	0	0	0	0	0	0	0	0	0	0	0	0	0	0	0	0	0	0	0	0	0	0	0	0	0	0	0	0	0.000620807	0	0	0	0	0	0	0
SOX10	0	0	0	0	0.000188939	0	0	0	0	0.000188939	0	0	0	0	0.000378854	0	0	0.00114843	0	0	0	0	0.000188939	0	0.000378854	0	0.00213331	0.00983143	0.000378854	0.000378854	0.000569753	0.00153928	0.000188939	0.000569753	0	0	0.000569753	0.000378854	0.000569753	0.000378854	0
POU5F1B	0	0	0	0	0	0	0	0	0	0.000218068	0	0	-0.000163157	-7.9947e-05	0	0.00017849	0	-3.95777e-05	-0.000249835	-3.95777e-05	0	0	0	-3.95777e-05	0	0	0	0	0.000440329	-7.9947e-05	-3.95777e-05	0	0	0.000440329	-7.9947e-05	0	0.000218068	0	0	-0.000206049	0.000440329
PBX4	0	0	0	0	0	0	0	0	0	0	0	0	0	0	-2.68411e-06	0	0	0	0	0	0	0	0	0	0	0	0	0	0	0	0	0	0	0.000397599	0	0	0	-8.3562e-06	0	0	0
IKZF2	0	0	0	0.000140794	6.29663e-05	0.000944586	0.000892378	0.000184898	0.000200409	0.000767096	0	0	0.000944586	0.00136813	0.00121268	3.11745e-05	0.00332672	0.0011397	0.00237217	0	0	0.000512567	0.00156756	1.55112e-05	0.000184898	1.55112e-05	1.55112e-05	0.000216072	0.000140794	0.000798576	0.00103535	0.000387284	0.000184898	0.000397471	0.00139871	0.000125283	0.000184898	0.000560658	0.000371773	0.00200491	3.11745e-05
NFATC2	0.000159077	0.000159077	0	0.00018402	0.00168371	0.000535654	0.000808269	0.000159077	0.000510333	0.00018402	0	0	2.49428e-05	0.000235048	0.000295288	0.000235048	0.00207522	0.00115211	0	0.000159077	0	0.00242966	0.00048539	0	0.00024426	2.49428e-05	0	2.49428e-05	7.59708e-05	0	0	0.000219318	2.49428e-05	0.000378395	0.000883539	0.000454366	0.000403338	0	0.000261151	0.000209341	0.000269581
MBD6	0	0.000348666	0.000700621	0.000348666	0.00402425	0.000700621	0.000700621	0.000348666	0.000700621	0.000700621	0.000700621	0	0	0.000700621	0.000700621	0.000348666	0	0	0	0.00105591	0	0	0	0	0.00105591	0.000348666	0.00765627	0	0.00441183	0	0.000348666	0	0.000348666	0.000348666	0.000700621	0.000348666	0.000348666	0	0.00105591	0	0.000348666
LHX4	0	0	0	0	0	0	0	0	0	0	0	0	0	0	0	0	0	0	0	0	0	0	0	0	0	0	0	0	0	0	0	0	0	0.000337342	0	0	0	0	0	0	0
ZNF528	0	0	0	0	-0.00168289	0	-0.000165284	0	0	0.000158482	0	0	0	-5.39926e-05	-5.39926e-05	0.000104489	0	0	-5.39926e-05	0	0	-5.39926e-05	-0.000109076	0	-5.39926e-05	0	0	0	0.000320012	0	0	-5.39926e-05	0	0.000320012	-0.000109076	-5.39926e-05	0.000158482	0	-0.000109076	0	0.000320012
TBX21	0	0	0	0	0	0	0	0	0	0	0	0	0	0	0	0	0	0	0	0	0	0	0	0	0	0	0	0	0	0	0	0	0	0.000270655	0.000826729	0.000546187	0	0	0	0	0.000270655
OLIG1	0	0.000210197	0.000422377	0.000210197	0.00243683	0.000422377	0.000422377	0.000210197	0.000422377	0.000433144	0.000422377	0	0	0.000422377	0.000443967	0.000210197	0	6.54454e-05	0	0.000636568	0	0	1.0767e-05	0	0.000658158	0.000210197	0.00473724	0.000560261	0.00268131	2.15897e-05	0.000242665	8.77186e-05	0.000220964	0.000242665	0.000422377	0.000210197	0.000242665	2.15897e-05	0.000669037	2.15897e-05	0.000210197
ZNF154	0	0	0	0	0	0	0	0	0	0.000119306	0	0	0	0	0	0.000119306	0	0	0	0	0	0	0	0	0	0	0	0	0.000240906	0	0	0	0	0.000240906	0	0	0.000119306	0	0	0	0.000240906
KDM5B	0	0	0	6.75518e-05	0	0	6.75518e-05	0	0	0	0	0	0	0	0.000136193	0	0	0	0	0	0	6.75518e-05	0	0	0	0	0	0	6.75518e-05	0	0.000136193	0	0	0.00020595	0.000348924	6.75518e-05	0	0	0	0	0
ZNF488	0	0	0	0	6.32148e-05	0	0	0	0	6.32148e-05	0	0	0	0	0.000126756	0	0	0.000384241	0	0	0	0	6.32148e-05	0	0.000126756	0	0.000713759	0.00328938	0.000126756	0.000126756	0.000190627	0.00051501	6.32148e-05	0.000190627	0	0	0.000190627	0.000126756	0.000190627	0.000126756	0
ZNF536	0	0	0	0	5.91063e-05	0	0	0	0	5.91063e-05	0	0	0	0	0.000118518	0	0	0.000359267	0	0	0	0	5.91063e-05	0	0.000118518	0	0.000667369	0.00307559	0.000118518	0.000118518	0.000178238	0.000481538	5.91063e-05	0.000178238	0	0	0.000178238	0.000118518	0.000178238	0.000118518	0
NFIL3	0	0	0	0	0.000895399	0.000154427	0.000232972	0	0	0.000312425	0.000154427	0	0	0.000474119	0.000154427	0.000312425	0.000232972	0.000232972	0.000154427	0	0	0.000154427	0.000154427	0	7.67749e-05	0	0	0	0.000232972	7.67749e-05	0.000232972	0.000312425	7.67749e-05	0.000154427	0.000312425	0.000232972	0.000154427	0	0.000312425	7.67749e-05	0
ETV6	0	0	0	4.61672e-05	0	0	4.61672e-05	0	0	0	0	0	0	0	9.3079e-05	0	0	0	0	0	0	4.61672e-05	0	0	0	0	0	0	4.61672e-05	0	9.3079e-05	0	0	0.000140754	0.000238467	4.61672e-05	0	0	0	0	0
CRX	0	0	0	0	3.15884e-05	0	0	0	0	0	0	0	0	0	0	0	0	0	0	0	0	0	0	0	3.15884e-05	0	0	0	0	0	0	0	0	0.000138687	0	0	0	0	0	0	0
ZNF540	0	0	0.000393589	0.000114652	4.40325e-07	0.00557991	0.000802237	0.000479477	8.58886e-05	0.000219472	-0.000334338	0	0.000393589	-0.000595998	0.000916889	0.000393589	-0.000890656	5.13341e-05	0.000183492	0.00031292	0	-0.000152842	0.000298144	0.000316721	7.27602e-05	0.000479477	0.000114652	0	0.000866713	4.09646e-05	0.000210934	8.58886e-05	-8.06688e-05	0.000124225	0.000594129	8.58886e-05	0.000479477	0.000173098	0.000642306	-0.000383196	8.58886e-05
THRB	0	0	0	0.00012388	0.000502877	0	2.87194e-05	0	0.00012388	0.00012388	-0.000297375	0	0	0.000248974	0.00012388	0.000248974	0.000893302	0	0.00012388	-9.51601e-05	-4.7109e-05	0.00115459	0.000248974	0.00012388	0	0.00120169	0.00012388	0.000248974	0.00120169	0.0003753	0.000248974	0.00012388	-4.7109e-05	0.00012388	0	0	0	0	-4.7109e-05	0.000502877	0.000248974
HOXB4	0	0	0	6.19363e-05	0.000251425	0	-0.000200257	0	6.19363e-05	6.19363e-05	-0.000819353	0	0	0.00012448	6.19363e-05	0.00012448	0.000446626	0	6.19363e-05	-0.000262193	-0.000129799	-6.78623e-05	0.00012448	6.19363e-05	0	6.19363e-05	6.19363e-05	0.00012448	6.19363e-05	0.000187639	0.00012448	6.19363e-05	-0.000129799	6.19363e-05	0	0	0	0	-0.000129799	0.000251425	0.00012448
HOXC8	0	0	0	0	0	0	0	0	0	2.61606e-05	0	0	0	0	0	2.61606e-05	0	0	0	0	0	0	0	0	0	0	0	0	5.28244e-05	0	0	0	0	5.28244e-05	0	0	2.61606e-05	0	0	0	5.28244e-05
KLF12	0	0	0	0	0	0	0	0	0	0	0	0	0	0	5.27168e-05	0	0.000460579	0.00027693	0	0	0	0	0	0	5.27168e-05	0	0	0	0	0	0	5.27168e-05	0	5.27168e-05	0.000162055	5.27168e-05	5.27168e-05	0	0	0	5.27168e-05
NR6A1	0	0	0	0	0	0	0	0	0	2.15679e-05	0	0	0	0	0	2.15679e-05	0	-0.000267056	0	0	0	0	-0.000267056	-0.000267056	0	0	0	-0.000267056	4.35507e-05	0	0	0	0	4.35507e-05	0	0	2.15679e-05	-0.000818776	-0.000267056	0	4.35507e-05
OLIG2	0	2.7716e-05	5.56935e-05	2.7716e-05	0.000319895	5.56935e-05	5.56935e-05	2.7716e-05	5.56935e-05	5.56935e-05	5.56935e-05	0	0	5.56935e-05	5.56935e-05	2.7716e-05	0	0	0	8.39361e-05	0	0	0	0	8.39361e-05	2.7716e-05	0.000608609	0	0.000350703	0	2.7716e-05	0	2.7716e-05	2.7716e-05	5.56935e-05	2.7716e-05	2.7716e-05	0	8.39361e-05	0	2.7716e-05
FOXD2	0	0	0	0	0	0	0.000455793	0	0	0.000483047	0	0	-7.47326e-05	0	0	-1.41599e-05	-1.41599e-05	8.17968e-05	-1.41599e-05	0	0	0.00038569	2.64753e-05	0	3.95694e-05	0	0	0.000429318	0	0	2.64753e-05	0.000455793	5.37293e-05	2.64753e-05	0.000455793	0	0	0	-1.41599e-05	-2.86973e-05	0
PLXNC1	0	0	0	0	0	0	0	0	0	0	0	0	0	0	2.37918e-06	0	0	0	0	0	0	0	0	0	0	2.37918e-06	0	0	7.33045e-06	2.37918e-06	0	0	0	2.37918e-06	0	0	9.90783e-06	0	2.37918e-06	0	0
TP73	0.000520434	0.000520434	0.000257615	0.000257615	0	0.000520434	0	0	0	0.000237035	0	0	0	0	0.00126301	0.00049465	0.00128359	0.000520434	0	0.000520434	0	0.00102598	0	0	0	0	0.000479582	0.000237035	0	0	0	0.00102598	0	0	0.000257615	0.000237035	0.000257615	0.00259938	0.00049465	0.000257615	0.000237035
TBX10	0	0	0	0.00299762	0	0	0.000460532	0.000460532	0.000460532	0.0018853	0	0	0	0	0.000460532	0	0	0	0.00392576	0.00299762	0	0	0.000928148	0.000460532	0	0.000460532	0	0	0.000460532	0.000928148	0.00345815	0.000460532	0	0	0.000460532	0.000460532	0.000460532	0.000928148	0	0	0.00345815
SIX3	0	0	0.000341154	0	0.000341154	0	0	0	0	0.000341154	0.000341154	0	0	0	0.000341154	0.000341154	0	0	0.000341154	0.000341154	0	0.000341154	0	0	0	0.00245411	0	0	0.00138323	0	0.000341154	0.000341154	0	0	0	0	0.000341154	0	0.000341154	0	0.000685382
MITF	0	0	0.000129801	0	0.0083044	0	0.00105311	0.000129801	0.000129801	0	0.000129801	0	0	0.00065884	0.000257983	0.000387784	0	0.000129801	0.000257983	0.000129801	0	0.000521348	0.000521178	0	0.000257983	0	0	0	0	0	0	0.000257983	0.000263365	0	0.000521178	0.000387784	0	0	0.000784543	0.000129801	0
ZFHX3	0	0	0.000182046	0	0.000182046	0	0	0	0	0.000182046	0.000182046	0	0	0	0.000182046	0.000182046	0	0	0.000182046	0.000182046	0	0.000182046	0	0	0	0.00130956	0	0	0.000738113	0	0.000182046	0.000182046	0	0	0	0	0.000182046	0	0.000182046	0	0.000365732
ZNF559	0	0	0	0	0	0	0.000181844	0	0	0.000181844	0	0	0	0	0	0	0	0	0	0	0	0.000181844	0	0	0	0	0	0.000181844	0	0	0	0.000181844	0	0	0.000181844	0	0	0	0	0	0
ETV5	0	0	0	0.000357272	0	0.000357272	0.000128202	0.000128202	0.000128202	0.000524825	0	0	0	0	0.000485473	0	0	0.000357272	0.000258376	0	0	0	0.000615647	0.000847509	0	0.000128202	0.000357272	0	0.00158626	0.000258376	0.000485473	0.000128202	0	0	0.000485473	0.000128202	0.000128202	0.000258376	0.000357272	0	0.000128202
ZNF662	0	0	0	0.000245598	0	0.000245598	8.29956e-05	8.29956e-05	8.29956e-05	0.000339763	0	0	0	0	0.000328593	0	0	0.000245598	0.000167268	0	0	0	0.000412866	0.000577466	0	8.29956e-05	0.000245598	0	0.0010853	0.000167268	0.000328593	8.29956e-05	0	0	0.000328593	8.29956e-05	8.29956e-05	0.000167268	0.000245598	0	8.29956e-05
NKX2-5	0	0	0.000230942	0	0.00171479	0	0.000590973	0.000230942	0.000230942	0	0.000230942	0	0	0.000753185	3.99826e-05	0.000270924	0	0.000230942	3.99826e-05	0.000230942	0	0.00050856	8.0773e-05	0	3.99826e-05	0	0	0	0	0	0	3.99826e-05	0.000468577	0	8.0773e-05	0.000270924	0	0	0.00054935	0.000230942	0
ZBTB18	0	0	0	0	0	0	0.000720074	0	0	0	0	0	0	0	0.00035735	0.00035735	0	0.00035735	0	0	0	0	0	0	0.00035735	0	0.00035735	0.000720074	0	0.00035735	0.000720074	0	0.00035735	0	0	0	0.00035735	0.00035735	0.00035735	0.00035735	0
OVOL3	0	0	0	0	0.000489494	0	0	0	0	0.000489494	0	0	0	0.000489494	0.000990643	0	0	0.000489494	0.000489494	0	0	0	0.000489494	0.000990643	0	0.00116788	0	0.000489494	0	0	0.000489494	0	0	0	0	0.000489494	0	0	0.000990643	0.000489494	0
INSM1	0	0	0	0	0	0	0.000364249	0	0	0	0	0	0	0	0	0	0	0.000364249	0.000364249	0	0	0	0.00111676	0	0	0	0.000736416	0.000364249	0.000364249	0.000736416	0	0	0.000364249	0	0	0	0	0	0	0	0
ZBTB41	0	0	0	0	0	0	0.000307435	0	0	0	0	0	0	0	0.00015257	0.00015257	0	0.00015257	0	0	0	0	0	0	0.00015257	0	0.00015257	0.000307435	0	0.00015257	0.000307435	0	0.00015257	0	0	0	0.00015257	0.00015257	0.00015257	0.00015257	0
HOXB6	0.00570084	0.000310046	-0.000686857	0.0012731	0	0.000478064	0	0	0.000478064	0.000478064	-0.000339994	0	0	0	0	0.000478064	0	0	0.000963056	0	-0.000339994	0	0.000478064	0	-0.000686857	0	0	0	0	0	0	0	-0.000208793	0	0	0	0	0	0	0.000478064	0.00349741
VAX2	0.00137089	7.45572e-05	0	7.45572e-05	0	0	0	0	0	0	0	0	0	0	0	0	0	0	0	0	0	0	0	0	0	0	0	0	0	0	0	0	0	0	0	0	0	0	0	0	0
MKX	0.00136476	0.000318954	0.000236558	0.000403223	0	0	7.71384e-05	0	0	0	0	0	0	0	0	0	0	0	0	0	0	0	0	0	0	0	0	0	0	0	0	0	0	0	0	0	0	0	0	0	0
ZNF681	6.01299e-05	0.000225487	6.01299e-05	2.96694e-05	0	0	0	0	0	0	0	0	0	2.96694e-05	0	0	2.96694e-05	0	0	0	0	0	0	0	0	2.96694e-05	0	0	0	0	0	0	2.96694e-05	0	2.96694e-05	0	0	0	0	0	0
DMRTA1	3.13731e-05	0	0	0	0.000234757	6.34282e-05	3.13731e-05	0	0	0	0	0	0	0	3.13731e-05	3.13731e-05	0	3.13731e-05	0	0	0	0	0	0	3.13731e-05	3.13731e-05	0	0	0	0	0	0	3.13731e-05	0	3.13731e-05	0	3.13731e-05	0	0	3.13731e-05	0
ZNF888	0	0	0	0	0.000370191	0.000749754	0	0	0	0.000749754	0	0	0	0.000370191	-0.00105288	0.000370191	0	0.000370191	0	0	0	0.000370191	-0.000285951	-0.000285951	0.000370191	0	0	0	0	0	0	0	0	0	0.000370191	0.000370191	0	-0.00319358	0.000370191	0	0.00153846
ZBTB37	0	0	0	0	0.000358354	0.00072578	0	0	0	0.00072578	0	0	0	0.000358354	0	0.000358354	0	0.000358354	0	0	0	0.000358354	-0.000802502	-0.000802502	0.000358354	0	0	0	0	0	0	0	0	0	0.000358354	0.000358354	0	-0.000444148	0.000358354	0	0.00148926
PRDM6	0	0	0	0	0.000318856	0.000645784	0	0	0	0.000645784	0	0	0	0.000318856	0	0.000318856	0	0.000318856	0	0	0	0.000318856	0	0	0.000318856	0	0	0	0	0	0	0	0	0	0.000318856	0.000318856	0	0.000318856	0.000318856	0	0.00132512
SNAI3	0	0	0	0	0.000273783	0.000554497	0	0	0	0.000554497	0	0	0	0.000273783	0	0.000273783	0	0.000273783	0	0	0	0.000273783	0	0	0.000273783	0	0	0	0	0	0	0	0	0	0.000273783	0.000273783	0	0.000273783	0.000273783	0	0.0011378
SNAI1	0	0	0	0	0.0129927	0.000270189	0.00158438	0	0.000270189	0	0.000270189	0	0	0.000134169	0.000689743	0.000270189	0	0	0	0.000134169	0	0.00447061	0.000134169	0	0.000270189	0.000270189	0	0	0.000270189	0	0	0	0.000134169	0	0.000408098	0.000547936	0	0	0.00418091	0.00362534	0.000134169
CHD9	0	0	-0.00044681	0.000536776	0	0.000266457	0	0	0.000266457	0.000266457	-0.000221171	0	0	0	0	0.000266457	0	0	0.000536776	0	-0.000221171	0	0.000266457	0	-0.00044681	2.87378e-05	0	0	0	0	0	0	-0.000180353	0	0	0	0	0	0	0.000266457	0.00194934
BCL6B	0	0	0	0	0.00376441	0.00053298	0	0	0	0.00053298	0	0	0	0.000263159	0	0.000263159	0	0.000263159	0	0	0	0.000263159	0	0	0.00376441	0	0	0	0	0	0	0	0	0	0.000263159	0.000263159	0	0.000263159	0.000263159	0	0.00109365
CSRNP2	0	0	0	0.0011453	0.00176759	0.000135742	0	0	0.000135742	0.000135742	0	0	0	0	0.00087185	0.000135742	0	0	0.000273451	0	0	0	0.000135742	0	0.00087185	0.00087185	0	0	0.00087185	0	0	0	0.000135742	0	0.00087185	0	0.00087185	0	0.00176759	0.000135742	0.000993059
NANOG	0	0	0	0	6.50178e-05	0.000131682	0	0	0	0.000131682	0	0	0	6.50178e-05	0	6.50178e-05	0	6.50178e-05	0	0	0	6.50178e-05	0	0	6.50178e-05	0	0	0	0	0	0	0	0	0	6.50178e-05	6.50178e-05	0	0.00118988	6.50178e-05	0	0.000270204
HOXB1	0	0	0	0	0.00138961	0	0.00138961	0	0	0	0	0	0	0.00281081	0.00138961	0	0	0	0.00426467	0	0	0.00138961	0	0	0	0	0	0	0	0	0.00138961	0	0.00138961	0	0.00138961	0	0	0	0.00281081	0.00138961	0
BCL11B	0	-7.31081e-05	-0.000379079	0	0	-7.31081e-05	0	0	-0.000147533	-7.31081e-05	-7.31081e-05	0	0.000143059	0.000143059	0	0	0	0	-0.000147533	-0.000459146	-0.000147533	-7.31081e-05	0	-7.31081e-05	0	0	0	0	0.000143059	0	-7.31081e-05	0	6.99505e-05	0	-0.000379079	0.000143059	0	0	0	0.000143059	-7.31081e-05
MYBL1	0	0	0	0	0	0	0	0	0	0	0	0	5.06859e-05	5.06859e-05	0	0	0	0	0	0	0	0	0	0	0	0	0	0	5.06859e-05	0	0	0	5.06859e-05	0	0	5.06859e-05	0	0	0	5.06859e-05	0
ZNF506	0	0	0	0	0	0	0	0	0	0	0	0	0	0	0	0	0	0	0	0	0	0	0	0	0	0	0	0	0.000582513	0.000582513	0	0	0	0	0.000582513	0	0.00118144	0	0	0	0.000582513
ZNF609	0	0	0	0	0	0	0	0	0	0	0	0	0	0	0	0	0	0	0	0	0	0	0	0	0	0	0	0	1.08515e-05	1.08515e-05	0	0	0	0	1.08515e-05	0	2.20086e-05	0	0	0	1.08515e-05
ZFP92	0	0	0	0	0	0	0	0	0	0	0	0	0	0	0	0	0	0	0	0	0	0	0	0	0	0	0	0	0	0	0	0	0	0	0	0	0	0	0.000980571	0	0
RFX6	0	0	0	0	0	0	0	0	0	0	0	0	0	0	0	0	0	0	0	0	0	0	0	0	0	0	0	0	0	0	0	0	0.00309824	0	0	0	0	0	0	0	0
SCRT1	0	0	0	0	0	0	0	0	0	0	0	0	0	0	0	0	0	0	0	0	0	0	0	0	0	0	0	0	0	0	0	0	0.00261891	0	0	0	0	0	0	0	0
RBPJL	0	0	0	0	0.000820055	0.000820055	0	0	0	0	0	0	0	0	0	0	0	0	0	0	0	0	0	0	0	0	0	0	0	0	0.00166534	0	0	0	0	0	0	0	0	0	0
ZNF280B	0	0	0	0	0	0	0	0	0	0	0	0	0	0	0	0	0	0	0	0	0	0.000402757	0	0	0	0.000402757	0	0	0.000402757	0	0	0	0	0	0	0	0	0	0	0	0
ZGPAT	0	0	0	0	0	0	0	0	0	0	0	0	0	0	0	0	0	0	0	0	0	0	0	0	0	0.000279788	0	0	0	0	0	0	0	0	0	0	0	0	0	0	0
DPF3	0	0	0	0	0.00514295	0	0	0	0	0	0	0	0	0	0	0	0	0	0	0	0	0	0	0	0.00514295	0	0	0	0	0	0	0	0	0	0	0	0	0.00147778	0	0	0
ZNF677	0	0	0	0	0.00328321	0	0	0	0	0	0	0	0	0	0	0	0	0	0	0	0	0	0	0	0.00328321	0	0	0	0	0	0	0	0	0	0	0	0	0	0	0	0
ZNF549	0	0	0	0	0.000302069	0	0	0	0	0	0	0	0	0	0	0	0	0	0	0	0	0	0	0	0.000302069	0	0	0	0	0	0	0	0	0	0	0	0	0	0	0	0
ZNF800	0	0	0	0	4.84727e-05	4.84727e-05	9.8509e-05	4.84727e-05	4.84727e-05	4.84727e-05	4.84727e-05	0	0	0	0	0	0	0	0	0	0	4.84727e-05	0	0	0	0	0	0	0	0	0	0	0	0	0	0	0	0	0	0	0
FOXN4	0	0	0	0	0	0	0	0	0	0	0	0	0	0	0	0	0	0	0	0	0	0	0	0	0	0	0	0	0	0	0	0	0	0	0	0	0	0	0	0	0
NR1I2	0	0	0	0	0	0	0	0	0	0	0	0	0	0	0	0	0	0	0	0	0	0	0	0	0	0	0	0	0	0	0	0	0	0	0	0.00281767	0	0	0	0	0
SOX3	0	0	0	0	0	0	0	0	0	0	0	0	0	0	0	0	0	0	0	0	0	0	0	0.0121739	0	0	0	0	0	0	0	0	0	0	0	0	0	0	0	0	0
ZFAT	0	0	0	0	0	0	0	0	0	0	0	0	0	0	0	0	0	0	0	0	0	0	0	0	0	0	0	0	0	0	0	0	0	0	0	0	0	0.00136076	0	0	0
ZNF362	0	0	0	0	0	0	0	0	0	0	0	0	0	0	0	0	0	0	0	0	0	0	0.000790876	0.000790876	0	0	0	0	0	0	0	0	0	0	0	0	0	0.000790876	0	0	0
ZNF610	0	0	0	0	0	0	0	0	0	0	0	0	0	0	0	0	0	0	0	0	0	0	-0.000502576	-0.000502576	0	0	0	0	0	0	0	0	0	0	0	0	0	0.00196234	0	0	0
CREBZF	0	-3.80978e-07	-1.97544e-06	0	0	-3.80978e-07	0	0	-7.68821e-07	-3.80978e-07	-3.80978e-07	0	0	0	0	0	0	0	-7.68821e-07	-2.39269e-06	-7.68821e-07	-3.80978e-07	0	-3.80978e-07	0	0	0	0	0	0	-3.80978e-07	0	-3.80978e-07	0	-1.97544e-06	0	0	0	0	0	-3.80978e-07
ZBTB1	0	-8.61607e-07	-4.46759e-06	0	0	-8.61607e-07	0	0	-1.73874e-06	-8.61607e-07	-8.61607e-07	0	0	0	0	0	0	0	-1.73874e-06	-5.41121e-06	-1.73874e-06	-8.61607e-07	0	-8.61607e-07	0	0	0	0	0	0	-8.61607e-07	0	-8.61607e-07	0	-4.46759e-06	0	0	0	0	0	-8.61607e-07
FOXN3	0	-4.92422e-06	-2.5533e-05	0	0	-4.92422e-06	0	0	-9.93717e-06	-4.92422e-06	-4.92422e-06	0	0	0	0	0	0	0	-9.93717e-06	-3.0926e-05	-9.93717e-06	-4.92422e-06	0	-4.92422e-06	0	0	0	0	0	0	-4.92422e-06	0	-4.92422e-06	0	-2.5533e-05	0	0	0	0	0	-4.92422e-06
ZNF644	0	-9.29401e-06	-4.81912e-05	0	0	-9.29401e-06	0	0	-1.87555e-05	-9.29401e-06	-9.29401e-06	0	0	0	0	0	0	0	-1.87555e-05	-5.83699e-05	-1.87555e-05	-9.29401e-06	0	-9.29401e-06	0	0	0	0	0	0	-9.29401e-06	0	-9.29401e-06	0	-4.81912e-05	0	0	0	0	0	-9.29401e-06
LCOR	0	-1.07667e-05	-5.58272e-05	0	0	-1.07667e-05	0	0	-2.17273e-05	-1.07667e-05	-1.07667e-05	0	0	0	0	0	0	0	-2.17273e-05	-6.76187e-05	-2.17273e-05	-1.07667e-05	0	-1.07667e-05	0	0	0	0	0	0	-1.07667e-05	0	-1.07667e-05	0	-5.58272e-05	0	0	0	0	0	-1.07667e-05
ZNF518A	0	-1.89725e-05	-9.83758e-05	0	0	-1.89725e-05	0	0	-3.82868e-05	-1.89725e-05	-1.89725e-05	0	0	0	0	0	0	0	-3.82868e-05	-0.000119154	-3.82868e-05	-1.89725e-05	0	-1.89725e-05	0	0	0	0	0	0	-1.89725e-05	0	-1.89725e-05	0	-9.83758e-05	0	0	0	0	0	-1.89725e-05
ZNF267	0	-2.0766e-05	-0.000107675	0	0	-2.0766e-05	0	0	-4.19061e-05	-2.0766e-05	-2.0766e-05	0	0	0	0	0	0	0	-4.19061e-05	-0.000130418	-4.19061e-05	-2.0766e-05	0	-2.0766e-05	0	0	0	0	0	0	-2.0766e-05	0	-2.0766e-05	0	-0.000107675	0	0	0	0	0	-2.0766e-05
AKNA	0	-3.00298e-05	-0.00015571	0	0	-3.00298e-05	0	0	-6.06007e-05	-3.00298e-05	-3.00298e-05	0	0	0	0	0	0	0	-6.06007e-05	-0.000188598	-6.06007e-05	-3.00298e-05	0	-3.00298e-05	0	0	0	0	0	0	-3.00298e-05	0	-3.00298e-05	0	-0.00015571	0	0	0	0	0	-3.00298e-05
ZNF621	0	-3.04519e-05	-0.000157899	0	0	-3.04519e-05	0	0	-6.14525e-05	-3.04519e-05	-3.04519e-05	0	0	0	0	0	0	0	-6.14525e-05	-0.000191249	-6.14525e-05	-3.04519e-05	0	-3.04519e-05	0	0	0	0	0	0	-3.04519e-05	0	-3.04519e-05	0	-0.000157899	0	0	0	0	0	-3.04519e-05
TCF20	0	-3.37789e-05	-0.00017515	0	0	-3.37789e-05	0	0	-6.81665e-05	-3.37789e-05	-3.37789e-05	0	0	0	0	0	0	0	-6.81665e-05	-0.000212144	-6.81665e-05	-3.37789e-05	0	-3.37789e-05	0	0	0	0	0	0	-3.37789e-05	0	-3.37789e-05	0	-0.00017515	0	0	0	0	0	-3.37789e-05
TET2	0	-3.59433e-05	-0.000186373	0	0	-3.59433e-05	0	0	-7.25343e-05	-3.59433e-05	-3.59433e-05	0	0	0	0	0	0	0	-7.25343e-05	-0.000225738	-7.25343e-05	-3.59433e-05	0	-3.59433e-05	0	0	0	0	0	0	-3.59433e-05	0	-3.59433e-05	0	-0.000186373	0	0	0	0	0	-3.59433e-05
KLF13	0	-5.16369e-05	-0.000267747	0	0	-5.16369e-05	0	0	-0.000104204	-5.16369e-05	-5.16369e-05	0	0	0	0	0	0	0	-0.000104204	-0.000324299	-0.000104204	-5.16369e-05	0	-5.16369e-05	0	0	0	0	0	0	-5.16369e-05	0	-5.16369e-05	0	-0.000267747	0	0	0	0	0	-5.16369e-05
ZNF451	0	-5.41052e-05	-0.000280545	0	0	-5.41052e-05	0	0	-0.000109185	-5.41052e-05	-5.41052e-05	0	0	0	0	0	0	0	-0.000109185	-0.000339801	-0.000109185	-5.41052e-05	0	-5.41052e-05	0	0	0	0	0	0	-5.41052e-05	0	-5.41052e-05	0	-0.000280545	0	0	0	0	0	-5.41052e-05
MECP2	0	-6.02629e-05	-0.000312474	0	0	-6.02629e-05	0	0	-0.000121612	-6.02629e-05	-6.02629e-05	0	0	0	0	0	0	0	-0.000121612	-0.000378473	-0.000121612	-6.02629e-05	0	-6.02629e-05	0	0	0	0	0	0	-6.02629e-05	0	-6.02629e-05	0	-0.000312474	0	0	0	0	0	-6.02629e-05
MYSM1	0	-6.52821e-05	-0.0003385	0	0	-6.52821e-05	0	0	-0.00013174	-6.52821e-05	-6.52821e-05	0	0	0	0	0	0	0	-0.00013174	-0.000409996	-0.00013174	-6.52821e-05	0	-6.52821e-05	0	0	0	0	0	0	-6.52821e-05	0	-6.52821e-05	0	-0.0003385	0	0	0	0	0	-6.52821e-05
SP3	0	-7.28679e-05	-0.000377833	0	0	-7.28679e-05	0	0	-0.000147049	-7.28679e-05	-7.28679e-05	0	0	0	0	0	0	0	-0.000147049	-0.000457638	-0.000147049	-7.28679e-05	0	-7.28679e-05	0	0	0	0	0	0	-7.28679e-05	0	-7.28679e-05	0	-0.000377833	0	0	0	0	0	-7.28679e-05
NFAT5	0	-8.06411e-05	-0.000418139	0	0	-8.06411e-05	0	0	-0.000162735	-8.06411e-05	-8.06411e-05	0	0	0	0	0	0	0	-0.000162735	-0.000506456	-0.000162735	-8.06411e-05	0	-8.06411e-05	0	0	0	0	0	0	-8.06411e-05	0	-8.06411e-05	0	-0.000418139	0	0	0	0	0	-8.06411e-05
AHCTF1	0	-0.000101639	-0.000527017	0	0	-0.000101639	0	0	-0.000205109	-0.000101639	-0.000101639	0	0	0	0	0	0	0	-0.000205109	-0.000638331	-0.000205109	-0.000101639	0	-0.000101639	0	0	0	0	0	0	-0.000101639	0	-0.000101639	0	-0.000527017	0	0	0	0	0	-0.000101639
RBPJ	0	-0.000109611	-0.000568354	0	0	-0.000109611	0	0	-0.000221197	-0.000109611	-0.000109611	0	0	0	0	0	0	0	-0.000221197	-0.000688399	-0.000221197	-0.000109611	0	-0.000109611	0	0	0	0	0	0	-0.000109611	0	-0.000109611	0	-0.000568354	0	0	0	0	0	-0.000109611
SPEN	0	-0.000125026	-0.000648285	0	0	-0.000125026	0	0	-0.000252306	-0.000125026	-0.000125026	0	0	0	0	0	0	0	-0.000252306	-0.000785213	-0.000252306	-0.000125026	0	-0.000125026	0	0	0	0	0	0	-0.000125026	0	-0.000125026	0	-0.000648285	0	0	0	0	0	-0.000125026
ASH1L	0	-0.000126136	-0.000654041	0	0	-0.000126136	0	0	-0.000254546	-0.000126136	-0.000126136	0	0	0	0	0	0	0	-0.000254546	-0.000792184	-0.000254546	-0.000126136	0	-0.000126136	0	0	0	0	0	0	-0.000126136	0	-0.000126136	0	-0.000654041	0	0	0	0	0	-0.000126136
FIZ1	0	0	0	0	-6.48188e-05	0	0	0	0	-6.48188e-05	0	0	0	-6.48188e-05	0	0	-0.00034435	-0.000131573	0	0	0	0	0	0	-6.48188e-05	0	0	0	0	-6.48188e-05	0	0	0	0	0	0	0	0	0	0	0
ZSCAN18	0	0	0	0	0	0	0	0	0	0	0	0	0	0	-0.000240493	0	0	0	0	0	0	0	0	0	0	0	0	0	0	0	0	0	0	0	0	0	0	-0.000748704	0	0	0
ISX	0	0	0	0	-6.03955e-05	0	-5.9317e-06	0	0	0	0	0	0	-1.93769e-06	-1.93769e-06	-1.93769e-06	0	0	-1.93769e-06	0	0	-1.93769e-06	-3.91453e-06	0	-1.93769e-06	0	0	0	0	0	0	-1.93769e-06	0	0	-3.91453e-06	-1.93769e-06	0	0	-3.91453e-06	0	0
PHOX2A	0	0	-2.24069e-05	0	-2.24069e-05	0	0	0	0	-2.24069e-05	-2.24069e-05	0	0	0	-2.24069e-05	-2.24069e-05	0	0	-2.24069e-05	-2.24069e-05	0	-2.24069e-05	0	0	0	-0.000161185	0	0	-9.08497e-05	0	-2.24069e-05	-2.24069e-05	0	0	0	0	-2.24069e-05	0	-2.24069e-05	0	-4.50156e-05
ZNF571	0	0	-0.000136091	0	-0.00223028	0	-0.000439751	-0.000136091	-0.000136091	-0.000288154	-0.000136091	0	0	-0.000761886	-5.34507e-05	-0.000189542	-0.00153082	-0.000721002	-5.34507e-05	-0.000136091	0	-0.000329578	-0.000107981	0	-0.000341605	0	0	0	0	-0.000288154	0	-5.34507e-05	-0.000276127	0	-0.000107981	-0.000189542	0	0	-0.000384108	-0.000136091	0
ZBTB7C	0	0	0	0	-0.00117739	-0.00304269	-0.00369271	-0.00178549	-0.00178549	-0.00117739	0	0	0	-0.00304269	-0.000582364	-0.000582364	0	-0.00117739	-0.0024071	0	-0.000582364	-0.00304269	-0.00117739	0	-0.000582364	0	0	-0.000582364	0	0	0	-0.000582364	0	0	0	-0.000582364	0	0	-0.00117739	-0.00369271	0
ZNF652	0	0	0	0	-0.000442331	0	0.000177423	0	0	-1.13657e-05	0	0	0	-0.00030703	2.85421e-05	0.000204815	-0.000135814	-0.0011115	-0.000258485	0	0	0.000254138	-0.000593684	0	-0.000827545	0	0	0.000512623	0.000413568	-4.85455e-05	-0.000593684	0.000205966	-0.000680258	-2.03737e-05	0.000265164	2.85421e-05	0.000233357	0	-0.000127284	-0.000258485	0.00044211
ZNF66	0	0	0	0	0	0	0	0	0	-4.37955e-05	0	0	0	0	0	-4.37955e-05	0	0	0	0	0	0	0	0	0	0	0	0	-8.84333e-05	0	0	0	0	-8.84333e-05	0	0	-4.37955e-05	0	0	0	-8.84333e-05
NR3C2	0	0	-0.000154494	0	-0.000675353	0	-0.000313467	-0.000154494	-0.000154494	0	-0.000154494	0	0	-0.000714661	0	-0.000154494	-0.000116973	-0.000271468	-0.000237546	-0.000154494	0	-0.000551013	-0.000237546	0	-0.000116973	0	0	0	0	0	-0.000237546	0	-0.000313467	-0.000116973	0	-0.000154494	0	0	-0.00043044	-0.00039204	0
ZBTB7A	0	0	0	0	0	0	-0.000148775	0	0	-0.000301926	0	0	0.00134237	0.000382571	0	0.000295802	0.00010641	-0.000270257	0.00130194	0.000189392	0	0.000327859	-0.000148775	0.000189392	-0.000195516	0	0	0	0	0.000382571	4.06164e-05	-0.000148775	-0.000301926	-0.000148775	0.000233796	0	0	0	0.00010641	0.00120167	0
ZNF827	0	0	0.00016798	0.000257925	-0.000317465	0.000857491	6.82404e-05	0.000555418	0.000726889	0.00122901	-0.00131576	0	0	-0.000317465	-9.974e-05	0	0.00176108	0	0.000696725	0.00010844	0	-0.0006424	0.0004388	0.000217725	0.00016798	0.000385706	0.000509163	0	-9.974e-05	0.000776493	0.000813343	0.000385706	-0.000149485	-0.000149485	0.000217725	0.000385706	0.000385706	0.0004388	-0.000317465	0.00016798	0.00064363
TIGD4	0	0	0.000104141	0	0.00210555	0.00144608	0.000174124	0.000104141	0	-0.000427471	0	0	0.000104141	0.00127985	0.000210886	-0.000354025	0.00113779	0.000782687	0.00127869	0.000104141	0	0.00127869	0.00124193	0	0.000713215	0.000104141	0	0	-0.000821003	0.000105301	0.00124193	-3.67622e-05	-7.46057e-05	-0.000279387	6.73792e-05	0	-0.000354025	0	0.000789265	0.00117455	-0.000925144
ZNF284	0	0	0	0	0	0	-0.000312237	0	0	-0.000633657	0	0	0	0	0	0	0	-0.000964672	0	0	0	0	-0.000312237	0	-0.000633657	0	0	0	0	0	-0.000312237	-0.000312237	-0.000633657	-0.000312237	-0.000312237	0	0	0	0	0	0
PRR12	0	0	0	0	0	0	-0.000210334	0	0	-0.000556738	0	0	0	0	0	-0.000129884	0	-0.000649838	0	0	0	0	-0.000210334	0	-0.000426854	0	0	0	-0.000262265	0	-0.000210334	-0.000210334	-0.000426854	-0.000472599	-0.000210334	0	-0.000129884	0	0	0	-0.000262265
ZNF552	0.000327736	5.73255e-05	-1.52211e-05	0.00117406	-0.000537506	-0.000490194	-0.000206456	0.000312626	0.000366731	0.00162439	-0.00242375	-7.6525e-06	8.25086e-05	-0.000947832	-2.60201e-05	9.74078e-05	0.000145151	0.000137121	0.0016129	0.000316697	-0.00019015	-0.00107321	0.000845062	0.00053378	0.000117855	0.000507481	7.81082e-05	9.15048e-05	0.000174829	0.000749643	0.00158832	0.000336736	-0.000516298	-0.00040508	0.000332017	0.000251492	0.000577973	0.00381711	-0.000479674	5.67023e-05	0.00138282
POU3F3	0	0	0.00053892	0	0.000497262	0	0	0	0	0	0	-1.03486e-05	0.000350398	-2.07301e-05	0.000329469	0	0.000371128	0.000350398	0.00051819	0.00053892	-2.07301e-05	0	0.00164942	0	0.00106841	0.000706488	0.000371128	0.00051819	-2.07301e-05	0.00053892	0.00053892	0	0.000910048	-2.07301e-05	-6.27883e-05	-2.07301e-05	-2.07301e-05	0.000371128	0.000706488	-2.07301e-05	0.00106789
ZNF765	-0.000204164	-0.000507204	-0.000162477	0	-1.20598e-05	0	-8.33905e-05	-2.43408e-05	0	6.11806e-05	0	-1.20598e-05	0.00171591	9.06751e-05	-0.000112885	0.000464859	9.62985e-05	-0.000370524	0.000415795	-0.000112885	-0.000112885	0.00100172	7.2846e-06	-1.20598e-05	0.000143826	0	0	-0.000112885	0.000282166	0	-8.33905e-05	7.2846e-06	-0.000169234	0.000198775	-0.000196275	0	0.000139739	0	0.000325119	0.000658909	0.000372841
ZFP2	-0.000159537	-8.35809e-05	-4.46816e-05	0	-1.73807e-05	-8.61136e-06	-8.61136e-06	-8.61136e-06	-8.61136e-06	-8.61136e-06	-8.61136e-06	-1.73807e-05	0	0	-8.61136e-06	0	0	0	0	-1.73807e-05	0	-8.61136e-06	0	0	-2.63125e-05	0	0	0	0	0	0	0	-8.61136e-06	0	0	-8.61136e-06	0	0	-8.61136e-06	0	0
LHX8	0	0	0	0	-2.08114e-05	0	0	0	0	0	0	-2.08114e-05	0	0	-2.08114e-05	-2.08114e-05	0	0	0	0	0	0	0	0	0	-6.35593e-05	-2.08114e-05	0	0	0	-2.08114e-05	0	0	0	-4.19945e-05	-2.08114e-05	0	0	-2.08114e-05	0	0
MEIS1	-3.23741e-05	0	1.30803e-05	0.000106344	1.63151e-05	-6.8636e-05	-1.68919e-05	-1.60986e-05	1.29887e-05	2.09652e-06	2.56479e-05	-3.23741e-05	-6.54676e-05	-0.000153861	0.000153211	0.000108726	0.00013104	9.34754e-05	0.000178091	4.54544e-05	-4.88294e-05	5.47351e-05	0.000488662	2.90873e-05	-4.22211e-05	0.000454542	2.90873e-05	5.84597e-05	0.000409786	0.000160295	0.00015129	3.44706e-05	-2.59456e-05	3.04996e-05	-7.24452e-05	-2.98806e-05	0.000232731	0	5.39414e-05	9.21314e-05	0.000149778
KLF11	0	0	0	0.000254476	0.00611681	0.00404187	0.00161936	5.84159e-05	0.000281969	-6.85241e-05	0.000281969	-3.40989e-05	-3.40989e-05	0.000304157	0.000616534	0.00067687	-0.000393842	0.000151196	-0.000114742	0.000394495	0	0.00179704	-0.000291787	-0.00010328	0.000666761	0.000735286	-3.40989e-05	2.4317e-05	0.000281969	-0.000489602	2.22549e-05	0.000512749	0.000198435	2.4317e-05	0.000357366	0.000537726	0	-0.00010328	0.00110461	0.000103114	7.14946e-05
DRGX	0.000930015	0.000266188	0.000139183	1.30544e-05	-1.49065e-05	5.82931e-06	2.88331e-06	2.62902e-05	0	0	0	-3.64816e-05	0	1.30544e-05	-3.35983e-05	-3.35983e-05	0	1.59378e-05	0	0	0	0	0	0	2.88331e-06	-9.54792e-05	-3.64816e-05	1.30544e-05	0	0	-3.64816e-05	0	2.88331e-06	0	-7.07314e-05	-3.64816e-05	2.88331e-06	0	-3.64816e-05	2.88331e-06	0
SHOX2	0.00702379	0.000477688	0.000615474	0	0.000412382	-0.000129636	0.000255288	0.000315537	0	0.000477691	0.000139562	-4.25805e-05	-0.00108134	-0.00173606	0.000268801	-0.000526113	4.6914e-05	0.000156005	0.000203583	0.000139562	3.41604e-05	0.000101843	0.00019007	0.000190495	0.000360767	0.00159616	6.8673e-05	0.000103543	0.000817327	0	0.000550734	0.000382096	6.52016e-06	-8.9075e-05	5.79959e-05	3.41604e-05	0.000221887	9.81819e-05	0.000105298	-0.000164045	0.000445774
PURG	0	0	0	0	-4.87205e-05	-0.000310147	-4.87205e-05	0	0	0	0	-4.87205e-05	-4.87205e-05	0	-4.87205e-05	0	0	0	0	0	0	0	0	0	-4.87205e-05	-4.87205e-05	0	0	-4.87205e-05	0	0	0	-4.87205e-05	0	0	-4.87205e-05	-9.8574e-05	0	-0.000149601	0	0
ZNF727	-0.000526584	-0.000275876	-0.000147481	0	-5.73687e-05	-2.84236e-05	-2.84236e-05	-2.84236e-05	-2.84236e-05	-2.84236e-05	-2.84236e-05	-5.73687e-05	0	0	-2.84236e-05	0	0	0	0	-5.73687e-05	0	-2.84236e-05	0	0	-8.68499e-05	0	0	0	0	0	0	0	-2.84236e-05	0	0	-2.84236e-05	0	0	-2.84236e-05	0	0
HLX	0.000783915	0.000410691	0.000219552	0	-6.56438e-05	4.23136e-05	4.23136e-05	4.23136e-05	4.23136e-05	4.23136e-05	4.23136e-05	-6.56438e-05	0	0	-0.000108734	-0.000151047	0	0	0	8.54036e-05	0	4.23136e-05	0	0	0.000129292	-0.000461307	-0.000151047	0	0	0	-0.000151047	0	4.23136e-05	0	-0.000304792	-0.000108734	0	0	0.000403419	0	0
MBNL2	-0.003861	-0.00140631	-0.00108713	-8.24492e-05	-0.00108239	4.9758e-05	-0.000859421	-0.000638886	-0.000499407	0.000196684	-0.000499407	-6.91057e-05	0.0016724	-0.00165588	-0.000136449	3.58691e-05	-5.15878e-05	-0.000635856	0.000276303	-0.000635856	-0.000136449	-1.62595e-05	-3.11442e-05	-6.91057e-05	0.000238342	-3.26912e-05	0	-0.000136449	0.000460037	0	0	-3.11442e-05	-0.00109574	0.000460037	-0.000218898	-0.000499407	0.000227828	0	-0.000705841	0.000123687	0.000428893
FOXA2	0	0	-4.29265e-05	0	0.00229468	-0.000946984	-0.000529108	0.000928404	-0.000129402	0.000797114	0.00207962	-8.10595e-05	-0.00075894	0.000298866	0.000391485	-0.000666321	-0.00143414	1.53682e-05	0.000752923	-8.60598e-05	-4.29265e-05	0.00131695	0.00261968	-0.000172953	-0.00163615	-4.29265e-05	-4.29265e-05	0	-4.29265e-05	0.000971746	0.000797114	-0.000216716	-0.000172953	0.00518613	0.00492033	0.000971746	0.00418706	0.000971746	0.00127006	0.00172863	0
HOXA9	-0.000523489	-7.19396e-05	-5.83557e-07	-4.31838e-05	-0.00083718	-0.000160166	-0.000267087	-1.73464e-05	-8.62217e-06	-0.000324035	-0.000164492	-8.16466e-05	4.14528e-05	-0.00053185	-4.90876e-05	-0.000324035	0.000782388	0.000238442	-2.85076e-05	3.65222e-05	-1.81532e-05	-0.000242463	2.95296e-05	-3.45617e-05	0.000135267	2.89198e-05	5.56254e-05	1.32455e-05	-0.000316875	-1.76482e-05	-0.00017965	-0.000358597	2.53744e-05	-0.0002089	-0.000188531	-0.00024718	-0.000165716	9.01871e-05	-0.000200548	-0.00011974	0.000119649
HOXD10	0	0.00194972	0.000933349	-4.9975e-06	-0.000395937	-0.0022246	-0.000869148	-0.000121107	-0.000126105	-0.000121107	-0.000689625	-9.60185e-05	0.00124719	-0.00077343	0.000267972	-0.000496851	0.000304885	-0.00019703	0.000100914	-0.000135207	0.000113318	0.00221506	0.000298796	0.0011929	0.000685078	0.000619685	0.000299821	-0.000148334	-0.0001415	-2.01937e-05	0.000100914	-0.0001363	0.000303025	0.000822547	0.000101723	-4.9975e-06	-4.9975e-06	6.06342e-05	0.000233553	-0.000121107	0.000198848
HLF	-0.00576096	-0.00109677	-0.000742686	0	-0.000293397	0	-0.000177367	-0.000321607	-8.74166e-05	0.000667282	-8.74166e-05	-0.00011603	0	-0.000269963	-0.000178135	0.000579865	-0.000361084	-0.000265551	0	-0.000265551	-0.000178135	-0.000177367	0	-0.00011603	-0.00011603	0	0	-0.000178135	0.0013474	0	0	0	-0.000177367	0.0013474	-0.000178135	-8.74166e-05	0.000667282	0	-0.000177367	-8.74166e-05	0.0013474
HIST1H1B	0.0738317	0.0505888	0.0225277	0.0188565	0.000382113	0.000936548	0.00154687	-0.00028757	0	0.00201007	-0.000291643	-0.000117565	-0.000432885	0.00122358	0.00263999	0.00265818	0.00128709	0.00105566	0.000289963	0.00197338	6.52831e-05	0.000547664	0.000479597	6.52831e-05	1.57613e-06	0.0014595	0.00588545	0.00388583	0.000117769	6.52831e-05	-0.000189634	0.000220509	0.0010015	-0.000622519	0.000922476	0.00236699	0.000857192	0.00259078	0.00255537	0.000389672	0.00224884
GATA3	0.000103371	0.000760227	0.000422441	7.05448e-05	0.0011226	-0.00298763	-1.16562e-05	-0.000231588	5.74439e-05	0.00016224	-0.000129867	-0.000123564	-0.0015759	-0.0012097	0.00118838	-0.000421368	0.0016196	0.000181834	0.00382432	-0.000124282	-0.000265616	1.62358e-05	-0.000186251	-1.32317e-05	0.000876587	0.000554117	0.000978021	0.000345161	1.12219e-05	0.000529821	0.00167276	2.28219e-05	0.00119629	-0.000535059	6.98201e-05	0.000142795	0.000604344	-0.000648634	-0.000103856	0.00103921	0.000469186
MEIS2	0.00997454	0.00399103	0.000852777	0.000357688	-0.0132693	-0.0115188	-0.00260029	-0.00109376	0.000110804	0.000756444	0.00396988	-0.00012451	-0.00205454	-0.00611453	-0.000481744	-0.00295775	0.00589218	-0.00230216	-0.000522155	-0.000630066	0.000104097	-0.00318898	0.000354025	-9.71568e-05	-0.00365332	-0.00135092	-0.000387524	-0.00100664	0.00278006	0.000368248	-0.000841546	0.000546604	0.000255152	-0.00089363	-0.00243925	-0.00109006	0.000695369	-0.000723722	-0.00550226	4.33799e-05	0.00269362
ZNF134	0	0	-0.00013338	0	-0.000107873	-0.000270516	-0.000480909	0	0	-0.00108383	0	-0.00013338	-0.000706127	-0.00112641	0	-0.000411571	-0.000573075	-0.00183814	0	0	0	-0.00013338	-0.000480909	0	-0.00121721	0	0	0	0	-0.000107873	-0.000480909	-0.000480909	-0.00110934	-0.000614288	-0.000480909	0	0	0	-0.00013338	-0.00013338	0
FOXA1	0	0	-0.000317974	-0.000169041	-0.0062189	-0.00260736	0.000355955	-0.000248051	0	5.28137e-06	-0.000556931	-0.000137979	-3.57205e-06	-0.00208834	0.000137831	0.00033267	0.00116629	0.000508025	0.00100164	-0.000819795	-0.000359292	-0.00111967	0.000976519	0.000201296	0.000287541	-0.000194942	0.000682729	0.00112973	0	0.00195655	0.0016614	-0.00074911	0.000136061	-0.000360498	-0.000300534	-9.66623e-05	0.000581751	0.000887596	-0.000118718	0.00161138	0.000202921
ZBTB43	0.000170403	-0.00149642	-0.000195086	0.00037193	0.020781	0.00420959	0.00600102	0.00111929	0.00204793	0.00182174	0.000100035	-0.000147456	0.00133241	0.00352912	0.00159352	0.00227539	0.00498855	0.00139758	0.00488666	-4.22707e-05	-0.000683417	0.0102776	0.00269736	0.000244565	0.00118165	0.00109299	0.000331457	0.000233632	0.00121134	0.000723318	0.000864207	0.000738179	0.000634928	0.000418759	0.00193104	0.00186184	0.00100463	2.44015e-05	0.00348367	0.00463832	0.00156132
ISL2	0.012826	0.0010858	0.0028271	0	0.000338211	0	0.000280806	0.00109717	0.000280806	0.000602105	-0.000206047	-0.000154065	0	0.00114646	7.47596e-05	-0.0004579	-0.0008576	0.000359386	0	0.000280806	0	-0.000206047	0.000280806	0.000263451	0.000263451	0.00123699	0.000280806	0.000565433	-0.000227745	0.000280806	0.000280806	0	0.000280806	-0.000227745	0	0	-0.000251854	0.000565433	0.000280806	0	-0.000714598
ARID3B	-0.000154181	0	-0.000154181	0	-0.000154181	-0.000232549	-7.66691e-05	-7.66691e-05	-7.66691e-05	-0.000154181	0	-0.000154181	-0.000311787	-0.000721565	-0.000154181	-0.000154181	-0.000232549	-0.000154181	-0.000154181	0	-0.000232549	0	-0.000154181	0	-0.000154181	-0.000154181	0	0	-7.66691e-05	-0.000232549	0	0	-7.66691e-05	-0.000154181	-0.000154181	0	-7.66691e-05	0	-0.000391912	-7.66691e-05	0
NKX6-1	0	0	0	0	-0.00388564	0.00312546	-0.00107789	-0.000710606	-0.00126464	-0.00203324	0	-0.000159274	0.00143938	-0.000452717	-0.00126464	0.000120419	-0.000351398	-0.000996561	-0.00107789	0	0.00045695	-0.00145351	-0.000893219	0.00045695	2.53918e-05	-0.000174739	0.000918611	0.00138506	0	0	0.00168162	0.00045695	-0.000351398	-0.000436269	0.000105552	-7.30595e-05	-0.000351398	0.00045695	-0.000159274	0.000674451	-0.000174739
ESR2	-0.000159788	0	-0.000159788	0	-0.000159788	-0.000241007	-7.94575e-05	-7.94575e-05	-7.94575e-05	-0.000159788	0	-0.000159788	-0.000323127	-0.000747809	-0.000159788	-0.000159788	-0.000241007	-0.000159788	-0.000159788	0	-0.000241007	0	-0.000159788	0	-0.000159788	-0.000159788	0	0	-7.94575e-05	-0.000241007	0	0	-7.94575e-05	-0.000159788	-0.000159788	0	-7.94575e-05	0	-0.000406166	-7.94575e-05	0
SATB1	0.000327812	8.40478e-05	0.000237652	6.41179e-05	-0.000223171	0.00100074	-0.000272524	0.000126674	-0.000205031	-0.000880395	6.95261e-05	-0.000160094	-4.655e-05	0.00223793	0.000378818	3.53171e-05	0.00103173	0.000253463	-0.000276989	-0.000239677	-9.87095e-05	0.00019838	0.000100317	0.000856619	-0.000550423	-0.000130278	0.000343083	0.000462218	-0.000370164	0.000403013	-0.00038204	0.000933826	-0.000856539	0.000621619	-0.000260929	-0.00027423	0.000549291	-0.000412014	-0.000151683	2.39561e-06	-0.000190729
IRX6	-0.00148484	-0.000777903	-0.00041586	0	-0.000161766	-8.01476e-05	-8.01476e-05	-8.01476e-05	-8.01476e-05	-8.01476e-05	-8.01476e-05	-0.000161766	0	0	-8.01476e-05	0	0	0	0	-0.000161766	0	-8.01476e-05	0	0	-0.000244895	0	0	0	0	0	0	0	-8.01476e-05	0	0	-8.01476e-05	0	0	-8.01476e-05	0	0
GFI1B	0.00212093	0.000193005	0.000229482	-0.000210169	0.000274518	0.00131092	-0.00114655	0.000125762	-0.000265603	0.000828469	-5.10125e-05	-0.000177052	-0.000497962	4.50364e-05	0.00126483	-0.000427198	-0.00267598	0.000906061	0.000302255	9.44051e-05	0	-0.00075819	0.000445076	0.00140772	0.000754144	0.00380352	0.00108276	0.000874278	0.00122006	-0.000144687	0.000521037	0.000500007	-0.000136033	0.00109747	-0.000497233	4.52653e-05	0.000805361	0.000496062	0.00135383	0.000512887	0.00111677
ZNF83	-0.000178055	0	-0.000178055	0.000140042	-3.80128e-05	0.000762443	-8.8541e-05	5.15012e-05	-8.8541e-05	-3.80128e-05	0	-0.000178055	0.000214224	-0.00010935	-0.000178055	0.000396236	-0.000268558	-3.80128e-05	0.000249074	0	-0.000268558	0.000723947	-0.000178055	0	-0.000178055	-0.000178055	0	0	-8.8541e-05	-0.000268558	0	0	5.15012e-05	-0.000178055	-0.000178055	0	-8.8541e-05	0	-0.000312556	0.000787621	0.000140042
SCX	0.000141159	0.000334289	-0.000102531	-0.000532061	0.0001276	0.000258288	-0.000145944	0.00016657	0.00016657	0.000503168	-4.01192e-05	-0.000187915	0.000914361	0.000466531	-0.000424315	0.00016657	0.000503168	0.000105707	0.000400637	0.00016657	0.00016657	0.000231758	8.31224e-05	-0.000102531	-0.000526846	0.000334289	-0.000532061	0.000231758	-0.000740066	-0.000946755	-0.000907784	-0.000131424	0.000570689	0.000503168	-0.000365491	0.00016657	-0.000365491	0.000231758	0.000400637	-0.000510286	0
NEUROG1	-0.00087018	-0.000455885	-0.000243712	0	-0.000188376	-4.69699e-05	-0.000140544	-4.69699e-05	-4.69699e-05	-4.69699e-05	-4.69699e-05	-0.000188376	0	0	-0.000140544	0	-9.3574e-05	-9.3574e-05	0	-9.48017e-05	0	-4.69699e-05	0	0	-0.000631299	0	-0.000189077	0	0	0	0	0	-4.69699e-05	0	0	-4.69699e-05	0	0	-0.000140544	0	0
MYCN	-3.63464e-05	0.000733354	0.000491631	0	0.000911886	-0.00306641	-0.00103618	-0.000148298	-0.000184645	-0.000184645	-0.000106253	-0.000192414	0.00303789	-0.000278922	0.00256208	5.69586e-06	0.000607259	-8.82649e-06	0.00259651	0.000303932	-1.95872e-05	0.000736176	0.000472991	0.000233302	0.00222055	0.000561095	0.000260022	-0.00015691	-0.000148298	0.000679782	0.00051808	-0.000184645	0.000474894	-0.000488782	0.000727947	0.00297801	0	0.00759803	0.000386743	0.00217615	0.000360621
ZFP28	0	0	-0.000295632	0	-0.000428137	-0.000425531	-0.000174131	-8.58217e-05	-8.58217e-05	0.000323483	-8.58217e-05	-0.000209811	-0.00111076	-0.00203396	0	-0.000409754	-8.21029e-05	-0.000377735	-0.000166732	-8.58217e-05	0	-0.000550674	-0.000166732	0	-0.000291913	0	0	0	0.000653187	0	-0.000166732	0	-0.000383941	0.000361273	0	-8.58217e-05	0.000323483	0	-0.000466044	-0.000462364	0.000653187
HES4	0.00420556	0.0110471	0.00468101	0.000733052	0.0177535	0.0121193	0.010361	0.00200681	0.00404393	0.000814631	0.00427698	-0.000220285	-0.000383881	-0.000455018	0.000165251	0.00343928	0.024398	0.00097119	0.0122965	0.00894966	0.00261118	0.0195111	0.00887559	-0.00145825	0.00345208	0.00431593	0.0016226	0.00161974	0.00175626	0.00270221	0.00078786	0.00243388	0.00169037	0.000716377	0.00396865	0.00212129	0.000366005	0.00134897	0.00384374	0.0152232	0.00128476
CXXC4	0	0	-2.26949e-06	0	-0.000230701	-0.00211817	-0.000764039	-2.26949e-06	7.83783e-05	-0.000120956	0.000674598	-0.000226418	-0.000460264	0.0014463	0.00020649	-2.26949e-06	0	0.000409807	-8.06478e-05	-2.26949e-06	0	-7.48178e-05	0.00045597	0.000596219	-0.000428022	-0.000460264	0	0	-0.000307065	0	-0.000140249	0.000536618	-0.000188345	0.00045597	-0.000140249	-0.000148039	-0.000538749	0	-0.000699519	7.83783e-05	0
ZNF665	-0.000230376	0	-0.000230376	0	-0.000230376	-0.000347473	-0.000114559	-0.000114559	-0.000114559	-0.000230376	0	-0.000230376	-0.000465871	-0.00107816	-0.000230376	-0.000230376	-0.000347473	-0.000230376	-0.000230376	0	-0.000347473	0	-0.000230376	0	-0.000230376	-0.000230376	0	0	-0.000114559	-0.000347473	0	0	-0.000114559	-0.000230376	-0.000230376	0	-0.000114559	0	-0.000585592	-0.000114559	0
ZNF625	0	0	0	0	0.00521934	0	0.000523801	0	0	-4.84357e-05	-0.000113899	-0.000230795	0	0.000171108	5.72092e-05	8.77354e-06	-0.000474066	-0.000113899	0.000171108	0	0	5.72092e-05	0.000345673	0	0.000171108	-0.000113899	0	0	-9.78028e-05	0	0	0.000171108	0	-9.78028e-05	0.000345673	0.000171108	-4.84357e-05	0	0.000345673	0	-0.000211702
ONECUT1	0	0	-0.000262427	1.84744e-05	-0.00108155	-0.000558445	-4.11557e-06	0	0	0.000465626	-2.30505e-05	-0.000256458	-0.00137496	-0.00254918	-8.69166e-06	-0.000703624	0.00142836	3.01633e-05	-0.000937491	0	0	-0.00120449	-0.000937491	0	-0.00035436	-2.71661e-05	0	0	0.000199726	0.000373825	-0.000937491	0	-0.000266542	-0.000520228	3.73995e-05	1.43589e-05	8.34739e-05	0	-0.000699307	-0.00119992	0.000162316
ESR1	0	0	0	0.000161526	-0.00762125	-0.000258843	0.000797789	0	0.000161526	-9.73167e-05	-0.000258843	-0.000258843	0	-0.000197799	0.000214604	0.000909778	0.00116477	0.000843986	-9.73167e-05	-0.000522435	0	-0.000629382	6.57928e-05	0.000161526	0.000585143	0.000161526	0.00100551	0.0020253	0.000161526	0.00133334	0.0020253	-9.73167e-05	0.000585143	0.000161526	-0.000522435	-0.000258843	0.000843986	0.000843986	5.30776e-05	0.00124084	0.000324635
TP53	4.72064e-05	0.00326812	0.00139532	0	-0.000550496	-0.001993	-0.000511913	-0.000134183	-8.6977e-05	-8.6977e-05	-0.000114532	-0.000266661	-0.000153312	-0.000771408	9.55058e-05	-0.000481799	7.40152e-05	-0.000385979	4.72064e-05	5.42369e-05	0.000412835	-6.54145e-05	0.000116829	5.31887e-05	2.36734e-05	0.000261832	0.000142712	-0.000201925	-0.000112693	-8.6977e-05	0	-8.6977e-05	6.89362e-05	-0.000362167	0.000208863	4.72064e-05	4.32949e-05	-0.0001494	8.83532e-05	-3.88449e-05	2.14906e-05
HOXA11	0.00135228	0.00507106	0.000747234	0.000667244	-0.00166803	-0.0112204	-0.00137862	-0.000605047	0	0.000289415	0	-0.000297184	-0.000902231	0.000667244	-0.0015224	-0.000605047	0.000812871	-0.00045942	-0.000605047	-0.000605047	0	-0.000315632	-0.000605047	0	-0.000603986	-8.70477e-05	0.000145627	0.000289415	-0.00104786	0	-0.000605047	0.000289415	0.00037006	-0.000605047	0.000351612	-0.000442811	-0.00150097	0.000145627	-0.00229134	0	0
ZNF296	0	0	-0.000217751	0	0.00102289	-0.00500851	-0.000578354	-0.000217751	0	-5.84369e-05	0	-0.000311801	-0.000529552	5.69684e-05	-0.000695779	-0.00021922	0	-0.000217751	-0.000160783	-0.000217751	0	-0.000160783	-0.000102664	0	-0.000472584	-0.000529552	0	0	-0.00064755	0	-0.000217751	5.69684e-05	-0.000311801	-0.000335749	-0.000102664	-0.000254832	-0.000907041	0	-0.00128327	0	-0.000117998
ZBED9	0	0	0	-0.000103184	0.000223323	0	0	0	0	0.000223323	0	-0.000317195	-0.000103184	0.000120139	-0.000103184	-0.000208885	0.0011864	0.000350128	0	0	0	-0.000103184	0	0	0.000223323	0	0	0	-0.000103184	0.000223323	0	0	0	-0.000103184	-0.000208885	-0.000103184	0	0.00171183	-0.000208885	0	0
SOX5	0	0	0	0.000229931	-0.00252886	-0.00104001	-0.000686404	0	0	0	0	-0.000339804	-0.00140082	-0.00176908	-0.00117089	-0.000109873	0	0.000123679	-0.00206537	0	0	-0.000339804	0.000395662	0	-0.000339804	0.000229931	0	0	-0.000109873	0.000229931	-0.000109873	0	0	0	0	-0.000339804	0	0	-0.000810075	-0.00104001	0
PPARG	0	0	0	0	0	0	0	0	0	0	0	-0.000340801	-0.000340801	0	0	-0.000340801	0	0	0	0	0	-0.000168762	0	-0.000168762	-0.000340801	0	0	-0.000168762	-0.000516213	0	0	0	0	0	-0.000168762	0	0	0	-0.000168762	0	-0.000340801
EN2	0.000107597	0	0.00011502	-0.000235586	0.00047262	0.00245932	0.000418552	8.71652e-05	0.000194763	0.000194763	8.71652e-05	-0.000350684	-0.000244274	0.000417741	-0.000235586	-1.17201e-05	0	0.000229612	0.000222617	0.000290815	8.71652e-05	-0.0001156	0.000569334	8.71652e-05	0.000283393	-7.68859e-05	0.000107597	0.000398412	-0.000148421	0.000309782	0.00011502	0.000194763	0.00011502	0.000137939	-0.000476918	-0.000127989	0	0.000283393	0.000118193	0.00030447	0.000232339
HES5	-0.00112107	0	0	0	0	0	0	0	0	0.000214845	-0.000366573	-0.000366573	0	0	-0.000366573	-5.49097e-05	-0.000366573	-0.000463392	-0.000366573	-0.000366573	0	0	-9.68185e-05	0	-9.68185e-05	0	-9.68185e-05	-9.68185e-05	0.000262747	0	0	0	-9.68185e-05	0.000228215	-0.000936085	0	-0.000416268	0	-9.68185e-05	-0.000366573	0.00062932
MACF1	-0.000365021	-0.000122714	-0.00100131	0.000468112	-0.00199801	-0.000191031	-0.000295063	-7.22888e-05	-0.000429151	-0.0010295	-0.000418728	-0.000390885	-0.000342358	-0.00215831	6.25282e-05	-0.000568099	-0.00118666	-0.000728235	-0.000575539	-0.000770687	-0.000798195	0.000504795	-0.0006869	-0.000148577	-0.000590955	-0.000365021	-2.58638e-05	0	-0.000295063	-0.000697723	0.000128413	-0.000598874	-0.000368033	0.000433134	0.000253572	-0.00011355	-0.000477528	-2.58638e-05	-0.0014175	0.00032881	-1.34891e-05
HOXC13	0	0	0	9.62535e-05	3.04676e-05	0	0	0	0	0	0	-0.000408318	6.35172e-05	6.35172e-05	3.04676e-05	0	0	-3.27363e-05	-3.27363e-05	0	-3.27363e-05	0.000194098	0	9.62535e-05	-2.89973e-06	0.000328934	9.62535e-05	6.35172e-05	0.000161362	0	0	9.62535e-05	9.62535e-05	6.35172e-05	-9.91532e-05	-3.27363e-05	-3.27363e-05	0	3.04676e-05	6.35172e-05	-3.27363e-05
HOXA3	4.74412e-05	0	0.000121495	-1.50317e-05	7.82454e-05	0.000432664	0.000180426	0	3.24095e-05	4.74412e-05	0	-0.000434348	-7.49103e-05	-1.9777e-05	-0.000145507	4.74412e-05	8.76966e-06	1.94583e-05	0.000147414	0.000121495	-2.15217e-05	8.07809e-05	0.000437398	-1.50317e-05	9.10541e-06	3.71407e-05	4.098e-05	0.000132383	-8.28592e-05	0.000168936	0.000121495	1.74476e-06	0.000145296	-1.9777e-05	-9.54485e-05	1.08878e-05	-3.65534e-05	5.62109e-05	7.26832e-05	7.42909e-05	0.000208866
ZNF397	0	0	0	0	-0.000711326	-0.00317048	-0.00108555	-0.000173386	-0.000173386	-0.000173386	-0.000173386	-0.000459515	-0.000280227	-0.00108555	6.94585e-05	-0.000711326	6.94585e-05	-0.000641868	0	-0.000349686	-0.000173386	-0.000173386	0	-0.000173386	-0.000137976	0.00014002	6.94585e-05	-0.000349686	-0.000173386	-0.000173386	0	-0.000173386	6.94585e-05	-0.000528974	0	0	0	-0.000280227	-0.000388954	-0.000173386	0
NFATC3	0	0	0	0.000612948	-0.00052218	0.000612948	-5.01307e-05	0.000472049	0.000472049	0.00193245	-0.00216421	-0.000496327	0	-0.00052218	6.6491e-05	0	0	0.000612948	0.00095136	-0.00052218	0	-0.00105665	0.00156431	0.00170612	0	0.000472049	0.000612948	0	0.00245136	0.00095136	0.001085	0.000472049	-0.00052218	-0.00052218	0.000588671	-2.42777e-05	0.000472049	0.000455033	-0.000912118	0	0.000472049
BPTF	0	-0.000213939	-0.00110931	0.000508988	-1.29112e-05	-0.000601095	-0.000270571	-8.56285e-05	-0.000431732	0.00118951	-0.000525539	-0.000505612	0.000852276	0.000151183	0.00090768	0.000252752	-0.0248241	-0.00683848	-0.00146967	-0.00174084	-0.000743332	0.000724704	-0.000523323	0.000380678	0.000865738	0.000603995	0.000510412	-8.56285e-05	0.00129618	-8.56285e-05	-0.00107913	0.00148345	4.22972e-05	-8.56285e-05	-0.00163264	0.000689623	0.000594617	0.000252752	0.000957801	-0.000865187	0.00108224
ZNF655	-0.000532841	-0.00109528	-0.000779976	0	0.00881085	-0.00104878	0.000879609	0	0	-0.000145168	0	-0.000517108	0.00215329	-0.00294842	2.44707e-05	-0.000288603	-0.000709208	-0.000649778	0.00356415	0.000161999	-0.000262868	0.00160297	0.000580482	0.000424867	0.000219901	0	0	-0.000262868	0	0.000713064	0.000424867	0.000287339	-0.000517108	-0.000517108	0.00117585	0.000287339	0	0	0.000658212	0.00290037	0
ELF5	-0.00231399	-0.000557588	-0.00112878	0	-0.000277125	-0.000557588	-0.000277125	-0.000277125	-0.000277125	-0.000557588	-0.000277125	-0.000557588	-0.00231399	-0.00112878	-0.000841451	-0.000841451	-0.00171407	-0.00171407	-0.00324253	-0.000841451	-0.000557588	-0.000277125	-0.00141963	0	-0.000841451	0	0	-0.000277125	0	0	-0.000557588	0	0	-0.000277125	-0.000277125	0	-0.000277125	-0.000277125	-0.00112878	-0.00171407	-0.000277125
SIX2	0	0	0	0	-6.96143e-05	0	0	0	0	0	0	-0.000637473	-3.46414e-05	-3.46414e-05	-6.96143e-05	0	0	-3.46414e-05	-3.46414e-05	0	-3.46414e-05	0	0	0	-0.000104923	-6.96143e-05	0	-3.46414e-05	-3.46414e-05	0	0	0	0	-3.46414e-05	-0.000104923	-3.46414e-05	-3.46414e-05	0	-6.96143e-05	-3.46414e-05	-3.46414e-05
ZNF69	0	0	0	0	0	-0.000658361	0	0	0	0	0	-0.000658361	0	0	0	0	0	0	0	0	0	0	0	0	0	0	0	0	0	0	0	0	0	0.000542091	-0.000658361	-0.000658361	0.000397526	0	-0.000658361	0	0
CEBPA	0.0149583	0.00789738	0.00146446	0.00118524	-0.00248309	-0.0219775	-0.00448423	-0.00112322	-0.000676648	0.00290359	2.02118e-05	-0.00071297	-0.0057441	0.00287919	-0.00724518	-0.00277391	-0.00127143	0.00292379	0.0277811	-0.00019463	-0.000549305	-0.00082243	0.00546426	0.000983796	0.00177542	-0.000108169	0.00208606	0.00235187	-0.00170554	0.00223223	0.00541888	0.00171168	0.00509056	-0.000122625	0.000295787	-0.000784831	-0.00181396	0.0035612	-0.00404396	0.00928893	-3.7088e-05
CHD7	9.07905e-05	0	0	-0.000321376	0.00444699	0.00143688	0.000476043	1.39947e-05	0	-0.00044681	-8.11548e-05	-0.000755244	2.10328e-06	-5.44092e-06	5.79317e-05	-0.000420308	9.07905e-05	-0.000994622	0.000139491	-2.59695e-05	-1.28562e-05	-0.000194741	4.75493e-05	0.000208366	-8.16015e-05	0.000503647	9.07905e-05	9.07905e-05	9.47279e-05	9.77619e-05	-0.000122405	-8.76474e-05	-0.000143158	-0.000541543	-0.000412654	3.6861e-05	0.000463655	0	0.000297355	9.07905e-05	0
ONECUT2	0.00215434	0.00016556	0.000136995	-0.000250458	0.0041674	-0.00151857	-0.000693134	-0.000213723	-0.000213723	-0.000625585	0.000329004	-0.000765267	-0.000159924	-0.00205021	0.000699504	-5.93458e-05	0.00383985	-0.000585681	0.000491627	-0.00024894	-9.76998e-05	-0.00121174	-0.00017393	-4.86246e-05	-0.00121791	0.000520141	0.000258023	-0.000156153	0.00114049	-0.000612319	-0.00116047	-1.74624e-05	-0.000900787	9.32244e-05	0.000544799	-0.000192051	0.000729976	9.05337e-05	-0.000491945	-0.00100024	0.00207384
SOX6	-0.00192496	-0.00106022	-0.00127722	0.000244381	-0.00122947	-0.0113967	-0.00196337	-0.000561635	0.000357274	0.00204313	0.000160174	-0.000827491	-0.00453396	-0.00573931	0.000704431	-0.00198474	0.00101716	-0.00156828	-0.00121533	-0.00049538	0	-0.00251372	-0.00130481	-2.11453e-05	-0.00118362	-0.00065219	0.00190046	1.9619e-05	0.00297776	0.000209492	-0.000951505	0.000183433	-0.000690205	0.000846441	-0.000844593	9.73907e-06	0.000646389	5.38931e-05	-0.00217024	-0.00122841	0.00285412
POU3F1	-0.000129725	-4.26873e-05	-4.26873e-05	0.000350449	-3.4124e-05	0	-0.000297535	0	0	-8.59255e-05	0	-0.000966848	-0.000129725	0.000220724	-0.00162748	-0.000129725	-8.59255e-05	-0.000778444	-4.26873e-05	-4.26873e-05	-0.000513839	-4.26873e-05	-0.000174097	-4.26873e-05	0.000533605	5.29138e-05	0	9.56011e-05	0.000665015	-0.000254848	0.000307762	0.000264523	0.000350449	0.000350449	0.000307762	-4.26873e-05	9.56011e-05	0	0.000176352	-8.59255e-05	0
SON	-0.00150556	0	-0.000390436	-0.000656737	-0.000292115	-0.000758711	-0.00119005	0.000246022	0	0.000246022	-0.000787069	-0.00104717	0.000104519	-0.00200709	-0.000656737	0.000494955	-0.00035387	-0.00144381	-0.00135856	0	0	-0.00123926	-0.0019534	-0.000390436	-0.000552218	-0.000848825	-0.000161782	-0.000390436	-0.00108008	-0.00246704	-0.0013261	-0.000801152	-0.00298942	0.000246022	-0.000410716	0	-0.000656737	-0.000390436	-0.000144414	-0.00169385	0
KLF5	0.00237329	-0.00168832	-0.000350822	0.000772245	0.0181507	0.00451536	0.00309009	0.000758617	0.000751322	0.000460209	-9.84213e-05	-0.00109646	0.000844317	0.00676694	0.00151294	0.0030797	-0.00203127	-0.000779109	0.00581931	0.000553939	-0.000243859	0.0116178	0.00671372	0.00101168	0.000495868	0.00107309	0.000737327	0.00170885	0.00135757	0.00136814	0.00124809	0.000509148	-0.000446591	0.000527341	0.000840672	0.000500464	0.000745266	9.81774e-05	0.00378493	0.00745065	0.00117413
ZNF667	0	0.00030433	0.000149643	-0.000421649	0.00576083	0	0.000615131	0	9.9214e-05	4.93359e-05	0	-0.00119696	-0.000421649	-0.000187486	-0.000187486	-0.000668755	0	-0.000372313	0.000184827	0	0	-0.000236822	0.000422723	0.000149643	0.00028404	4.93359e-05	4.93359e-05	0	-0.000421649	0	9.9214e-05	0.000184827	9.9214e-05	-0.000372313	-0.000430858	-0.000236822	0	0	-0.000430858	4.93359e-05	4.93359e-05
YBX1	0.00582734	0.0187141	0.0203667	-0.00283267	-0.0118361	-0.010852	-0.00571537	0.00393984	-0.00204757	-0.0060356	0.00574394	-0.00125051	0.000440087	-0.00605299	-0.00408736	-0.00154517	-0.0177863	-0.00277702	-0.0135263	0.0125299	0.00585563	-0.00780986	-0.0170208	-0.00187212	0.00225991	-0.00462324	-0.000702517	-0.00264792	-0.00243281	-0.0125064	-0.0107107	-0.00323068	0.0028519	-0.000173523	-0.00220381	-0.00275593	-0.00191936	-0.00315806	-0.00212492	-0.0136124	-0.00972032
PRDM13	0	0	0	0	0	0	0	0	0	0	0	-0.00142458	0	-0.000703496	-0.00216392	0	0	-0.000703496	0	-0.000703496	0	0	0	0	-0.000703496	0	0	0	-0.000703496	-0.000703496	0	-0.000703496	0	-0.000703496	-0.000703496	0	0	0	0	0	0
SORBS2	0.00017866	-0.00213255	-0.000217654	0.000544393	0.00159888	-0.00236511	-0.000652463	0.000613789	0.000122356	0.00178917	-0.00474487	-0.00145974	-0.00928347	0.00156891	0.00247512	-0.00179504	0.00555176	0.00228294	0.019148	-0.00140499	-0.00131151	0.00115091	0.0173229	0.00296186	0.00214294	0.00240331	0.00166702	0.00236279	0.000971334	0.0181974	0.00721965	0.000985182	-0.00199149	0.000740647	0.00304393	0.00277266	0.0017261	0.00312797	0.000708543	0.011698	0.00123954
ZNF750	-0.00035529	-0.000779203	-0.0004436	0.000262949	0.00524185	0.00637223	0.000495385	9.69032e-05	-0.000538789	-0.00036122	0.000131627	-0.00152981	-0.00068031	0.00690647	-0.00310216	0.000865827	-0.000844742	0.00126888	0.0245283	0.00113683	-0.000209638	0.00492336	0.0064907	-0.000148469	0.00222604	0.00194586	0.00110486	0.00144258	0.000338232	0.00277403	0.00361573	0.00190315	0.00213886	0.000997668	0.000594304	-0.000123263	0.000722806	0.000682028	0.00131206	0.0104058	-9.53033e-05
HES1	0.00896135	0.00838333	0.00112608	0.0021918	0.0265464	-0.0232133	0.000716941	-0.000688222	0.00167684	0.00305188	0.000666852	-0.00153248	-0.00688711	-8.29922e-05	-0.00190245	-0.000758411	0.00556258	0.00183991	-0.00114652	-0.000678769	-0.000241572	0.00497093	0.00394664	0.00024941	0.00244788	-0.000347382	0.000124401	0.000308627	-0.000962945	0.000795684	0.000716059	0.00172907	0.00297556	-0.000324706	0.00254983	0.000425833	-0.00249262	0.000409993	-0.00187545	-0.000314577	0.00292693
BARX2	-0.000292915	-0.000846476	-0.000687332	-0.000231142	0.0014209	0.000368131	-0.000450007	-0.000106123	-0.000739145	0.00040972	0	-0.00155701	-0.00136126	0.00485383	-0.00314854	-9.30914e-06	-0.00124576	0.000830632	0.0137851	0.000295172	-7.97111e-05	0.0011262	0.00831946	-0.000512926	0.000798583	0.000670392	0.000734397	0.000797901	-1.48045e-05	0.00321993	0.00218906	0.000807207	0.00107028	0.000520676	0.000200786	-0.00028855	0.000313102	0.00118158	0.000531625	0.00445151	-0.000258977
RORA	-0.000526703	-0.000119176	-0.00117087	0.00133577	0.00494059	0.0122565	0.000599378	0.000192521	1.12185e-05	0.000344698	-0.000328487	-0.00158283	-0.00174404	0.005813	-0.00143592	9.8676e-05	0.00111563	0.000964873	0.0260067	0.00032621	-0.00159287	0.00685005	0.00416841	-5.05219e-05	0.00194262	0.00206495	0.00193999	0.00203917	0.00072792	0.00214088	0.00487518	0.0025044	0.00233104	0.0013098	-0.000205442	0.000407055	0.000736221	0.000725612	0.00199962	0.0100803	0.000112112
HOXA7	0	0	0.000340155	-4.12984e-05	0.000179817	-8.31437e-05	-4.12984e-05	0	-4.12984e-05	0	0	-0.00159832	-0.000129262	-0.000205334	-0.000335777	2.52954e-05	0.000121299	4.25056e-05	0.000268668	0.000348455	-7.97874e-05	-4.12984e-05	0.000957938	-4.12984e-05	0.00024745	0.000142871	0.000104749	0.0002358	-0.000240007	0.000340155	0.000356886	-0.000108816	0.000502753	-0.000205334	-0.000308077	-0.000112786	-0.000112786	0.000129599	-3.63345e-05	-7.97874e-05	0.000566028
GRHL1	0.000245829	-0.00360418	-0.00140506	0.000869424	0.00483132	0.0136174	0.000812253	8.39932e-05	-0.000624516	-7.38464e-05	-0.000516619	-0.00191602	-0.000851439	0.0106898	-0.00369924	0.000761654	-0.000776926	0.00167716	0.0476781	0.000542976	-0.00137986	0.00977721	0.00869872	-8.07661e-05	0.00256447	0.00296454	0.00254034	0.0031583	0.00062108	0.00459038	0.00773313	0.0024669	0.003674	0.0017176	0.000107346	-5.36935e-05	0.0016417	0.00140077	0.0029136	0.0200237	0.000202869
EMX2	-0.000238009	0	0.00041003	-0.000154388	-0.000103436	-0.00666165	-0.00314008	-0.000369382	-0.000702305	0.000164093	-0.000256413	-0.00194234	-0.00140802	-0.00247611	-0.00154253	-0.00066125	-0.00188313	-0.0013924	-0.00121076	-0.000107105	-0.000276153	-0.000627216	-0.00025989	-0.000470208	-0.000101804	-0.000106615	-0.000312557	-0.000632213	-0.000783385	-0.000466762	0.000185521	-0.000992746	0.000413599	-0.0013112	-8.13723e-05	0.000199209	-0.000227624	0.00165294	-0.0013406	-0.00192597	0.00300711
HOXA10	0	0	0.000161198	0.000663009	-0.000421509	-0.000541105	-0.00018814	0	-0.000310354	-0.000243078	0	-0.00205155	-0.000360494	-0.000507625	-0.00075419	-0.000426337	0.000110257	0.000155247	0.000601406	0.000689912	-0.00020937	-0.000135966	0.000474591	-0.000281875	-0.000121139	-0.000453243	8.88268e-05	9.2216e-05	-0.000345731	0.000368049	0.00101898	-0.000395673	0.00051152	-0.000327089	-0.000524379	-0.000155782	1.73099e-05	0.000196245	-0.000173194	-0.000365647	0.00106491
PITX1	-0.00134343	-0.00242927	-0.00059003	-5.72647e-05	0.00245572	-0.00386836	0.000102994	0.000794315	0.000375971	0.00197769	-0.00101733	-0.00219954	0.006802	0.012459	-0.00301544	0.00207497	0.00448278	0.00190996	0.0252484	-0.00141269	-0.0026387	0.0075846	0.0131179	0.0025735	0.0028066	0.000112874	0.000583855	0.00176526	-0.000197685	0.00945892	0.00483043	0.00102531	0.000730264	0.0052507	0.00281783	0.000549746	-0.000480549	0.00227664	0.00340762	0.0203903	0.000549752
MECOM	-0.00204501	0.00306259	0.00114563	0.000858295	-0.00661667	-0.0204724	-0.00660367	-0.00133745	-0.00147218	-0.00184844	-0.00179981	-0.00255922	-0.00430598	-0.00991024	-0.000668774	-0.00413291	0.00199111	-0.000662371	-0.00351912	-0.000824388	-0.00109963	-0.00349281	0.00415376	-0.000358909	-0.000525992	0.00200217	0.000366425	-0.000623797	-0.00116631	-0.000234502	0.00257972	-0.00124585	0.00104643	-0.00186119	0.00187488	-0.000760855	5.72425e-06	-0.000851999	-0.00359028	-0.00448366	0.00100607
TFDP2	0	0.000109766	0	0.000248088	-0.00257035	-0.000574652	-0.000428346	0	0	-0.00105154	-0.00030616	-0.00288155	-0.000210071	-0.00327101	-0.00423307	-0.00116131	-0.00433446	-0.00366032	-0.000415927	-0.00112307	0	-5.8072e-05	-0.000464886	-0.000158725	-0.00221617	0.000335341	-0.000158725	0	-0.00143145	-0.00155138	-0.000286022	-0.00247723	-0.000143979	-0.00129532	-0.00179968	-0.000829273	-0.000597322	-4.89591e-05	-0.000619942	-0.000255741	-0.000291161
EHF	0.0126276	0.00268768	-0.00020909	0.00127583	0.0207749	0.00382054	0.000628554	0.000663234	0.000514324	0.00273477	-0.000901897	-0.00368512	-0.00991915	-0.000186865	0.00331957	-0.00152285	0.000104455	0.00218694	0.0021248	-0.000419583	-0.00303404	0.00681012	-0.00596544	-0.000946754	0.00239767	0.00109197	0.00136947	0.000225577	0.00667438	0.00360427	0.0033371	0.00248118	0.00262084	0.00148804	0.0015342	0.000878635	-0.000887954	0.0012865	0.00297975	0.00406265	0.00123408
HES2	0.00144952	-0.00207971	0.000374601	0.000382477	-0.000382865	0.000512621	-0.000121683	0.000625977	-0.000925805	7.37152e-05	0.00093603	-0.00449553	-0.0114315	-0.00141084	-0.00452464	-0.00309675	0.00141212	-0.0009036	0.00232584	0.00192023	0.000757853	0.000418636	0.000312508	9.74732e-05	0.00053182	0.00132901	-0.000437874	0.00043898	0.00130429	0.000373975	0.000330326	0.00231622	0.00117279	-0.000227118	-0.000151413	0.000447656	0.000252134	-5.18098e-05	-0.00197388	0.000748566	0.00121267
HMGA2	0.00135278	0.00554165	0.00641344	0.0023225	-6.40123e-05	0.0138804	0.00502052	0.00125496	0.00237199	0.00152166	-3.54319e-05	-0.0250527	0.0495705	0.0230914	0.00102186	0.0270481	0.00257823	-0.00193548	0.00877079	0.00126735	0.00151332	0.00915754	-0.00019049	0.00119255	0.00641482	0.00630984	0.00178137	7.23003e-05	0.000571886	0.000899565	-0.000572248	0.00401787	0.00114434	0.00486512	0.00833788	0.000915021	0.000521253	-0.00181603	0.00831627	0.0144591	0.000647917
HMGA1	0.0139418	0.0153257	0.013507	-0.00160486	-0.00012506	0.0128228	0.00557501	0.0023616	0.0013311	-0.00589269	0.0150026	-0.0417288	0.0199087	0.0155385	-0.00961522	0.00996496	-0.0180449	-0.0100872	0.00916554	0.0115301	0.00682291	0.00234556	-0.00609385	-0.00316933	-0.00646866	-0.00269592	-0.00477214	-0.00182837	-0.00430363	-0.00341514	-0.00361645	-0.00473647	0.000500039	-0.00160912	0.00425971	-0.00148582	-0.00382344	-0.00514284	0.00182339	0.00719392	-0.00708623
