# Supplementary material for: Reconstructing the regulatory programs underlying the phenotypic plasticity of neural cancers
Source: Nat Commun. 2024 Nov 9;15:9699. doi: 10.1038/s41467-024-53954-3 (PMC11549355; doi:10.1038/s41467-024-53954-3)
Supplement: Supplementary file 6 — Supplementary Data 3 [file 41467_2024_53954_MOESM6_ESM.xlsx]

## Sheet: Blad1
		Parameters
Study	Disease	target_gene_cluster	penalization	min_cluster_size
Bi et al. 2021	RCC	20	0.01	-
Caron et al. 2020	AML	20	0.01	-
Chen et al. 2021	Prostate cancer	20	0.01	-
Couturier et al. 2020	Developing brain	10	0.05	20
Couturier et al. 2020	GBM	10	0.05	20
Darmanis et al. 2017	GBM	10	0.05	20
Eze et al. 2021	Developing brain	10	0.01	20
Hamed et al. 2022	Developing brain	20	0.05	20
Hovestadt et al. 2019	MB	10	0.01	10
Hwang et al. 2022	PDAC	20	0.01	-
Ji et al. 2020	SCC	20	0.01	-
Kildisiute et al. 2021	NB	10	0.05	20
Kildisiute et al. 2021	Normal fetal adrenal gland	10	0.05	20
Kürten et al. 2021	HNSCC	20	0.01	-
Larsson, Dalmo et al. 2021	GBM	10	0.05	20
Leblanc et al. 2022	GBM	10	0.05	50
Luo et al. 2021	Developing cerebellar granule	10	0.05	20
Luo et al. 2021	MB	10	0.05	20
Ma et al. 2019	HCC	20	0.01	-
Manno et al. 2021	Developing brain	10	0.05	20
Neftel et al. 2019	GBM	10	0.03	20
Ocasio et al. 2019	MB	10	0.05	20
Ocasio et al. 2019	Cerebellum	10	0.05	20
Pelka et al. 2021	Colorectal cancer	20	0.01	-
Qian et al. 2020	NSCLC	20	0.01	-
Qian et al. 2020	Ovarian cancer	20	0.01	-
Rendeiro et al. 2020	CLL	20	0.01	-
Riether et al. 2020	AML	20	0.03	-
Wang et al. 2020	GBM	15	0.05	50
Weng et al. 2019	Developing brain	10	0.05	20
Wu et al. 2020	AML	20	0.001	-
Wu et al. 2021	Breast cancer	20	0.01	-
Zhou et al. 2021	Osteosarcoma	20	0.01	-
PBMC	Human blood cells	10	0.1	-
