# Supplementary material for: Reconstructing the regulatory programs underlying the phenotypic plasticity of neural cancers
Source: Nat Commun. 2024 Nov 9;15:9699. doi: 10.1038/s41467-024-53954-3 (PMC11549355; doi:10.1038/s41467-024-53954-3)
Supplement: Supplementary file 8 — Source Data [file 41467_2024_53954_MOESM8_ESM.xlsx]

## Sheet: README
This file contains the source data for the following figures:
Figure 1C
Figure 2A
Figure 2B
Figure 2C
Figure 2D
Figure 3B
Figure 4B
Figure 5A

## Sheet: Figure 1C
	module_1	module_2	module_3	module_4	module_5	module_6	module_7	module_8
HES4	0	0.038328034350852	0	0	0	0	0	0
RUNX3	0	0	0	0	0	0	0.103187340990384	0
ZNF683	0	0	0	0	0	0	0.0329648357774257	0
HIVEP3	0	0	0	0	0	0	0.00978480784546935	0
ATF3	0	0	0.00638684927653846	0	0	0	0	0
BCL11A	0	0	0	0	0.023800740840318	0	0	0
MXD1	0	0	0.000352623835903848	0	0	0	0	0
ZEB2	-0.152720887926931	0.0599289506530515	0.106919897931027	-0.028515925661937	0	0	0	0
NR4A2	-0.00303773405407754	0	0	0	0	0	0	0
BAZ2B	0	0	0.0135832018336711	0	0	0	0	0
EOMES	0	0	0	0	0	0	0.0420027781773744	0
PLSCR1	0	0	0.022725900102617	0	0	0	0	0
BCL6	0	0	0.00228311254647918	0	0	0	0	0
HOPX	0	0	0	0	0	0	0.118072541923924	0
TET2	-0.043330244843406	0	0.0475696821927619	0	0	0	0	0
LEF1	0.0173871882296806	0	0	0.096861393411285	0	0	0	0
MEF2C	-0.0307093041762866	0.0406949521801242	0	0	0.0157416556772858	0	0	0
TCF7	0.0390881170044139	0	0	0.0326503057118999	0	0	0	0
EBF1	0	0	0	0	0.132636680664458	0	0	0
RUNX2	0	0	0	0	0	0	0	0.0320355634236751
BACH2	0	0	0	0.027143629332791	0.0209206912578573	0	0	0
FOXO3	0	0	0.00547274052734336	0	0	0	0	0
CREB5	0	0	0.0484682195554079	0	0	0	0	0
CUX1	0	0	0.0268683008399504	0	0	0	0	0
TFEC	0	0	0.0166132384796367	0	0	0	0	0
PLXNA4	0	0	0	0	0	0	0	0.0324533302915171
CEBPD	0	0	0.00419850170535709	0	0	0	0	0
MYBL1	0	0	0	0	0	0	0.0654623451360348	0
TRPS1	-0.0196269594884227	0	0.0332546544750874	0	0	0	0	0
ZFAT	0	0	0	0	0	0	0	0.0568938317123437
BNC2	0	0	0	0	0	0	0.127236205967558	0
PAX5	0	0	0	0	0.365793719106982	0	0	0
KLF4	0	0	0.0281305218528224	0	0	0	0	0
TCF7L2	0	0.104862762433278	0.0313954370302889	0	0	0.0111327222146128	0	0
IRF7	0	0	0	0	0	0	0	0.0330905899090226
SPI1	-0.0302179750648037	0.0929448361787074	0.0081676988565284	0	0	0	0	0
POU2AF1	0	0	0	0	0.0302280397491207	0	0	0
ZBTB16	0	0	0	0	0	0	0.0314045834070464	0
ETS1	0	0	0	0.0457764447381586	0	0	0	0
ETV6	-0.0110109799515462	0.0157812686257426	0.0309384810934348	0	0	0	0	0
STAT2	0	0	0.00435159449627518	0	0	0	0	0
CUX2	0	0	0	0	0	0	0	0.249240983085896
KLF12	0	0	0	0.010451002548542	0	0	0	0
FOS	-0.0788120841549254	0.020912358635929	0.0686943471150621	0	0	0	0	0
BCL11B	0.019638890789652	-0.00233607066554107	0	0.0844375875206671	0	0	0	0
RORA	0	0	0	0.0321378684810383	0	0	0	0
IRF8	-0.00725395358741453	0.0254581077757844	0	0	0	0	0	0.0433671932027739
TBX21	0	0	0	0	0	0	0.180704284399897	0
TCF4	0	0.00770755372742896	0	0	0.0141699597134994	0	0	0.0533962893737397
POU2F2	-0.0128244073175959	0.00397016881499795	0	0	0	0	0	0
FOSB	0	0	0.0248349756859856	0	0	0	0	0
SPIB	0	0	0	0	0.010736985824413	0	0	0.0563309905829857
MAFB	0	0.00205750121714956	0	0	0	0	0	0
CEBPB	0	0.0282453067267276	0	0	0	0	0	0
BACH1	-0.0471566151060442	0.0263435957899656	0.0593322085055156	0	0	0.0498552953485681	0	0

## Sheet: Figure 2A
penalization	sensitivity	specificity
0.001	1	0
0.01	0.971852	0.512661
0.025	0.934686	0.927247
0.05	0.869373	0.988263
0.1	0.707696	0.998445
0.25	0.325198	1
0.5	0.176429	1

## Sheet: Figure 2B
Upper boxplot						Lower boxplot
penalization	module	index	Regulator importance			penalization	module	Predictive R2 per module
0.001	1	1	0			0.001	1	0.142372
0.001	1	2	0			0.001	2	0.17988
0.001	1	3	0			0.001	3	0.177616
0.001	1	4	0.00728161			0.001	5	0.365409
0.001	1	5	0.0238167			0.001	6	0.291887
0.001	1	6	0			0.001	7	0.24569
0.001	1	7	0			0.01	1	0.208733
0.001	1	8	0			0.01	2	0.190561
0.001	1	9	0			0.01	3	0.183307
0.001	1	10	0			0.01	4	0.214398
0.001	1	11	0			0.01	5	0.378896
0.001	1	12	0			0.01	6	0.175573
0.001	1	13	0			0.01	7	0.272532
0.001	1	14	0			0.025	1	0.229116
0.001	1	15	0			0.025	2	0.215074
0.001	1	16	0			0.025	3	0.191573
0.001	1	17	0			0.025	5	0.389637
0.001	1	18	0			0.025	6	0.0103014
0.001	1	19	0.00408347			0.025	7	0.282457
0.001	1	20	0			0.05	2	0.216557
0.001	1	21	0.00188706			0.05	3	0.205563
0.001	1	22	0			0.05	5	0.389182
0.001	1	23	0.00263266			0.05	7	0.290788
0.001	1	24	0.000804406			0.1	2	0.213524
0.001	1	25	0.000906492			0.1	3	0.192886
0.001	1	26	0.140291			0.1	5	0.380621
0.001	1	27	0			0.1	7	0.289367
0.001	1	28	0			0.25	2	0.19668
0.001	1	29	0			0.25	3	0.186296
0.001	1	30	0.00878084			0.25	5	0.353976
0.001	1	31	0			0.25	7	0.220591
0.001	1	32	0			0.5	5	0.303464
0.001	1	33	0			0.5	7	0.186156
0.001	1	34	0
0.001	1	35	0
0.001	1	36	0
0.001	1	37	0
0.001	1	38	0
0.001	1	39	0
0.001	1	40	0
0.001	1	41	0
0.001	1	42	0
0.001	1	43	0
0.001	1	44	0
0.001	1	45	0
0.001	1	46	0
0.001	1	47	0
0.001	1	48	0
0.001	1	49	0
0.001	1	50	0
0.001	1	51	0
0.001	1	52	0
0.001	1	53	0
0.001	1	54	0
0.001	1	55	0
0.001	1	56	0
0.001	1	57	0
0.001	1	58	0
0.001	1	59	0
0.001	1	60	0
0.001	1	61	0
0.001	1	62	0
0.001	1	63	0
0.001	1	64	0
0.001	1	65	0
0.001	1	66	0
0.001	1	67	0
0.001	1	68	0
0.001	1	69	0
0.001	1	70	0
0.001	1	71	0
0.001	1	72	0
0.001	1	73	0
0.001	1	74	0
0.001	1	75	0
0.001	1	76	0
0.001	1	77	0
0.001	1	78	0
0.001	1	79	0
0.001	1	80	0
0.001	1	81	0
0.001	1	82	0
0.001	1	83	0
0.001	1	84	0
0.001	1	85	0
0.001	1	86	0
0.001	1	87	0
0.001	1	88	0
0.001	1	89	0
0.001	1	90	0
0.001	1	91	0
0.001	1	92	0
0.001	1	93	0
0.001	1	94	0
0.001	1	95	0
0.001	1	96	0
0.001	1	97	0
0.001	1	98	0
0.001	1	99	0
0.001	1	100	0
0.001	1	101	0
0.001	1	102	0
0.001	1	103	0
0.001	1	104	0
0.001	1	105	0
0.001	1	106	0
0.001	1	107	0
0.001	1	108	0
0.001	1	109	0
0.001	1	110	0
0.001	1	111	0
0.001	1	112	0
0.001	1	113	0
0.001	1	114	0
0.001	1	115	0
0.001	1	116	0
0.001	1	117	0
0.001	1	118	0
0.001	1	119	0
0.001	1	120	0
0.001	1	121	0
0.001	1	122	0
0.001	1	123	0
0.001	1	124	0
0.001	1	125	0
0.001	1	126	0
0.001	1	127	0
0.001	1	128	0
0.001	1	129	0
0.001	1	130	0
0.001	1	131	0
0.001	1	132	0
0.001	1	133	0
0.001	1	134	0
0.001	1	135	0
0.001	1	136	0
0.001	1	137	0
0.001	1	138	0
0.001	1	139	0
0.001	1	140	0
0.001	1	141	0.00837713
0.001	1	142	0
0.001	1	143	0
0.001	1	144	0
0.001	1	145	0
0.001	1	146	0
0.001	1	147	0
0.001	1	148	0
0.001	1	149	0
0.001	1	150	0
0.001	2	1	0
0.001	2	2	0.00154146
0.001	2	3	0
0.001	2	4	0.00828187
0.001	2	5	0.000204807
0.001	2	6	0.00176437
0.001	2	7	0
0.001	2	8	0.00378998
0.001	2	9	0.000606874
0.001	2	10	0.00208404
0.001	2	11	0.000275819
0.001	2	12	0
0.001	2	13	0
0.001	2	14	0
0.001	2	15	0.0181019
0.001	2	16	0
0.001	2	17	0.00304924
0.001	2	18	0
0.001	2	19	0.00121474
0.001	2	20	0
0.001	2	21	0.000835024
0.001	2	22	0
0.001	2	23	0.00207688
0.001	2	24	0
0.001	2	25	0.000457439
0.001	2	26	0
0.001	2	27	0
0.001	2	28	0
0.001	2	29	0.000408126
0.001	2	30	0.00444577
0.001	2	31	0.000808417
0.001	2	32	0
0.001	2	33	0.00062997
0.001	2	34	0
0.001	2	35	0
0.001	2	36	0
0.001	2	37	0
0.001	2	38	0
0.001	2	39	0.00920259
0.001	2	40	0.0161011
0.001	2	41	3.10271e-05
0.001	2	42	0.0341258
0.001	2	43	0
0.001	2	44	0
0.001	2	45	0.000467441
0.001	2	46	0
0.001	2	47	0
0.001	2	48	0.00117981
0.001	2	49	0
0.001	2	50	0
0.001	2	51	0
0.001	2	52	0
0.001	2	53	0.00215807
0.001	2	54	0.00689925
0.001	2	55	0.000140349
0.001	2	56	0
0.001	2	57	0.000330044
0.001	2	58	0.000197329
0.001	2	59	0
0.001	2	60	0
0.001	2	61	0
0.001	2	62	5.662e-05
0.001	2	63	0.00124436
0.001	2	64	0.000890256
0.001	2	65	0.0927355
0.001	2	66	0
0.001	2	67	0
0.001	2	68	0
0.001	2	69	0.00113274
0.001	2	70	0
0.001	2	71	0
0.001	2	72	0
0.001	2	73	0
0.001	2	74	0
0.001	2	75	0
0.001	2	76	0.0270459
0.001	2	77	0
0.001	2	78	0.0240876
0.001	2	79	0.000669412
0.001	2	80	0
0.001	2	81	0
0.001	2	82	0.00440307
0.001	2	83	0.0196571
0.001	2	84	0
0.001	2	85	0
0.001	2	86	0
0.001	2	87	0
0.001	2	88	0
0.001	2	89	0
0.001	2	90	0.000828071
0.001	2	91	0.000644912
0.001	2	92	0.000945183
0.001	2	93	7.4387e-05
0.001	2	94	0
0.001	2	95	0.00109472
0.001	2	96	0
0.001	2	97	0.00108663
0.001	2	98	0
0.001	2	99	0.00156733
0.001	2	100	0.00021428
0.001	2	101	0.00119238
0.001	2	102	0.0011313
0.001	2	103	0.00309372
0.001	2	104	0.00132069
0.001	2	105	0.000946941
0.001	2	106	0
0.001	2	107	0.00118513
0.001	2	108	0
0.001	2	109	0.000560868
0.001	2	110	0.00085695
0.001	2	111	0
0.001	2	112	0.000728045
0.001	2	113	0
0.001	2	114	0.00337027
0.001	2	115	0
0.001	2	116	0.00132026
0.001	2	117	0
0.001	2	118	0
0.001	2	119	0
0.001	2	120	0.00290089
0.001	2	121	0
0.001	2	122	0
0.001	2	123	0.00159321
0.001	2	124	0
0.001	2	125	0
0.001	2	126	0
0.001	2	127	0
0.001	2	128	0
0.001	2	129	0
0.001	2	130	0.00122872
0.001	2	131	0.00109977
0.001	2	132	0
0.001	2	133	0.00356384
0.001	2	134	0.000989013
0.001	2	135	0
0.001	2	136	0.00247006
0.001	2	137	0.00092408
0.001	2	138	0.000629095
0.001	2	139	0
0.001	2	140	0.00114831
0.001	2	141	0.000922723
0.001	2	142	0.000132161
0.001	2	143	0
0.001	2	144	0.00115219
0.001	2	145	0.0423595
0.001	2	146	0
0.001	2	147	0.000804303
0.001	2	148	0.00129237
0.001	2	149	0
0.001	2	150	0
0.001	3	1	0
0.001	3	2	0
0.001	3	3	0
0.001	3	4	0.0389526
0.001	3	5	0
0.001	3	6	0
0.001	3	7	0
0.001	3	8	0.00110106
0.001	3	9	0
0.001	3	10	0
0.001	3	11	0
0.001	3	12	0
0.001	3	13	0.00133368
0.001	3	14	0
0.001	3	15	0
0.001	3	16	0
0.001	3	17	0.00102291
0.001	3	18	0
0.001	3	19	0
0.001	3	20	0
0.001	3	21	0
0.001	3	22	0
0.001	3	23	0
0.001	3	24	0.00145967
0.001	3	25	0
0.001	3	26	0
0.001	3	27	0
0.001	3	28	0.00061428
0.001	3	29	0
0.001	3	30	0.0777406
0.001	3	31	0
0.001	3	32	0
0.001	3	33	0
0.001	3	34	0
0.001	3	35	0
0.001	3	36	0
0.001	3	37	0.000187368
0.001	3	38	0
0.001	3	39	0
0.001	3	40	0.00155813
0.001	3	41	0
0.001	3	42	0.00317724
0.001	3	43	0
0.001	3	44	0
0.001	3	45	0.000168533
0.001	3	46	0.000646642
0.001	3	47	0
0.001	3	48	0
0.001	3	49	0
0.001	3	50	0
0.001	3	51	0
0.001	3	52	0
0.001	3	53	0.000362025
0.001	3	54	0.0575209
0.001	3	55	0
0.001	3	56	0
0.001	3	57	0
0.001	3	58	0
0.001	3	59	0
0.001	3	60	0
0.001	3	61	0
0.001	3	62	0
0.001	3	63	0
0.001	3	64	0
0.001	3	65	0.00706827
0.001	3	66	0
0.001	3	67	0.00216752
0.001	3	68	0
0.001	3	69	0.00158974
0.001	3	70	0
0.001	3	71	0
0.001	3	72	0
0.001	3	73	0
0.001	3	74	0
0.001	3	75	0
0.001	3	76	0
0.001	3	77	0
0.001	3	78	9.08009e-05
0.001	3	79	0
0.001	3	80	0
0.001	3	81	0
0.001	3	82	0
0.001	3	83	0
0.001	3	84	0
0.001	3	85	0
0.001	3	86	0
0.001	3	87	0
0.001	3	88	0
0.001	3	89	0
0.001	3	90	0
0.001	3	91	0
0.001	3	92	0
0.001	3	93	0
0.001	3	94	0
0.001	3	95	0
0.001	3	96	0
0.001	3	97	0
0.001	3	98	0
0.001	3	99	0
0.001	3	100	0
0.001	3	101	0
0.001	3	102	0
0.001	3	103	0
0.001	3	104	0
0.001	3	105	0
0.001	3	106	0
0.001	3	107	0
0.001	3	108	0
0.001	3	109	0
0.001	3	110	0
0.001	3	111	0
0.001	3	112	0
0.001	3	113	0
0.001	3	114	0
0.001	3	115	0
0.001	3	116	0
0.001	3	117	0
0.001	3	118	0
0.001	3	119	0
0.001	3	120	0
0.001	3	121	0
0.001	3	122	0
0.001	3	123	0
0.001	3	124	0
0.001	3	125	0
0.001	3	126	0
0.001	3	127	0
0.001	3	128	0.00168601
0.001	3	129	0
0.001	3	130	0
0.001	3	131	0
0.001	3	132	0
0.001	3	133	0
0.001	3	134	0
0.001	3	135	0
0.001	3	136	0
0.001	3	137	0
0.001	3	138	0
0.001	3	139	0
0.001	3	140	0
0.001	3	141	0
0.001	3	142	0
0.001	3	143	0
0.001	3	144	0
0.001	3	145	0.000840469
0.001	3	146	0
0.001	3	147	0
0.001	3	148	0
0.001	3	149	0
0.001	3	150	0
0.001	5	1	0
0.001	5	2	0
0.001	5	3	0
0.001	5	4	0.334142
0.001	5	5	0
0.001	5	6	0
0.001	5	7	0.0114689
0.001	5	8	0.0323423
0.001	5	9	0
0.001	5	10	0
0.001	5	11	0
0.001	5	12	0
0.001	5	13	0
0.001	5	14	0
0.001	5	15	0
0.001	5	16	0
0.001	5	17	0.00355309
0.001	5	18	0
0.001	5	19	0
0.001	5	20	0
0.001	5	21	0
0.001	5	22	0
0.001	5	23	0
0.001	5	24	0.004207
0.001	5	25	0
0.001	5	26	0
0.001	5	27	0
0.001	5	28	0
0.001	5	29	0
0.001	5	30	0
0.001	5	31	0
0.001	5	32	0
0.001	5	33	0
0.001	5	34	0
0.001	5	35	0
0.001	5	36	0
0.001	5	37	0
0.001	5	38	0
0.001	5	39	0
0.001	5	40	0
0.001	5	41	0
0.001	5	42	0
0.001	5	43	0
0.001	5	44	0
0.001	5	45	0
0.001	5	46	0.00910477
0.001	5	47	0
0.001	5	48	0
0.001	5	49	0
0.001	5	50	0
0.001	5	51	0
0.001	5	52	0
0.001	5	53	0
0.001	5	54	0
0.001	5	55	0
0.001	5	56	0
0.001	5	57	0
0.001	5	58	0
0.001	5	59	0
0.001	5	60	0
0.001	5	61	0
0.001	5	62	0
0.001	5	63	0
0.001	5	64	0
0.001	5	65	0
0.001	5	66	0
0.001	5	67	0
0.001	5	68	0
0.001	5	69	0
0.001	5	70	0
0.001	5	71	0
0.001	5	72	0
0.001	5	73	0
0.001	5	74	0
0.001	5	75	0
0.001	5	76	0
0.001	5	77	0
0.001	5	78	0
0.001	5	79	0
0.001	5	80	0
0.001	5	81	0
0.001	5	82	0.00113844
0.001	5	83	0
0.001	5	84	0
0.001	5	85	0
0.001	5	86	0
0.001	5	87	0
0.001	5	88	0
0.001	5	89	0
0.001	5	90	0.0138243
0.001	5	91	0
0.001	5	92	0
0.001	5	93	0
0.001	5	94	0
0.001	5	95	0
0.001	5	96	0
0.001	5	97	0
0.001	5	98	0
0.001	5	99	0
0.001	5	100	0
0.001	5	101	0
0.001	5	102	0
0.001	5	103	0
0.001	5	104	0
0.001	5	105	0
0.001	5	106	0
0.001	5	107	0
0.001	5	108	0
0.001	5	109	0
0.001	5	110	0
0.001	5	111	0
0.001	5	112	0
0.001	5	113	0
0.001	5	114	0.0334591
0.001	5	115	0
0.001	5	116	0
0.001	5	117	0
0.001	5	118	0
0.001	5	119	0
0.001	5	120	0
0.001	5	121	0
0.001	5	122	0
0.001	5	123	0
0.001	5	124	0
0.001	5	125	0
0.001	5	126	0
0.001	5	127	0
0.001	5	128	0
0.001	5	129	0
0.001	5	130	0
0.001	5	131	0
0.001	5	132	0
0.001	5	133	0
0.001	5	134	0
0.001	5	135	0
0.001	5	136	0
0.001	5	137	0
0.001	5	138	0
0.001	5	139	0
0.001	5	140	0
0.001	5	141	0
0.001	5	142	0
0.001	5	143	0
0.001	5	144	0
0.001	5	145	0
0.001	5	146	0
0.001	5	147	0
0.001	5	148	0
0.001	5	149	0
0.001	5	150	0
0.001	6	1	0
0.001	6	2	0
0.001	6	3	0
0.001	6	4	0.103705
0.001	6	5	0.0149039
0.001	6	6	0
0.001	6	7	0
0.001	6	8	0
0.001	6	9	0
0.001	6	10	0
0.001	6	11	0
0.001	6	12	0
0.001	6	13	0
0.001	6	14	0
0.001	6	15	0
0.001	6	16	0
0.001	6	17	0
0.001	6	18	0
0.001	6	19	0
0.001	6	20	0
0.001	6	21	0
0.001	6	22	0
0.001	6	23	0
0.001	6	24	0
0.001	6	25	0
0.001	6	26	0
0.001	6	27	0
0.001	6	28	0
0.001	6	29	0
0.001	6	30	0
0.001	6	31	0
0.001	6	32	0
0.001	6	33	0
0.001	6	34	0
0.001	6	35	0
0.001	6	36	0
0.001	6	37	0
0.001	6	38	0
0.001	6	39	0
0.001	6	40	0
0.001	6	41	0
0.001	6	42	0
0.001	6	43	0
0.001	6	44	0
0.001	6	45	0
0.001	6	46	0
0.001	6	47	0
0.001	6	48	0
0.001	6	49	0
0.001	6	50	0
0.001	6	51	0
0.001	6	52	0
0.001	6	53	0
0.001	6	54	0
0.001	6	55	0
0.001	6	56	0
0.001	6	57	0
0.001	6	58	0
0.001	6	59	0
0.001	6	60	0
0.001	6	61	0
0.001	6	62	0
0.001	6	63	0
0.001	6	64	0
0.001	6	65	0
0.001	6	66	0
0.001	6	67	0
0.001	6	68	0
0.001	6	69	0
0.001	6	70	0
0.001	6	71	0
0.001	6	72	0
0.001	6	73	0
0.001	6	74	0
0.001	6	75	0
0.001	6	76	0
0.001	6	77	0
0.001	6	78	0
0.001	6	79	0
0.001	6	80	0
0.001	6	81	0
0.001	6	82	0
0.001	6	83	0
0.001	6	84	0
0.001	6	85	0
0.001	6	86	0
0.001	6	87	0
0.001	6	88	0
0.001	6	89	0
0.001	6	90	0
0.001	6	91	0
0.001	6	92	0
0.001	6	93	0
0.001	6	94	0
0.001	6	95	0
0.001	6	96	0
0.001	6	97	0
0.001	6	98	0
0.001	6	99	0
0.001	6	100	0
0.001	6	101	0
0.001	6	102	0
0.001	6	103	0
0.001	6	104	0
0.001	6	105	0
0.001	6	106	0
0.001	6	107	0
0.001	6	108	0
0.001	6	109	0
0.001	6	110	0
0.001	6	111	0
0.001	6	112	0
0.001	6	113	0
0.001	6	114	0
0.001	6	115	0
0.001	6	116	0
0.001	6	117	0
0.001	6	118	0
0.001	6	119	0
0.001	6	120	0
0.001	6	121	0
0.001	6	122	0
0.001	6	123	0
0.001	6	124	0
0.001	6	125	0
0.001	6	126	0
0.001	6	127	0
0.001	6	128	0
0.001	6	129	0
0.001	6	130	0
0.001	6	131	0
0.001	6	132	0
0.001	6	133	0
0.001	6	134	0
0.001	6	135	0
0.001	6	136	0
0.001	6	137	0
0.001	6	138	0
0.001	6	139	0
0.001	6	140	0
0.001	6	141	0.0571065
0.001	6	142	0
0.001	6	143	0
0.001	6	144	0
0.001	6	145	0
0.001	6	146	0
0.001	6	147	0
0.001	6	148	0
0.001	6	149	0
0.001	6	150	0
0.001	7	1	0.0313384
0.001	7	2	0.00233302
0.001	7	3	0
0.001	7	4	0.00602494
0.001	7	5	0.0315207
0.001	7	6	0.00485512
0.001	7	7	0.00320839
0.001	7	8	0.00429558
0.001	7	9	0.00489622
0.001	7	10	0
0.001	7	11	0.00300331
0.001	7	12	0.0114911
0.001	7	13	0.0125872
0.001	7	14	0
0.001	7	15	0
0.001	7	16	0
0.001	7	17	0
0.001	7	18	0
0.001	7	19	0
0.001	7	20	0
0.001	7	21	0
0.001	7	22	0
0.001	7	23	0
0.001	7	24	0
0.001	7	25	0
0.001	7	26	0.0275771
0.001	7	27	0
0.001	7	28	0
0.001	7	29	0
0.001	7	30	0
0.001	7	31	0
0.001	7	32	0
0.001	7	33	0
0.001	7	34	0
0.001	7	35	0
0.001	7	36	0
0.001	7	37	0
0.001	7	38	0
0.001	7	39	0
0.001	7	40	0
0.001	7	41	0
0.001	7	42	0
0.001	7	43	0
0.001	7	44	0
0.001	7	45	0
0.001	7	46	0
0.001	7	47	0
0.001	7	48	0
0.001	7	49	0
0.001	7	50	0
0.001	7	51	0
0.001	7	52	0
0.001	7	53	0
0.001	7	54	0
0.001	7	55	0
0.001	7	56	0
0.001	7	57	0
0.001	7	58	0
0.001	7	59	0
0.001	7	60	0
0.001	7	61	0
0.001	7	62	0
0.001	7	63	0
0.001	7	64	0
0.001	7	65	0
0.001	7	66	0
0.001	7	67	0
0.001	7	68	0
0.001	7	69	0
0.001	7	70	0
0.001	7	71	0
0.001	7	72	0
0.001	7	73	0
0.001	7	74	0
0.001	7	75	0
0.001	7	76	0
0.001	7	77	0
0.001	7	78	0
0.001	7	79	0
0.001	7	80	0
0.001	7	81	0
0.001	7	82	0
0.001	7	83	0
0.001	7	84	0
0.001	7	85	0
0.001	7	86	0
0.001	7	87	0
0.001	7	88	0
0.001	7	89	0
0.001	7	90	0
0.001	7	91	0
0.001	7	92	0
0.001	7	93	0
0.001	7	94	0
0.001	7	95	0
0.001	7	96	0
0.001	7	97	0
0.001	7	98	0
0.001	7	99	0
0.001	7	100	0
0.001	7	101	0
0.001	7	102	0
0.001	7	103	0
0.001	7	104	0
0.001	7	105	0
0.001	7	106	0
0.001	7	107	0
0.001	7	108	0
0.001	7	109	0
0.001	7	110	0
0.001	7	111	0
0.001	7	112	0
0.001	7	113	0
0.001	7	114	0
0.001	7	115	0
0.001	7	116	0
0.001	7	117	0
0.001	7	118	0
0.001	7	119	0
0.001	7	120	0
0.001	7	121	0
0.001	7	122	0
0.001	7	123	0
0.001	7	124	0
0.001	7	125	0
0.001	7	126	0
0.001	7	127	0
0.001	7	128	0
0.001	7	129	0
0.001	7	130	0
0.001	7	131	0
0.001	7	132	0
0.001	7	133	0
0.001	7	134	0
0.001	7	135	0
0.001	7	136	0
0.001	7	137	0
0.001	7	138	0
0.001	7	139	0
0.001	7	140	0
0.001	7	141	0.0720495
0.001	7	142	0
0.001	7	143	0
0.001	7	144	0
0.001	7	145	0
0.001	7	146	0
0.001	7	147	0
0.001	7	148	0
0.001	7	149	0
0.001	7	150	0
0.01	1	4	0.0346747
0.01	1	7	0
0.01	1	8	0
0.01	1	10	0
0.01	1	11	0
0.01	1	15	0
0.01	1	17	0.003384
0.01	1	19	0
0.01	1	24	0
0.01	1	28	0
0.01	1	29	0
0.01	1	30	0.0557307
0.01	1	32	0
0.01	1	35	0
0.01	1	36	0
0.01	1	37	0
0.01	1	40	0
0.01	1	42	0
0.01	1	46	0
0.01	1	47	0
0.01	1	52	0
0.01	1	53	0
0.01	1	54	0.052309
0.01	1	57	0.00165361
0.01	1	62	0.00330757
0.01	1	63	0.00249464
0.01	1	65	0.0102513
0.01	1	67	0.00831573
0.01	1	69	0.00450016
0.01	1	72	0.00515772
0.01	1	74	0.0038016
0.01	1	76	0.00553302
0.01	1	78	0.00653635
0.01	1	92	0.000497061
0.01	1	94	0.005024
0.01	1	99	0
0.01	1	100	0
0.01	1	109	0.00396608
0.01	1	110	0.00282438
0.01	1	114	0.00521172
0.01	1	120	0.00171009
0.01	1	122	0.00216464
0.01	1	128	0.0063179
0.01	1	130	0.00170454
0.01	1	131	0
0.01	1	133	0.00253719
0.01	1	137	0.000642264
0.01	1	140	0
0.01	1	143	0.00205295
0.01	1	144	0.00296648
0.01	1	145	0.0101914
0.01	2	1	0
0.01	2	4	0.00356407
0.01	2	7	0
0.01	2	8	0.000361235
0.01	2	12	0
0.01	2	13	0
0.01	2	15	0.02137
0.01	2	17	0.00108618
0.01	2	18	0
0.01	2	20	0
0.01	2	22	0
0.01	2	23	0.000729873
0.01	2	24	0
0.01	2	27	0
0.01	2	28	0
0.01	2	30	0.00330145
0.01	2	31	0
0.01	2	32	0
0.01	2	34	0
0.01	2	36	0.00045163
0.01	2	38	0
0.01	2	39	0.00594883
0.01	2	40	0.0167182
0.01	2	42	0.034201
0.01	2	43	0
0.01	2	44	0
0.01	2	45	0
0.01	2	46	0
0.01	2	48	0
0.01	2	49	0
0.01	2	51	0
0.01	2	52	0
0.01	2	53	0.000836248
0.01	2	54	0.00228764
0.01	2	55	0
0.01	2	56	0
0.01	2	59	0
0.01	2	65	0.0892336
0.01	2	66	0
0.01	2	67	0
0.01	2	68	0
0.01	2	69	0
0.01	2	70	0
0.01	2	72	0
0.01	2	73	0
0.01	2	76	0.026382
0.01	2	77	0
0.01	2	78	0.0248032
0.01	2	79	0
0.01	2	80	0
0.01	2	82	0.000977419
0.01	2	83	0.0189397
0.01	2	85	0
0.01	2	87	0
0.01	2	88	0
0.01	2	89	0
0.01	2	90	0
0.01	2	94	0
0.01	2	96	0
0.01	2	97	0
0.01	2	98	0
0.01	2	99	0
0.01	2	102	0
0.01	2	103	0
0.01	2	107	0
0.01	2	108	0
0.01	2	109	0
0.01	2	110	0
0.01	2	111	0
0.01	2	112	0
0.01	2	113	0
0.01	2	114	0
0.01	2	115	0
0.01	2	116	0
0.01	2	117	0
0.01	2	118	0
0.01	2	121	0
0.01	2	122	0
0.01	2	125	0
0.01	2	126	0
0.01	2	127	0
0.01	2	128	0
0.01	2	129	0
0.01	2	130	0
0.01	2	133	0.000492046
0.01	2	134	0
0.01	2	135	0
0.01	2	136	0
0.01	2	139	0
0.01	2	143	0
0.01	2	144	0
0.01	2	145	0.0354201
0.01	2	146	0
0.01	2	148	0
0.01	2	149	0
0.01	3	4	0.0348716
0.01	3	7	0
0.01	3	8	0
0.01	3	9	0
0.01	3	13	0
0.01	3	14	0
0.01	3	15	0
0.01	3	17	0
0.01	3	19	0
0.01	3	23	0
0.01	3	24	0
0.01	3	25	0
0.01	3	28	0
0.01	3	29	0
0.01	3	30	0.0760331
0.01	3	33	0
0.01	3	34	0.000279197
0.01	3	36	0
0.01	3	37	0
0.01	3	42	0.0032747
0.01	3	44	0
0.01	3	45	0.0010163
0.01	3	46	0.0020464
0.01	3	52	0
0.01	3	53	0
0.01	3	54	0.0626522
0.01	3	58	0
0.01	3	63	0.000957797
0.01	3	65	0.00402389
0.01	3	66	0
0.01	3	67	0.0035709
0.01	3	69	0.00395314
0.01	3	71	0
0.01	3	72	0.00203604
0.01	3	74	0
0.01	3	75	0
0.01	3	76	0.00178715
0.01	3	78	0.00187722
0.01	3	79	0
0.01	3	81	0
0.01	3	86	0
0.01	3	90	0.0018093
0.01	3	94	6.24008e-05
0.01	3	95	0
0.01	3	97	0
0.01	3	105	0
0.01	3	108	0
0.01	3	109	0.00351132
0.01	3	114	0.00146489
0.01	3	115	0
0.01	3	120	0
0.01	3	124	0
0.01	3	127	0
0.01	3	128	0.0041445
0.01	3	135	0
0.01	3	136	0
0.01	3	139	0
0.01	3	140	0
0.01	3	142	0
0.01	3	144	0
0.01	3	145	0
0.01	4	1	0.00378655
0.01	4	2	0
0.01	4	4	0.0495007
0.01	4	7	0.0048491
0.01	4	8	0.00856632
0.01	4	10	0.00282367
0.01	4	11	0.00165124
0.01	4	14	0.00135464
0.01	4	15	0.00557873
0.01	4	16	0
0.01	4	17	0.00835018
0.01	4	19	0.00331328
0.01	4	23	0
0.01	4	24	0.00483555
0.01	4	25	0.00380458
0.01	4	30	0.0667216
0.01	4	32	0.00161643
0.01	4	35	0.00242968
0.01	4	36	0.00373647
0.01	4	40	0.00559663
0.01	4	42	0.00453344
0.01	4	44	0.00187538
0.01	4	47	0.00183079
0.01	4	53	0.00299461
0.01	4	54	0.051682
0.01	4	57	0.00426102
0.01	4	61	0.00445434
0.01	4	62	0.00297973
0.01	4	63	0.00413488
0.01	4	64	0.00412576
0.01	4	65	0.0110808
0.01	4	67	0.00822128
0.01	4	69	0.00760671
0.01	4	72	0.00534213
0.01	4	75	0.00194978
0.01	4	76	0.00571391
0.01	4	78	0.00719867
0.01	4	79	0
0.01	4	80	0.000664203
0.01	4	81	0.0025669
0.01	4	90	0.00593172
0.01	4	91	0.00335441
0.01	4	94	0.00532394
0.01	4	95	0.00133794
0.01	4	99	0
0.01	4	101	0.0010007
0.01	4	109	0.00794164
0.01	4	110	0
0.01	4	111	0
0.01	4	114	0.00605582
0.01	4	120	0.00608697
0.01	4	123	0.00345375
0.01	4	124	0.00258532
0.01	4	128	0.00869634
0.01	4	130	0.00434569
0.01	4	131	0.000560762
0.01	4	135	0.00165978
0.01	4	136	0.0024654
0.01	4	137	0.00203448
0.01	4	138	0
0.01	4	139	0.00120235
0.01	4	144	0.0040601
0.01	4	145	0.00747782
0.01	5	1	0
0.01	5	3	0
0.01	5	4	0.424718
0.01	5	5	0
0.01	5	7	0.0167082
0.01	5	8	0.0411804
0.01	5	12	0.000613109
0.01	5	14	0
0.01	5	15	0
0.01	5	17	0.00854673
0.01	5	18	0
0.01	5	20	0
0.01	5	21	0
0.01	5	22	0
0.01	5	23	0
0.01	5	24	0.0091604
0.01	5	26	0
0.01	5	27	0
0.01	5	28	0
0.01	5	36	0.000547701
0.01	5	38	0
0.01	5	39	0.00304877
0.01	5	40	0
0.01	5	41	0
0.01	5	43	0
0.01	5	46	0.0146452
0.01	5	49	0
0.01	5	51	0
0.01	5	53	0
0.01	5	54	0
0.01	5	56	0
0.01	5	67	0
0.01	5	68	0
0.01	5	69	0.0003949
0.01	5	70	0
0.01	5	72	0
0.01	5	73	0
0.01	5	77	0
0.01	5	78	0
0.01	5	80	0
0.01	5	82	0.00555864
0.01	5	83	0
0.01	5	85	0
0.01	5	88	0
0.01	5	89	0
0.01	5	90	0.0159601
0.01	5	93	0
0.01	5	94	0
0.01	5	96	0
0.01	5	102	0
0.01	5	103	0
0.01	5	107	0
0.01	5	109	0
0.01	5	114	0.0381658
0.01	5	115	0
0.01	5	118	0
0.01	5	125	0
0.01	5	126	0
0.01	5	128	0
0.01	5	129	0
0.01	5	134	0
0.01	5	138	0
0.01	5	141	0
0.01	5	144	0
0.01	5	148	0
0.01	5	149	0
0.01	6	1	0.00245558
0.01	6	2	0.000542684
0.01	6	4	0.0339088
0.01	6	7	0.00203242
0.01	6	8	0.00659721
0.01	6	9	0
0.01	6	15	0.00610734
0.01	6	17	0.00662138
0.01	6	19	0.00362468
0.01	6	23	0.00123752
0.01	6	24	0.00145343
0.01	6	25	0.000925386
0.01	6	28	0.00195725
0.01	6	29	0.00179453
0.01	6	30	0.0678269
0.01	6	32	0
0.01	6	33	0
0.01	6	34	0
0.01	6	36	0
0.01	6	37	0
0.01	6	40	0
0.01	6	42	0.00142458
0.01	6	45	0
0.01	6	48	0
0.01	6	53	0
0.01	6	54	0.0590958
0.01	6	55	0
0.01	6	57	0
0.01	6	62	0
0.01	6	65	0
0.01	6	66	0
0.01	6	67	0
0.01	6	69	0
0.01	6	72	0
0.01	6	74	0
0.01	6	78	0
0.01	6	89	0
0.01	6	90	0
0.01	6	91	0
0.01	6	92	0
0.01	6	94	0
0.01	6	95	0
0.01	6	106	0
0.01	6	108	0
0.01	6	109	0
0.01	6	112	0
0.01	6	114	0
0.01	6	123	0
0.01	6	126	0
0.01	6	128	0
0.01	6	130	0
0.01	6	139	0
0.01	6	142	0
0.01	6	145	0
0.01	6	146	0
0.01	6	147	0
0.01	6	148	0
0.01	7	1	0.0228112
0.01	7	3	0.00585084
0.01	7	4	0.0105218
0.01	7	5	0.0516415
0.01	7	6	0.0101567
0.01	7	10	0.0146616
0.01	7	12	0.0240074
0.01	7	13	0.0192301
0.01	7	16	0.00590994
0.01	7	17	0.00461718
0.01	7	18	0.00694898
0.01	7	20	0.00379197
0.01	7	21	0.00269112
0.01	7	22	0.00362648
0.01	7	23	0.0032685
0.01	7	24	0.00644023
0.01	7	25	0.00559876
0.01	7	26	0.0326446
0.01	7	27	0.0157517
0.01	7	28	0.0132445
0.01	7	35	0.0151151
0.01	7	36	0.0150786
0.01	7	37	0.0149881
0.01	7	41	0.0132643
0.01	7	42	0.0158397
0.01	7	45	0.0145955
0.01	7	50	0.013313
0.01	7	53	0.0148034
0.01	7	55	0.0142015
0.01	7	56	0.0136004
0.01	7	60	0.0122489
0.01	7	62	0.0131863
0.01	7	64	0.0126497
0.01	7	69	0.0142656
0.01	7	70	0.0138245
0.01	7	73	0.0145671
0.01	7	76	0.0135331
0.01	7	79	0.0131507
0.01	7	89	0.0127107
0.01	7	91	0.0126991
0.01	7	93	0.0105145
0.01	7	96	0.012159
0.01	7	98	0.00900895
0.01	7	101	0.0135484
0.01	7	105	0.0113817
0.01	7	107	0.0129484
0.01	7	108	0.0105122
0.01	7	109	0.0104268
0.01	7	110	0.0126846
0.01	7	114	0.0129483
0.01	7	115	0.0121919
0.01	7	121	0.0111724
0.01	7	124	0.0130173
0.01	7	127	0.0126168
0.01	7	130	0.0136731
0.01	7	133	0.0123305
0.01	7	134	0.0130847
0.01	7	137	0.0143641
0.01	7	141	0.0787748
0.01	7	145	0.0139069
0.025	1	4	0.0332838
0.025	1	7	0
0.025	1	8	0.00122418
0.025	1	15	0.00235376
0.025	1	16	0
0.025	1	17	0.00493232
0.025	1	19	0
0.025	1	24	0
0.025	1	30	0.0674706
0.025	1	36	0
0.025	1	40	0
0.025	1	42	0
0.025	1	53	0
0.025	1	54	0.048032
0.025	1	57	0
0.025	1	65	0.00141381
0.025	1	67	0
0.025	1	69	0
0.025	1	72	0
0.025	1	109	0
0.025	1	114	0
0.025	1	128	0
0.025	1	145	0
0.025	2	8	3.09448e-05
0.025	2	15	0.028469
0.025	2	17	0.00328917
0.025	2	20	0
0.025	2	27	0
0.025	2	36	0.00895394
0.025	2	39	0.00658063
0.025	2	40	0.0138504
0.025	2	42	0.032817
0.025	2	46	0
0.025	2	49	0
0.025	2	53	0.00162422
0.025	2	65	0.102639
0.025	2	76	0.0209712
0.025	2	78	0.0212284
0.025	2	82	7.52422e-05
0.025	2	83	0.0127689
0.025	2	88	0
0.025	2	90	0
0.025	2	114	0
0.025	2	145	0.0411306
0.025	3	4	0.0331385
0.025	3	7	0
0.025	3	8	0
0.025	3	15	0
0.025	3	17	0
0.025	3	19	0
0.025	3	24	0
0.025	3	30	0.0522576
0.025	3	35	0
0.025	3	36	0
0.025	3	42	0
0.025	3	53	0
0.025	3	54	0.0496975
0.025	3	65	0.00284897
0.025	3	67	0.00166091
0.025	3	69	0
0.025	3	74	0
0.025	3	94	0
0.025	3	109	0
0.025	3	114	0
0.025	3	128	0
0.025	3	130	0
0.025	3	145	0
0.025	5	4	0.532443
0.025	5	7	0.00820692
0.025	5	8	0.0430666
0.025	5	17	0.0118684
0.025	5	24	0.00278768
0.025	5	26	1.27124e-05
0.025	5	39	0.00263092
0.025	5	46	0.0168243
0.025	5	53	0.00378415
0.025	5	82	0.00744561
0.025	5	83	0
0.025	5	90	0.0192075
0.025	5	96	0.00156369
0.025	5	114	0.0440522
0.025	5	129	0.00467666
0.025	6	4	1
0.025	6	15	0.769325
0.025	6	139	0
0.025	7	1	0.00537394
0.025	7	4	0
0.025	7	5	0.0333503
0.025	7	10	0.00428218
0.025	7	12	0.00406305
0.025	7	13	0.0108732
0.025	7	18	0
0.025	7	26	0.00853529
0.025	7	56	0
0.025	7	96	0
0.025	7	141	0.0599339
0.05	2	15	0.030898
0.05	2	36	0.00598252
0.05	2	40	0.00619947
0.05	2	42	0.0194253
0.05	2	53	0
0.05	2	65	0.0981384
0.05	2	76	0.015135
0.05	2	78	0.0163027
0.05	2	83	0.0140084
0.05	2	145	0.0304205
0.05	3	4	0.0473792
0.05	3	7	0.00497446
0.05	3	8	0.00595092
0.05	3	15	0.0108548
0.05	3	30	0.0893082
0.05	3	42	0.015353
0.05	3	54	0.0834464
0.05	3	65	0.0128304
0.05	3	67	0.0108844
0.05	3	69	0.00749589
0.05	3	145	0.0108898
0.05	5	4	0.55558
0.05	5	7	0.00457053
0.05	5	8	0.038588
0.05	5	17	0.00945527
0.05	5	24	6.85694e-05
0.05	5	39	9.79624e-05
0.05	5	46	0.0185457
0.05	5	82	0.00801074
0.05	5	90	0.0170962
0.05	5	114	0.0417683
0.05	7	1	0.0260447
0.05	7	5	0.0595768
0.05	7	10	0.0264761
0.05	7	12	0.0205763
0.05	7	13	0.0358553
0.05	7	18	0.0171698
0.05	7	26	0.0259725
0.05	7	141	0.0749013
0.1	2	15	0.0414456
0.1	2	36	0.00805115
0.1	2	40	0.00920376
0.1	2	42	0.0230063
0.1	2	53	0.00280933
0.1	2	65	0.104025
0.1	2	76	0.0186716
0.1	2	78	0.0182932
0.1	2	145	0.0354027
0.1	3	7	0.0341688
0.1	3	30	0.230031
0.1	3	54	0.228166
0.1	5	4	0.676869
0.1	5	7	0
0.1	5	8	0.041589
0.1	5	17	0
0.1	5	46	0.0132105
0.1	5	90	0.00870619
0.1	5	114	0.0455944
0.1	7	1	0.0357675
0.1	7	5	0.0698493
0.1	7	10	0.0357514
0.1	7	13	0.0406422
0.1	7	26	0.0190298
0.1	7	141	0.0663535
0.25	2	15	0.126317
0.25	2	42	0.0978869
0.25	2	65	0.162977
0.25	2	145	0.0783141
0.25	3	30	0.332621
0.25	3	54	0.344885
0.25	5	4	0.705168
0.25	5	8	0.109519
0.25	5	114	0.1427
0.25	7	26	0.58689
0.25	7	141	0.156104
0.5	5	4	0.773001
0.5	5	8	0.322405
0.5	7	26	1

## Sheet: Figure 2C
K = 2					K = 4					K = 7					K = 10					Average silhouette score
order	gene	silhouette	module		order	gene	silhouette	module		order	gene	silhouette	module		order	gene	silhouette	module		n_modules	average silhouette score
1	502	0.70885	1		1	1257	0.465678	2		1	421	0.673335	2		1	558	-0.400816	3		K = 10	0.443634
2	25	0.722646	1		2	1442	0.513459	2		2	25	0.675998	2		2	745	-0.115308	3		K = 2	0.944813
3	328	0.738435	1		3	786	0.517339	2		3	180	0.731515	2		3	577	-0.0472566	3		K = 4	0.840809
4	368	0.751469	1		4	600	0.550379	2		4	368	0.736676	2		4	377	-0.0397485	3		K = 7	0.785638
5	164	0.757603	1		5	439	0.559867	2		5	120	0.738301	2		5	123	-0.0381895	3
6	421	0.758851	1		6	573	0.579653	2		6	54	0.74	2		6	1011	-0.0369142	3
7	22	0.765295	1		7	983	0.585494	2		7	111	0.747025	2		7	219	-0.0345744	3
8	583	0.767118	1		8	563	0.590613	2		8	1612	0.754284	2		8	1257	-0.0299575	3
9	284	0.768744	1		9	524	0.600634	2		9	328	0.75675	2		9	17	-0.0281792	3
10	111	0.770127	1		10	1115	0.604408	2		10	104	0.764916	2		10	479	-0.0219205	3
11	254	0.776131	1		11	258	0.60799	2		11	929	0.766264	2		11	409	-0.0214145	3
12	232	0.777927	1		12	93	0.61204	2		12	22	0.767223	2		12	23	-0.0160504	3
13	595	0.77973	1		13	62	0.613365	2		13	1265	0.773127	2		13	341	-0.0133838	3
14	365	0.783778	1		14	1105	0.615061	2		14	1622	0.774221	2		14	294	-0.0115246	3
15	15	0.786888	1		15	718	0.626087	2		15	147	0.785598	2		15	538	-0.00890461	3
16	1049	0.787057	1		16	713	0.628315	2		16	5	0.786808	2		16	73	-0.00850985	3
17	1622	0.788779	1		17	274	0.628328	2		17	238	0.787824	2		17	1166	-0.00526995	3
18	202	0.793283	1		18	1567	0.628993	2		18	365	0.794072	2		18	1144	-0.00524549	3
19	1612	0.794287	1		19	758	0.634428	2		19	198	0.79447	2		19	634	-0.0037025	3
20	214	0.79547	1		20	294	0.637823	2		20	11	0.794747	2		20	29	-0.00246057	3
21	120	0.802195	1		21	23	0.639781	2		21	595	0.799935	2		21	274	0.000162347	3
22	54	0.80638	1		22	657	0.639799	2		22	202	0.799957	2		22	56	0.00675982	3
23	198	0.807106	1		23	403	0.63997	2		23	76	0.806273	2		23	646	0.00682801	3
24	91	0.808006	1		24	278	0.643656	2		24	232	0.808321	2		24	611	0.00750614	3
25	238	0.808242	1		25	149	0.644057	2		25	15	0.80876	2		25	820	0.00798324	3
26	16	0.80828	1		26	123	0.645678	2		26	91	0.81098	2		26	740	0.00873125	3
27	46	0.809993	1		27	558	0.649278	2		27	333	0.813448	2		27	907	0.00909536	3
28	104	0.812048	1		28	44	0.649618	2		28	164	0.819141	2		28	170	0.00912669	3
29	76	0.812757	1		29	1472	0.650567	2		29	284	0.820443	2		29	983	0.00965824	3
30	929	0.820423	1		30	77	0.651964	2		30	947	0.823495	2		30	389	0.0135101	3
31	84	0.825001	1		31	1334	0.652317	2		31	488	0.824173	2		31	464	0.0137266	3
32	221	0.82702	1		32	409	0.65428	2		32	16	0.824868	2		32	1472	0.0140271	3
33	617	0.830768	1		33	586	0.660208	2		33	1049	0.828149	2		33	1115	0.0145439	3
34	333	0.831041	1		34	464	0.661066	2		34	502	0.838777	2		34	1538	0.0148151	3
35	1092	0.831933	1		35	1387	0.661849	2		35	254	0.840659	2		35	258	0.0148298	3
36	488	0.833411	1		36	1550	0.663118	2		36	583	0.840832	2		36	1466	0.0150934	3
37	362	0.840399	1		37	29	0.665205	2		37	617	0.842368	2		37	191	0.016072	3
38	26	0.844647	1		38	445	0.666997	2		38	1339	0.842442	2		38	1041	0.0168918	3
39	889	0.85595	1		39	1578	0.667026	2		39	84	0.842513	2		39	353	0.0192499	3
40	11	0.856795	1		40	151	0.668688	2		40	46	0.84299	2		40	529	0.0194655	3
41	147	0.860808	1		41	788	0.671238	2		41	214	0.843171	2		41	557	0.0206789	3
42	1265	0.861947	1		42	574	0.671756	2		42	26	0.843337	2		42	229	0.0218349	3
43	947	0.866526	1		43	1405	0.672779	2		43	362	0.854414	2		43	574	0.0237078	3
44	130	0.879289	1		44	148	0.67297	2		44	889	0.854577	2		44	165	0.024027	3
45	5	0.897135	1		45	432	0.673873	2		45	1092	0.858112	2		45	324	0.0258512	3
46	180	0.923642	1		46	1144	0.67439	2		46	130	0.861323	2		46	1334	0.0268368	3
47	1339	0.931711	1		47	245	0.676694	2		47	221	0.868528	2		47	432	0.0278548	3
48	409	0.993576	1		48	1110	0.676956	2		48	1472	0.586221	3		48	93	0.0288832	3
49	464	0.995365	1		49	611	0.677919	2		49	786	0.609248	3		49	154	0.0292269	3
50	56	0.996867	1		50	154	0.678339	2		50	600	0.609938	3		50	445	0.0293823	3
51	1223	0.99691	1		51	53	0.678471	2		51	1567	0.616395	3		51	625	0.029569	3
52	558	0.997231	1		52	625	0.678477	2		52	258	0.628874	3		52	959	0.03009	3
53	1334	0.997869	1		53	207	0.679221	2		53	1110	0.630959	3		53	183	0.030104	3
54	740	0.998102	1		54	219	0.68019	2		54	758	0.631946	3		54	1550	0.0304237	3
55	439	0.9982	1		55	10	0.68099	2		55	1069	0.633405	3		55	522	0.0314438	3
56	274	0.998214	1		56	745	0.681974	2		56	870	0.642673	3		56	483	0.0324597	3
57	643	0.998538	1		57	308	0.683332	2		57	625	0.644423	3		57	922	0.0331131	3
58	551	0.998695	1		58	1011	0.683731	2		58	611	0.644572	3		58	112	0.033801	3
59	174	0.998766	1		59	1431	0.684065	2		59	1550	0.650428	3		59	166	0.0341944	3
60	349	0.999051	1		60	457	0.684765	2		60	1115	0.654731	3		60	239	0.0345521	3
61	41	0.99909	1		61	507	0.684958	2		61	745	0.655097	3		61	1442	0.0350826	3
62	1387	0.999225	1		62	538	0.685373	2		62	445	0.655175	3		62	1578	0.0355985	3
63	222	0.999249	1		63	353	0.686307	2		63	439	0.661332	3		63	945	0.0364128	3
64	1405	0.999265	1		64	229	0.686469	2		64	1013	0.662747	3		64	174	0.036724	3
65	522	0.999347	1		65	485	0.687646	2		65	457	0.669754	3		65	450	0.0376382	3
66	557	0.999396	1		66	81	0.689518	2		66	657	0.670429	3		66	149	0.0381631	3
67	1431	0.999427	1		67	577	0.690119	2		67	713	0.671292	3		67	786	0.0399155	3
68	29	0.999445	1		68	376	0.691694	2		68	23	0.671366	3		68	713	0.0426996	3
69	1144	0.999456	1		69	309	0.695213	2		69	1011	0.673202	3		69	1503	0.0439385	3
70	131	0.999492	1		70	1503	0.696937	2		70	93	0.673615	3		70	403	0.0480895	3
71	1550	0.999589	1		71	32	0.697393	2		71	740	0.674212	3		71	584	0.0487711	3
72	870	0.999634	1		72	740	0.697813	2		72	219	0.674759	3		72	478	0.0490983	3
73	324	0.999673	1		73	389	0.698854	2		73	62	0.675302	3		73	81	0.0494755	3
74	584	0.99969	1		74	349	0.701112	2		74	820	0.676258	3		74	439	0.0502843	3
75	151	0.999694	1		75	165	0.701504	2		75	1387	0.676974	3		75	77	0.050592	3
76	335	0.999794	1		76	959	0.703507	2		76	522	0.678203	3		76	457	0.0529859	3
77	820	0.999831	1		77	1166	0.704325	2		77	524	0.678377	3		77	1395	0.0540333	3
78	842	0.999917	1		78	510	0.705096	2		78	149	0.678418	3		78	207	0.0553644	3
79	1442	0.999927	1		79	239	0.705416	2		79	573	0.683141	3		79	1386	0.0562895	3
80	959	0.999941	1		80	437	0.708183	2		80	229	0.684171	3		80	573	0.0573019	3
81	62	0.999955	1		81	535	0.70924	2		81	308	0.684252	3		81	507	0.0585764	3
82	154	0.999965	1		82	170	0.710988	2		82	1334	0.685023	3		82	10	0.061328	3
83	10	1	1		83	341	0.711074	2		83	389	0.687137	3		83	437	0.0616558	3
84	17	1	1		84	56	0.71303	2		84	151	0.688938	3		84	245	0.0640464	3
85	23	1	1		85	842	0.713278	2		85	131	0.691381	3		85	718	0.0641445	3
86	32	1	1		86	922	0.713373	2		86	341	0.691746	3		86	218	0.0644652	3
87	44	1	1		87	112	0.717106	2		87	274	0.691958	3		87	551	0.0661205	3
88	53	1	1		88	1069	0.717364	2		88	148	0.692565	3		88	330	0.0665449	3
89	73	1	1		89	1041	0.718133	2		89	330	0.692888	3		89	259	0.0674888	3
90	77	1	1		90	557	0.718176	2		90	309	0.693387	3		90	1105	0.0689124	3
91	81	1	1		91	529	0.721291	2		91	170	0.694291	3		91	376	0.0697917	3
92	93	1	1		92	870	0.721663	2		92	1442	0.694542	3		92	510	0.0708834	3
93	112	1	1		93	41	0.72222	2		93	409	0.695458	3		93	62	0.0737653	3
94	123	1	1		94	945	0.724961	2		94	586	0.697758	3		94	788	0.0791311	3
95	148	1	1		95	222	0.726301	2		95	183	0.698011	3		95	308	0.0797075	3
96	149	1	1		96	259	0.729714	2		96	959	0.698405	3		96	148	0.0817108	3
97	161	1	1		97	335	0.73045	2		97	1538	0.698694	3		97	335	0.0818686	3
98	165	1	1		98	478	0.730646	2		98	842	0.700373	3		98	1567	0.0832817	3
99	166	1	1		99	218	0.730791	2		99	81	0.700794	3		99	600	0.0855881	3
100	170	1	1		100	1538	0.731472	2		100	634	0.701282	3		100	805	0.0859452	3
101	183	1	1		101	330	0.731909	2		101	510	0.702161	3		101	131	0.0888206	3
102	191	1	1		102	805	0.732668	2		102	123	0.702461	3		102	1125	0.0947009	3
103	206	1	1		103	161	0.733728	2		103	245	0.702841	3		103	758	0.10265	3
104	207	1	1		104	174	0.734665	2		104	32	0.703647	3		104	524	0.118526	3
105	218	1	1		105	183	0.735967	2		105	1395	0.704635	3		105	206	0.124793	3
106	219	1	1		106	1386	0.738315	2		106	1466	0.705441	3		106	222	0.129282	3
107	229	1	1		107	450	0.738782	2		107	1578	0.706065	3		107	563	0.130921	3
108	239	1	1		108	206	0.741553	2		108	788	0.707578	3		108	44	0.137826	3
109	245	1	1		109	1013	0.741866	2		109	983	0.71108	3		109	309	0.140243	3
110	258	1	1		110	1395	0.741915	2		110	206	0.713339	3		110	32	0.171216	3
111	259	1	1		111	324	0.742133	2		111	77	0.715089	3		111	775	0.988803	5
112	278	1	1		112	643	0.743439	2		112	403	0.716868	3		112	769	0.997538	5
113	294	1	1		113	522	0.747711	2		113	353	0.716883	3		113	88	0.998712	5
114	308	1	1		114	820	0.747781	2		114	945	0.71693	3		114	1090	0.999999	5
115	309	1	1		115	542	0.750523	2		115	1144	0.717295	3		115	140	1	5
116	330	1	1		116	646	0.75232	2		116	1405	0.721219	3		116	172	1	5
117	341	1	1		117	377	0.75279	2		117	259	0.722642	3		117	210	1	5
118	353	1	1		118	17	0.753545	2		118	166	0.722969	3		118	240	1	5
119	376	1	1		119	634	0.759101	2		119	278	0.725245	3		119	241	1	5
120	377	1	1		120	907	0.760055	2		120	538	0.727073	3		120	260	1	5
121	389	1	1		121	1466	0.760617	2		121	324	0.727077	3		121	282	1	5
122	403	1	1		122	551	0.762829	2		122	558	0.72757	3		122	338	1	5
123	432	1	1		123	191	0.765876	2		123	1431	0.727936	3		123	342	1	5
124	437	1	1		124	584	0.766653	2		124	335	0.72817	3		124	394	1	5
125	441	1	1		125	166	0.768161	2		125	535	0.728376	3		125	431	1	5
126	445	1	1		126	483	0.769485	2		126	376	0.730173	3		126	455	1	5
127	450	1	1		127	441	0.773317	2		127	464	0.731439	3		127	462	1	5
128	457	1	1		128	1223	0.780242	2		128	1257	0.731928	3		128	531	1	5
129	478	1	1		129	73	0.780615	2		129	1105	0.734253	3		129	566	1	5
130	479	1	1		130	479	0.873835	2		130	165	0.734589	3		130	606	1	5
131	483	1	1		131	131	0.876714	2		131	10	0.735149	3		131	621	1	5
132	485	1	1		132	1125	0.970193	2		132	507	0.735676	3		132	624	1	5
133	507	1	1		133	929	0.732782	3		133	17	0.739209	3		133	648	1	5
134	510	1	1		134	1612	0.871427	3		134	551	0.741106	3		134	692	1	5
135	524	1	1		135	147	0.873412	3		135	574	0.741718	3		135	697	1	5
136	529	1	1		136	214	0.895324	3		136	1223	0.742902	3		136	702	1	5
137	535	1	1		137	617	0.902388	3		137	479	0.74313	3		137	717	1	5
138	538	1	1		138	1339	0.909361	3		138	174	0.744763	3		138	763	1	5
139	542	1	1		139	947	0.909569	3		139	577	0.74523	3		139	787	1	5
140	563	1	1		140	583	0.916871	3		140	207	0.745547	3		140	829	1	5
141	573	1	1		141	1265	0.932269	3		141	41	0.7472	3		141	835	1	5
142	574	1	1		142	16	0.934181	3		142	377	0.747933	3		142	864	1	5
143	577	1	1		143	232	0.93794	3		143	483	0.751857	3		143	892	1	5
144	586	1	1		144	328	0.939439	3		144	294	0.752483	3		144	893	1	5
145	600	1	1		145	1092	0.943373	3		145	112	0.75325	3		145	919	1	5
146	611	1	1		146	362	0.943386	3		146	437	0.754055	3		146	952	1	5
147	625	1	1		147	333	0.943851	3		147	1386	0.754216	3		147	972	1	5
148	634	1	1		148	221	0.944233	3		148	557	0.754639	3		148	1002	1	5
149	646	1	1		149	488	0.944612	3		149	450	0.755293	3		149	1126	1	5
150	657	1	1		150	595	0.945785	3		150	154	0.757074	3		150	1146	1	5
151	713	1	1		151	238	0.947494	3		151	56	0.757248	3		151	1150	1	5
152	718	1	1		152	284	0.949147	3		152	222	0.757316	3		152	1169	1	5
153	745	1	1		153	202	0.952246	3		153	29	0.757566	3		153	1177	1	5
154	758	1	1		154	84	0.955573	3		154	478	0.760599	3		154	1191	1	5
155	786	1	1		155	254	0.957404	3		155	191	0.760642	3		155	1203	1	5
156	788	1	1		156	15	0.958139	3		156	53	0.762745	3		156	1214	1	5
157	805	1	1		157	198	0.961586	3		157	1125	0.763405	3		157	1237	1	5
158	907	1	1		158	164	0.962013	3		158	349	0.764642	3		158	1251	1	5
159	922	1	1		159	46	0.96317	3		159	73	0.764815	3		159	1354	1	5
160	945	1	1		160	76	0.964784	3		160	922	0.764838	3		160	1413	1	5
161	983	1	1		161	91	0.965777	3		161	161	0.767541	3		161	1414	1	5
162	1011	1	1		162	889	0.966261	3		162	239	0.770732	3		162	1484	1	5
163	1013	1	1		163	5	0.973785	3		163	441	0.772486	3		163	1498	1	5
164	1041	1	1		164	111	0.973918	3		164	218	0.773006	3		164	1561	1	5
165	1069	1	1		165	22	0.97634	3		165	542	0.774161	3		165	1588	1	5
166	1105	1	1		166	26	0.978013	3		166	485	0.775208	3		166	1672	1	5
167	1110	1	1		167	54	0.983071	3		167	563	0.77904	3		167	1761	1	5
168	1115	1	1		168	365	0.984479	3		168	646	0.779718	3		168	1838	1	5
169	1125	1	1		169	104	0.9871	3		169	907	0.780405	3		169	1840	1	5
170	1166	1	1		170	180	0.987633	3		170	1166	0.790286	3		170	121	0.247356	7
171	1257	1	1		171	502	0.989096	3		171	718	0.79679	3		171	1135	0.258723	7
172	1386	1	1		172	1622	0.991242	3		172	643	0.799747	3		172	996	0.334714	7
173	1395	1	1		173	368	0.99361	3		173	432	0.803554	3		173	40	0.381251	7
174	1466	1	1		174	120	0.993809	3		174	44	0.821269	3		174	139	0.416659	7
175	1472	1	1		175	130	0.996526	3		175	584	0.823747	3		175	160	0.536675	7
176	1503	1	1		176	369	0.998765	3		176	529	0.829213	3		176	33	0.548355	7
177	1538	1	1		177	2	1	3		177	1041	0.839892	3		177	159	0.570033	7
178	1567	1	1		178	11	1	3		178	1503	0.858996	3		178	146	0.585419	7
179	1578	1	1		179	12	1	3		179	805	0.862818	3		179	2	0.589901	7
180	1135	0.366028	2		180	20	1	3		180	717	0.988333	4		180	100	0.602714	7
181	369	0.534555	2		181	24	1	3		181	775	0.988808	4		181	944	0.613777	7
182	139	0.618138	2		182	25	1	3		182	1203	0.996961	4		182	884	0.618552	7
183	146	0.70914	2		183	33	1	3		183	1840	0.999539	4		183	386	0.624695	7
184	195	0.742397	2		184	35	1	3		184	1002	0.999945	4		184	80	0.633842	7
185	944	0.745413	2		185	38	1	3		185	88	1	4		185	83	0.634698	7
186	121	0.749605	2		186	40	1	3		186	140	1	4		186	24	0.640668	7
187	100	0.766712	2		187	80	1	3		187	172	1	4		187	261	0.645769	7
188	265	0.793116	2		188	83	1	3		188	210	1	4		188	197	0.646458	7
189	884	0.808618	2		189	100	1	3		189	240	1	4		189	593	0.654507	7
190	12	0.812952	2		190	108	1	3		190	241	1	4		190	250	0.656685	7
191	109	0.827256	2		191	109	1	3		191	260	1	4		191	38	0.660399	7
192	2	0.828345	2		192	121	1	3		192	282	1	4		192	12	0.670016	7
193	160	0.828839	2		193	122	1	3		193	338	1	4		193	122	0.678563	7
194	38	0.829101	2		194	139	1	3		194	342	1	4		194	265	0.679361	7
195	24	0.829851	2		195	146	1	3		195	394	1	4		195	109	0.687208	7
196	159	0.851909	2		196	159	1	3		196	431	1	4		196	195	0.688824	7
197	261	0.852768	2		197	160	1	3		197	455	1	4		197	35	0.690852	7
198	234	0.852813	2		198	195	1	3		198	462	1	4		198	108	0.69196	7
199	80	0.856442	2		199	197	1	3		199	531	1	4		199	234	0.703031	7
200	108	0.862499	2		200	234	1	3		200	566	1	4		200	369	0.718269	7
201	33	0.866703	2		201	250	1	3		201	606	1	4		201	519	0.719511	7
202	996	0.867797	2		202	261	1	3		202	621	1	4		202	20	0.73243	7
203	386	0.868229	2		203	265	1	3		203	624	1	4		203	283	0.906077	7
204	83	0.871484	2		204	283	1	3		204	648	1	4		204	929	0.667009	8
205	20	0.902117	2		205	386	1	3		205	692	1	4		205	421	0.669426	8
206	250	0.903871	2		206	421	1	3		206	697	1	4		206	1622	0.680585	8
207	40	0.911624	2		207	593	1	3		207	702	1	4		207	104	0.700091	8
208	35	0.914604	2		208	884	1	3		208	763	1	4		208	180	0.708083	8
209	593	0.926261	2		209	944	1	3		209	769	1	4		209	22	0.723082	8
210	122	0.946558	2		210	996	1	3		210	787	1	4		210	1265	0.73219	8
211	283	0.974203	2		211	1049	1	3		211	829	1	4		211	54	0.743666	8
212	88	1	2		212	1169	0.996077	4		212	835	1	4		212	120	0.747994	8
213	140	1	2		213	140	0.997245	4		213	864	1	4		213	328	0.748208	8
214	172	1	2		214	1840	0.998778	4		214	892	1	4		214	111	0.7685	8
215	197	1	2		215	240	0.999899	4		215	893	1	4		215	254	0.768875	8
216	210	1	2		216	88	1	4		216	919	1	4		216	368	0.775818	8
217	240	1	2		217	172	1	4		217	952	1	4		217	1612	0.777507	8
218	241	1	2		218	210	1	4		218	972	1	4		218	164	0.782507	8
219	260	1	2		219	241	1	4		219	1090	1	4		219	502	0.784782	8
220	282	1	2		220	260	1	4		220	1126	1	4		220	84	0.793657	8
221	338	1	2		221	282	1	4		221	1146	1	4		221	15	0.804416	8
222	342	1	2		222	338	1	4		222	1150	1	4		222	202	0.80465	8
223	394	1	2		223	342	1	4		223	1169	1	4		223	365	0.805753	8
224	431	1	2		224	394	1	4		224	1177	1	4		224	147	0.805787	8
225	455	1	2		225	431	1	4		225	1191	1	4		225	25	0.808032	8
226	462	1	2		226	455	1	4		226	1214	1	4		226	198	0.81207	8
227	531	1	2		227	462	1	4		227	1237	1	4		227	5	0.812326	8
228	566	1	2		228	531	1	4		228	1251	1	4		228	333	0.820197	8
229	606	1	2		229	566	1	4		229	1354	1	4		229	91	0.821079	8
230	621	1	2		230	606	1	4		230	1413	1	4		230	595	0.823651	8
231	624	1	2		231	621	1	4		231	1414	1	4		231	583	0.824904	8
232	648	1	2		232	624	1	4		232	1484	1	4		232	16	0.825092	8
233	692	1	2		233	648	1	4		233	1498	1	4		233	46	0.83044	8
234	697	1	2		234	692	1	4		234	1561	1	4		234	76	0.832048	8
235	702	1	2		235	697	1	4		235	1588	1	4		235	238	0.834683	8
236	717	1	2		236	702	1	4		236	1672	1	4		236	11	0.835152	8
237	763	1	2		237	717	1	4		237	1761	1	4		237	947	0.838148	8
238	769	1	2		238	763	1	4		238	1838	1	4		238	214	0.839559	8
239	775	1	2		239	769	1	4		239	121	0.398351	6		239	26	0.839571	8
240	787	1	2		240	775	1	4		240	159	0.467856	6		240	232	0.840848	8
241	829	1	2		241	787	1	4		241	265	0.506065	6		241	617	0.841058	8
242	835	1	2		242	829	1	4		242	100	0.514466	6		242	130	0.844259	8
243	864	1	2		243	835	1	4		243	40	0.524393	6		243	284	0.845986	8
244	892	1	2		244	864	1	4		244	195	0.542088	6		244	362	0.858844	8
245	893	1	2		245	892	1	4		245	83	0.549802	6		245	488	0.859091	8
246	919	1	2		246	893	1	4		246	146	0.571662	6		246	1092	0.860766	8
247	952	1	2		247	919	1	4		247	33	0.593523	6		247	221	0.861936	8
248	972	1	2		248	952	1	4		248	80	0.593959	6		248	1339	0.867782	8
249	1002	1	2		249	972	1	4		249	369	0.60468	6		249	889	0.882068	8
250	1090	1	2		250	1002	1	4		250	944	0.610961	6		250	1049	0.963933	8
251	1126	1	2		251	1090	1	4		251	12	0.614909	6		251	542	-0.260104	10
252	1146	1	2		252	1126	1	4		252	2	0.620583	6		252	1387	-0.0491627	10
253	1150	1	2		253	1146	1	4		253	24	0.625169	6		253	1223	-0.0461552	10
254	1169	1	2		254	1150	1	4		254	386	0.645045	6		254	41	-0.0374263	10
255	1177	1	2		255	1177	1	4		255	593	0.652846	6		255	278	-0.0363941	10
256	1191	1	2		256	1191	1	4		256	38	0.658622	6		256	161	-0.027282	10
257	1203	1	2		257	1203	1	4		257	139	0.679397	6		257	870	-0.0265334	10
258	1214	1	2		258	1214	1	4		258	160	0.681817	6		258	1405	-0.0173247	10
259	1237	1	2		259	1237	1	4		259	261	0.695691	6		259	1069	-0.0101965	10
260	1251	1	2		260	1251	1	4		260	234	0.696111	6		260	151	-0.00902325	10
261	1354	1	2		261	1354	1	4		261	108	0.701893	6		261	349	-0.00135511	10
262	1413	1	2		262	1413	1	4		262	109	0.707105	6		262	842	0.00316184	10
263	1414	1	2		263	1414	1	4		263	122	0.714194	6		263	535	0.00879616	10
264	1484	1	2		264	1484	1	4		264	35	0.714766	6		264	586	0.00982214	10
265	1498	1	2		265	1498	1	4		265	20	0.740711	6		265	485	0.0206345	10
266	1561	1	2		266	1561	1	4		266	283	0.75126	6		266	53	0.0229748	10
267	1588	1	2		267	1588	1	4		267	884	0.761758	6		267	1110	0.0238045	10
268	1672	1	2		268	1672	1	4		268	996	0.811564	6		268	657	0.0266356	10
269	1761	1	2		269	1761	1	4		269	250	0.833542	6		269	1431	0.0267403	10
270	1838	1	2		270	1838	1	4		270	197	0.934487	6		270	1013	0.0278045	10
271	1840	1	2												271	441	0.0554958	10
															272	643	0.0752061	10

## Sheet: Figure 2D
Average Silhouette score			# of resulting modules			Average R2 per module
K	Average Silhouette Score		K	# of resulting modules		K	Average R2 per module
2	0.944813		2	2		2	0.239209
3	0.941704		3	3		3	0.239629
4	0.840809		4	3		4	0.235554
5	0.748461		5	4		5	0.261597
6	0.745887		6	4		6	0.263798
7	0.785638		7	4		7	0.257331
8	0.439773		8	5		8	0.253636
9	0.452571		9	5		9	0.246917
10	0.443634		10	5		10	0.253116
11	0.44728		11	5		11	0.248915
12	0.302462		12	6		12	0.27265
13	0.46744		13	5		13	0.254461
14	0.63076		14	5		14	0.288554
15	0.437215		15	5		15	0.249842

## Sheet: Figure 3B
	module_1_U3065MG_TF	module_2_U3065MG_TF	module_3_U3065MG_TF	module_4_U3065MG_TF	module_5_U3065MG_TF	module_6_U3065MG_TF	module_7_U3065MG_TF	module_8_U3065MG_TF	module_9_U3065MG_TF	module_1_U3065MG_kinase	module_2_U3065MG_kinase	module_3_U3065MG_kinase	module_4_U3065MG_kinase	module_5_U3065MG_kinase	module_6_U3065MG_kinase
AHR	0	0	0	0	0	0	0	0	0.0378661421979376	0	0	0	0	0	0
ATF3	0	0	0.0407596426177041	0	0	0	0	0	0	0	0	0	0	0	0
ATF6B	0	0	0	0	0	0.0118197289129694	0	0	0	0	0	0	0	0	0
AURKA	0	0	0	0	0	0	0	0	0	0.0119631314833509	0.00517152932661144	0.107484094720352	-0.00487105023170315	0	-0.00543161312282059
AURKB	0	0	0	0	0	0	0	0	0	0	0.125227349247662	0.0866446405228126	-0.00669148188294451	0	0.0145498922505827
AXL	0	0	0	0	0	0	0	0	0	0.0127609219265409	0	0	-0.021499178811556	0	0
BHLHE41	0.0126500628663334	0	0	0	0	0	0	0	0	0	0	0	0	0	0
BUB1	0	0	0	0	0	0	0	0	0	0	0.0230155469207871	0.0828202399658899	0	0	0.0058524347459108
BUB1B	0	0	0	0	0	0	0	0	0	0	0.0291037839299986	0.0328306143593482	0	0	0.00593599124961832
CALM2	0	0	0	0	0	0	0	0	0	0.00947044698980031	0	0	0	0	-0.0399030295518197
CCNB1	0	0	0	0	0	0	0	0	0	0	0.0318581244992776	0.173353900612657	-0.00303149634267983	0	0.00980209710043908
CCNB2	0	0	0	0	0	0	0	0	0	0	0	0.0377941735888643	-0.0092233528959349	0	0.00281851391178143
CCND1	0	0	0	0	0	0	0	0	0	0.0299791680570984	0	0	-0.0355467814313403	0.0452498942927571	-0.0412572980715959
CDK1	0	0	0	0	0	0	0	0	0	0	0.198551432131447	0.136190731907128	-0.000432171311335134	0	-0.0105055687101441
CDK6	0	0	0	0	0	0	0	0	0	0	0	0	0	0	-0.0220022642107451
CDKN1A	0	0	0	0	0	0	0	0	0	0.0203282999610894	0	0	0	0.0961455834556458	-0.0378026773503027
CEBPD	0	0	0	0	0	0	0	0.0598367602209823	0.0140079352138799	0	0	0	0	0	0
CENPA	0	0	0	0.201184895613411	0	0	0	0	0	0	0	0	0	0	0
CHD7	0	0	0	0	0	0.0139896262167215	0	0	0	0	0	0	0	0	0
CIT	0	0	0	0	0	0	0	0	0	0	0.0233696747085361	0	0	0	0
CKB	0	0	0	0	0	0	0	0	0	0	0	0	0	0.0298454178054859	-0.0255947960829412
CREBZF	0	0	0	0	0	0.0127997357326743	0	0	0	0	0	0	0	0	0
CRIM1	0	0	0	0	0	0	0	0	0	0.00945149207940122	0	0	-0.00888105994353589	-0.0140627608033336	0
CXXC5	0	0	0	0	0	-0.00320413409220496	0	0	0	0	0	0	0	0	0
DCLK1	0	0	0	0	0	0	0	0	0	-0.00299290521641408	0	0	0.046895358522569	0	0.00981923012449284
DCLK2	0	0	0	0	0	0	0	0	0	-0.0156741662050631	0	0	0.0539465591628925	0	0.0146750704741537
DCX	0	0	0	0	0	0	0	0	0	-0.0051948722120098	0	0	0	0	0
DDIT3	0	0	0.054233947361663	0	0	0	0	0	0	0	0	0	0	0	0
DDR1	0	0	0	0	0	0	0	0	0	-0.021704727364451	0	0	0.018038790248891	-0.0203104245027848	0.0545714861491564
DEK	0	0	0	0	0.0378161962333173	-0.0479772195353726	0	-0.00689682429472491	0	0	0	0	0	0	0
DEPDC1	0	0	0	0.108628883632116	0	0	0	0	0	0	0	0	0	0	0
DLX5	0	0.146980758563279	0	0	0	0	0	0	0	0	0	0	0	0	0
DTYMK	0	0	0	0	0	0	0	0	0	0.0240592465162201	0.0180110493147727	0.0103204750539383	-0.0216558272739332	0	-0.0136811023453883
E2F1	0	0	0	0	0.0897743692441148	0	0	0	0	0	0	0	0	0	0
E2F8	0	0	0	0	0.0137280694754735	0	0	0	0	0	0	0	0	0	0
EPHA2	0	0	0	0	0	0	0	0	0	0.00453971443034769	0	0	0	0	0
EPHA3	0	0	0	0	0	0	0	0	0	-0.00603637778984541	0	0	0	0	0.0138531412237384
EPHA4	0	0	0	0	0	0	0	0	0	0	0	0	0	0	0.00458848771427454
ERBB3	0	0	0	0	0	0	0	0	0	-0.00454252636177861	0	0	0	0	0.025316265911863
ETV1	0	0.0235473077484769	0	0	0	0	0	0	0	0	0	0	0	0	0
EZH2	0	0	0	0	0.038352406986955	0	0	0	0	0	0	0	0	0	0
FAM20C	0	0	0	0	0	0	0	0	0	0	0	0	0.0415179938501174	-0.0237624609060802	0
FEZF1	0	0	0	0	0	0	0	0	0.0132421153227661	0	0	0	0	0	0
FGFR3	0	0	0	0	0	0	0	0	0	-0.00769774321179928	0	0	0	0	0.0219160646980784
FOXM1	0	0	0	0.00503908210586369	0	0	0	0	0	0	0	0	0	0	0
HES4	0	0	0	0	0	0	0	0.0436833295976985	0.0116125278929734	0	0	0	0	0	0
HES6	0	0.0370150075399291	0	0	0	0	0.0309499309181452	0	0	0	0	0	0	0	0
HIST1H1A	0	0	0	0	0.0195554864312694	0	0	0	0	0	0	0	0	0	0
HIST1H1B	0	0	0	0.017970532343354	0.0799173417241696	0	0	0	0	0	0	0	0	0	0
HIST1H1D	0	0	0	0	0.0418142188805674	0	0	0	0	0	0	0	0	0	0
HIST1H1E	0	0	0	0	0	-0.00860890049402469	0	0	0	0	0	0	0	0	0
HMGA1	0.103235612243355	0	0	0	0	-0.0386249707440442	0	-0.0105178237313986	0	0	0	0	0	0	0
HMGA2	0	0	0	0	0	0	0	0	0	0	0	0	-0.00843909344159415	0	0.01342936403449
HMGB1	0	0	0	0.0714567044043225	0.0283651891210392	0	-0.00666648967347452	0	-0.00865080210334463	0	0	0	0	0	0
HMGB2	0	0	0	0.207516237794662	0.0842650736003099	0	0	0	0	0	0	0	0	0	0
HOPX	0	0	0	0	0	0	0	0.0245128523554336	0	0	0	0	0	0	0
HOXB2	0.0181331205044295	0	0	0	0	0	0	0	0.0113635462379339	0	0	0	0	0	0
HOXB9	0.0094308859332407	0	0	0	0	-0.00923233896696622	0.0146188569883217	0	0	0	0	0	0	0	0
ID3	0	0	0	0	0	0	0	0.0637512568418673	0	0	0	0	0	0	0
IRF1	0.00238674006741129	0	0	0	0	0	0	0	0.0136094221283772	0	0	0	0	0	0
IRS2	0	0	0	0	0	0	0	0	0	-0.0111373179660946	0	0	0.0525186949411417	0	0.00330162053114917
JUND	0	0	0	0	0	0	0.00674225344480296	0	0	0	0	0	0	0	0
KLF10	0	0	0.051093725111326	0	0	0	0	0	0	0	0	0	0	0	0
MACF1	0	0	0	0	0	0.011499284479464	-0.00429496129155891	0.00526943650518546	0.0497727963282195	0	0	0	0	0	0
MAP3K1	0	0	0	0	0	0	0	0	0	-0.0014336652725229	0	0	0	0.00539179195775815	0
MAPK10	0	0	0	0	0	0	0	0	0	-0.00148790265066609	0	0	0	0	0.0120009365204119
MECOM	0.0509278898820638	0	0	0	0	0	0	0	0	0	0	0	0	0	0
MET	0.0764809309390298	0	0	0	0	0	0	0	0.042843530340405	0.0390866445027946	0	0	-0.0385948595272021	0	0
MXD3	0	0	0	0.0342340405881767	0	0	0	0	0	0	0	0	0	0	0
MYBL2	0	0	0	0	0.0414848113066787	0	0	0	0	0	0	0	0	0	0
MYLK	0	0	0	0	0	0	0	0	0	0.0356077890033851	0	0	-0.0162629291528409	0	-0.0198468706311435
NEK2	0	0	0	0	0	0	0	0	0	0	-0.0118973661450135	0.0911867861876178	0	0	0.00646708260911232
NFE2L3	0	0	0	0	0	0	0	0	0.00980731456151911	0	0	0	0	0	0
NFIB	0	0	0	0	0	0	0	0.0134835863956858	0	0	0	0	0	0	0
NR2F1	0	0	0	0	0	-0.00106415313401316	0	0	0	0	0	0	0	0	0
NRP1	0	0	0	0	0	0	0	0	0	0.0199847528726601	0	0	-0.00380859259458387	0	0
NRP2	0	0	0	0	0	0	0	0	0	0	0	0	-0.0118565041063264	0	0
NTRK2	0	0	0	0	0	0	0	0	0	-0.00548692314246965	0	0	0.0131781467704796	0	0.0202547545082013
NTRK3	0	0	0	0	0	0	0	0	0	0	0	0	0	0	0.00691095252217465
OLIG1	0	0.0340289906323196	0	0	0	0	0.0217145241994028	0	-0.022326073035035	0	0	0	0	0	0
PAK3	0	0	0	0	0	0	0	0	0	0	0	0	-0.00121267264834789	0	0
PBK	0	0	0	0	0	0	0	0	0	0	0.0640770820044993	0.0655016762698996	-0.0178066745388989	0	0.00314817422484835
PBX1	0	0	0	0	0	0	0	0.00575695277293997	0	0	0	0	0	0	0
PDGFA	0	0	0	0	0	0	0	0	0	-0.0122225892859957	0	0	0.0102726461781788	0	0
PDGFRA	0	0	0	0	0	0	0	0	0	-0.00927546273239186	0	0	0	0	0.0297276271919037
PLK1	0	0	0	0	0	0	0	0	0	0	-0.0457117972383966	0.0751596149796889	0	0	0.00301158767927489
PLK2	0	0	0	0	0	0	0	0	0	0.0187234278476922	0	0	-0.00182963413931304	0.0252432520503404	0.00200165868632601
PLXNA1	0.00384908232155079	0	0	0	0	0	0	0	0.00929065055674627	0	0	0	0	0	0
PLXNA4	0.0182446388663956	0	0	0	0	0	0	0	0.0269093916547622	0	0	0	0	0	0
PRDM1	0.0176100024470707	0	0	0	0	0	0	0	0.0141120648723409	0	0	0	0	0	0
REV3L	0	0	0	0	0	0	0	0	0	-0.00821266206978771	0	0	0	0.0238895777673798	0.00987627951527679
SKOR2	0	0	0.131311069094908	0	0	0	0	0	0	0	0	0	0	0	0
SOX11	0	0.0134435263324857	0	0	0	0	0	0	0	0	0	0	0	0	0
SOX2	-0.00282605169928946	0	0	0	0	0.0167445726453288	0	0	-0.0215248620467404	0	0	0	0	0	0
SOX4	-0.00939587779418629	0	0	0	0	0	0.0448916380863811	0	0	0	0	0	0	0	0
SOX6	-0.0320350480542592	0.0335181317014735	0	0	0	0.0877982242706799	0	0	-0.00809658321547099	0	0	0	0	0	0
SOX9	0	0.00642110091596668	0	0	0	0	0	0	0	-0.0178157221030987	0	0	0.064512885427041	0	0
SQSTM1	0	0	0	0	0	0	0	0	0	0.0196064497981135	-0.0131235150206157	0	0.0115856887346319	0.024827426907263	-0.0205946045874217
STK17A	0	0	0	0	0	0	0	0	0	0.033274819043526	0	0	-0.0171352306157372	0	-0.0259896028517856
TGFB2	0	0	0	0	0	0	0	0	0	0	0	0	0.0067071225151815	0	0
TGFBR2	0	0	0	0	0	0	0	0	0	0.0241693633379114	0	0	-0.00503070839567418	-0.0192757274135441	0
TK1	0	0	0	0	0	0	0	0	0	0.0392064210494461	0.127274054003347	0	-0.0116759705694149	0	-0.0198083562964885
TNK2	0	0	0	0	0	0	0	0	0	-0.00164413884828404	0	0	0	0	0.0104663639329329
TRIB3	0	0	0	0	0	0	0	0	0	0	0	0	0	0.0550068731740719	0
TRIO	0	0	0	0	0	0	0	0	0	-0.011403840637251	0	0	-0.0057779781505391	0	0.0279299213108669
TTK	0	0	0	0	0	0	0	0	0	0	0.00564636560950079	0.0160315529062625	0	0	0.00308677801253572
TWIST1	0.0144421330082588	0	0	0	0	0	0	0	0	0	0	0	0	0	0
YBX1	0	0	0	0	0	-0.0958539872279162	0.0870345264711402	-0.0592020287871583	-0.0328468266569375	0	0	0	0	0	0
ZFP14	0	0	0	0	0	0.0191780430031947	0	0	0	0	0	0	0	0	0
ZKSCAN1	0	0	0	0	0	0.00986819490506389	0	0	0	0	0	0	0	0	0
ZMAT3	0	0	0	0	0	0	0.0574216523920046	0	0	0	0	0	0	0	0
ZNF431	0	0	0	0	0	0.0239941796944751	0	0	0	0	0	0	0	0	0
ZNF708	0	0	0	0	0	0.0159592487303528	0	0	0	0	0	0	0	0	0
ZNF75A	0	0	0	0	0	0.026714227152157	0	0	0	0	0	0	0	0	0

## Sheet: Figure 4B
	cluster_1_Couturier_GBM	cluster_2_Couturier_GBM	cluster_3_Couturier_GBM	cluster_4_Couturier_GBM	cluster_5_Couturier_GBM	cluster_6_Couturier_GBM	cluster_7_Couturier_GBM	cluster_8_Couturier_GBM	cluster_1_Couturier_normal	cluster_2_Couturier_normal	cluster_3_Couturier_normal	cluster_4_Couturier_normal	cluster_5_Couturier_normal	cluster_6_Couturier_normal	cluster_7_Couturier_normal	cluster_8_Couturier_normal	cluster_9_Couturier_normal	cluster_1_Eze_normal	cluster_2_Eze_normal	cluster_3_Eze_normal	cluster_4_Eze_normal	cluster_1_Hamed_normal	cluster_2_Hamed_normal	cluster_3_Hamed_normal	cluster_4_Hamed_normal	cluster_5_Hamed_normal	cluster_6_Hamed_normal	cluster_7_Hamed_normal	cluster_8_Hamed_normal	cluster_9_Hamed_normal	cluster_10_Hamed_normal	cluster_11_Hamed_normal	cluster_12_Hamed_normal	cluster_13_Hamed_normal	cluster_14_Hamed_normal	cluster_15_Hamed_normal	cluster_16_Hamed_normal	cluster_17_Hamed_normal	cluster_1_Hovestadt_MB	cluster_2_Hovestadt_MB	cluster_3_Hovestadt_MB	cluster_4_Hovestadt_MB	cluster_1_Jabado_DIPG	cluster_2_Jabado_DIPG	cluster_3_Jabado_DIPG	cluster_4_Jabado_DIPG	cluster_5_Jabado_DIPG	cluster_6_Jabado_DIPG	cluster_7_Jabado_DIPG
AEBP1	0	0	0	0	0	0	0	0	0	0	0	0	0	0	0	0	0	0	0	0	0	0	0	0	0	0.242265079363148	0	0	0	0	0	0	0	0	0	0.0384500549174579	0.061295680675647	0	0	0	0	0	0	0	0	0	0	0	0
AHR	0	0	0	0	0	0	0	0	0	0	0	0	0	0	0	0	0	0	0	0	0	0	0	0	0	0	0	0	0	0	0	0	0	0	0	0	0	0	0	0	0	0	0	0	0	0	0	0	0
ARID5B	0	0	0	0	0	0	0	0	0	0	0	0	0	0	0	0	0	0	0	0	0	0	0	0	0	0	0	0	0	0	0	0	0	0	0	0	0	0	0	0	0	0	0	0	0	0	0	0	0
ARX	0	0	0	0	0	0	0	0	0	0	0	0	0	0	0	0	0	0	0	0	0	0	0	0	0	0	0	0	0	0	0.025403188219267	0	0	0	0	0	0	0.0419810681007933	0	0	0	0	0	0	0	0	0	0	0
ASCL1	0	0	0	0	0	0	0	0	0	0	0	0	0	0	0	0	0	0	0	0	0	0	0	0	0	0	0	0	0	0	0	0	0	0	0	0	0	0	0	0	0	0	0	0	0	0	0	0	0
ASCL2	0	0	0	0	0	0	0	0	0	0	0	0	0	0	0	0	0	0	0	0	0	0	0	0	0	0	0	0	0	0	0	0	0	0	0	0	0	0	0	0	0	0	0	0	0	0	0	0	0
ATF3	0	0	0	0	0	0	0	0	0	0	0	0	0	0	0	0	0	0	0	0	0	0	0	0	0.0203732386011547	0	0	0	0	0	0	0	0	0	0	0	0	0	0.00287179224710502	0.00706848562269477	0	0	0	0	0	0	0	0	0
ATF4	0	0	0	0	0	0	0	0	0	0	0	0	0	0	0	0	0	0	0	0	0	0	0	0	0	0	0	0	0	0	0	0	0	0	0	0	0	0	0	0	0	0	0	0	0	0	0	0	0
ATF5	0	0	0	0	0	0	0	0	0	0	0	0	0	0	0	0	0	0	0	0	0	0	0	0	0	0	0	0	0	0	0	0	0	0	0	0	0	0	0	0	0	0	0	0	0	0	0	0	0
ATOH1	0	0	0	0	0	0	0	0	0	0	0	0	0	0	0	0	0	0	0	0	0	0	0	0	0	0	0	0	0	0	0	0	0	0	0	0	0	0	0	0.0247674310009226	0	-0.0287451043083975	0	0	0	0	0	0	0
BARHL1	0	0	0	0	0	0	0	0	0	0	0	0	0	0	0	0	0	0	0	0	0	0	0	0	0	0	0	0	0	0	0	0	0	0	0	0	0	0	0	0	0	0	0	0	0	0	0	0	0
BARHL2	0	0	0	0	0	0	0	0	0	0	0	0	0	0	0	0	0	0	0	0	0	0	0	0.00274444576817438	0	0	0	0	0	0	0	0	0	0	0	0	0	0	0	0	0	0	0	0	0	0	0	0	0
BARX2	0	0	0	0	0	0	0	0	0	0	0	0	0	0	0	0	0	0	0	0	0	0	0	0	0	0.0214278436674448	0	0	0	0	0	0	0	0	0.026247698958507	0	0	0	0	0	0	0	0	0	0	0	0	0	0
BATF	0	0	0	0	0	0	0	0	0	0	0	0	0	0	0	0	0	0	0	0	0	0	0	0	0	0	0	0	0	0.0474334156934914	0	0	0.0130080901259298	0	0	0	0	0	0	0	0	0	0	0	0	0	0	0	0
BATF3	0	0	0	0	0	0	0	0	0	0	0	0	0	0	0	0	0	0	0	0	0	0	0	0	0	0	0	0	0	0	0	0	0	0	0	0	0	0	0	0	0	0	0	0	0	0	0	0	0
BCL11A	0	0	0	0	0	0	0	0	0	0	0	0	0	0	0	0	0	0	0	0	0	0	0	0	0	0	0	0	0	0	0.00862802364089282	0	0	0	0	0	0	0	0	0	0	0	0	0	0	0	0	0	0
BCL11B	0	0	0	0	0	0	0	0	0	0	0	0	0	0	0	0	0	0	0	0	0	0	0	0	0	0	0	0	0	0	0.0202497961905846	0	0	0	0	0	0	0	0	0	0	0	0	0	0	0	0	0	0
BCL6	0	0	0	0	0	0	0	0	0	0	0	0	0	0	0	0	0	0	0	0	0	0	0	0	0	0	0	0	0	0	0	0	0	0	0	0	0	0	0	0	0	0	0	0.0991108350602343	0	0	0	0	0
BCL6B	0	0	0	0	0	0	0	0	0	0	0	0	0	0	0	0	0	0	0	0	0	0	0	0	0	0	0	0	0	0	0	0	0	0	0	0	0	0	0	0	0	0	0	0	0	0	0	0	0
BHLHE22	0	0	0	0.0127359906674791	0	0	0.00583690247933328	0	0	0	0	0	0	0	0	0	0	0	0	0	0	0	0	0	0	0	0	0	0	0	0	0	0	0	0	0	0	0	0	0	0	0	0	0	0	0	0	0	0
BHLHE40	0	0	0	0	0	0.00348746834931674	0	0	0	0	0	0	0	0	0	0	0	0	0	0	0	0	0	0	0.00438478582072964	0	0	0	0	0	0	0	0	0	0	0	0	0	0	0	0	0	0	0	0	0	0	0	0
BHLHE41	0	0	0	0	0	0	0	0	0	0	0	0	0	0.0255305965358592	0	0	0	0.109970890307583	0	0	0	0	0	0	0	0	0	0	0	0	0	0	0	0	0	0	0	0	0	0	0	0	0	0	0	0	0	0	0
BMP2	0	0	0	0	0	0	0	0	0	0	0	0	0	0	0	0	0	0	0	0	0	0	0	0	0	0	0	0	0	0.0382925658064601	0	0	0	0	0	0	0	0	0	0	0	0	0	0	0	0	0	0	0
BNC2	0	0	0	0	0	0	0	0	0	0	0	0	0	0	0	0	0	0	0	0	0	0	0	0	0	0	0	0	0	0	0	0	0	0	0	0	0	0	0	0	0	0	0	0	0	0	0	0	0
CEBPA	0.0416208196596897	0	0	0	0	0	0	0	0	0	0	0	0	0.029711399765439	0	0	0	0	0	0	0	0	0	0	0	0	0	0	0	0	0	0	0.00753180189010584	0	0	0	0	0	0	0	0	0	0	0	0	0	0	0	0
CEBPB	0.0106386567503304	0	0	0	0	0.00858841256918824	0	0	0	0	0	0	0	0.0122192560359447	0	0	0.0767757323082262	0	0	0	0	0	0	0	0	0	0	0	0	0.0482803059997903	0	0	0	0	0	0	0	0	0	0	0	0	0	0	0	0	0.0453659102345975	0	0
CEBPD	0	0	0	0	0	0.0289868941607465	0	0	0	0	0	0	0	0	0	0	0	0	0	0	0	0	0	0	0.0143577755820134	0	0	0	0	0	0	0	0	0	0	0	0	0	0	0	0	0	0	0	0	0	0	0	0
CENPA	0	0	0	0	0	0	0	0.115044240507008	0	0	0.231523536631903	0	0	0	0	0	0	0	0	0	0	0	0	0	0	0	0	0	0	0	0	0	0	0.235915243730976	0	0	0	0	0	0	0	0	0	0	0	0.240921352696129	0	0	0
CREB5	0	0	0	0	0.0194167835472629	0	0	0	0	0	0	0	0	0	0	0	0	0	0	0	0	0	0	0	0	0	0	0	0	0	0	0	0	0	0.00703769014844499	0	0	0	0	0	0	0	0	0	0	0	0	0	0
CREM	0	0	0	0	0	0	0	0	0	0	0	0	0	0	0	0	0	0	0	0	0	0	0	0	0	0	0	0	0	0	0	0	0	0	0	0	0	0	0	0	0	0	0	0	0	0	0	0	0
CSRNP3	0	0	0	0	0	0	0	0	0	0	0	0	0	0	0	0	0	0	0	0	0	0	0	0	0	0	0	0	0	0	0	0	0	0	0	0	0	0	0	0	0	0	0.110274806425288	0	0	0	0	0	0
CUX2	0	0	0	0	0	0	0	0	0	0	0	0	0	0	0	0	0	0	0	0	0	0	0	0	0	0	0	0	0	0	0	0	0	0	0	0	0	0	0	0	0	0	0	0	0	0	0	0	0
CXXC5	0	0	0	0	0	0	0	0	0	0	0	0	0.00700615800496248	0	0	0	0	0	0	0	0	0	0	0	0	0	0	0	0	0	0	0	0	0	0	0	0	0	0	0	0	0	0	0	0	0	0	0	0
DACH1	0	0	0	0	0	0	0	0	0	0	0	0	0	0	0	0	0	0	0	0	0	0	0	0	0	0	0	0	0	0	0	0	0	0	0	0	0	0	0	0	0	0	0.128047154243292	0	0	0	0	0	0
DACH2	0	0	0	0	0	0	0	0	0	0	0	0	0	0	0	0	0	0	0	0	0	0	0	0	0	0	0	0	0	0	0	0	0	0	0	0	0	0	0	0	0	0	0	0	0	0	0	0	0
DBP	0	0	0	0	0	0	0	0	0	0	0	0	0	0	0	0	0	0	0	0	0	0	0	0	0	0	0	0	0	0	0	0	0	0	0	0.0441411776266213	0	0	0	0	0	0	0	0	0	0	0	0	0
DBX2	0	0	0	0	0	0	0	0	0	0	0	0	0	0	0	0	0	0	0	0	0	0	0	0	0	0	0	0	0	0	0	0	0	0	0	0.0373086469234901	0	0	0	0	0	0	0	0	0	0	0	0	0
DDIT3	0	0	0	0	0	0	0	0	0	0	0	0	0	0	0	0	0	0	0	0	0	0	0	0	0	0	0	0	0	0	0	0	0	0	0	0	0	0	0	0	0	0	0	0	0	0	0	0	0
DEK	0	0	0	0	0	0	0	0.0286427413364989	0	0	0.00714523589426068	0	0	0	0.0217201656955922	0	0	0	0	0	0	0	0	0	0	0	0	0.111739609288682	0	0	0	0	0	0.0475586692841653	0	0	0	0	0	0	0	0	0	0	0	0	0	0	0
DEPDC1	0	0	0	0	0	0	0	0	0	0	0	0	0	0	0	0	0	0	0	0	0	0	0	0	0	0	0	0	0	0	0	0	0	0	0	0	0	0	0	0	0	0	0	0	0	0	0	0	0
DLX1	0	0	0	0	0	0	0	0	0	0	0	0	0	0	0	0	0	0	0	0	0	0	0	0	0	0	0	0.0311769099516461	0	0	0.0214166455546333	0	0	0	0	0	0	0.018581037117254	0	0	0	0	0	0	0	0	0	0	0
DLX2	0	0	0	0	0	0	0	0	0	0	0	0	0	0	0.0300067130340996	0	0	0	0	0	0	0	0	0	0	0	0	0	0	0	0	0	0	0	0	0	0	0	0	0	0	0	0	0	0	0	0	0	0
DLX5	0	0	0	0.0132767192863682	0	0	0	0	0	0	0	0	0	0	0	0	0	0	0	0	0	0	0	0	0	0	0	0	0	0	0.0111775990877189	0	0	0	0	0	0	0	0	0	0	0	0	0	0	0	0	0	0
DMRTA1	0	0	0	0	0	0	0	0	0	0	0	0	0	0	0	0	0	0	0	0	0	0	0	0	0	0	0	0	0	0	0	0	0	0	0	0	0	0	0	0.00291769753526736	0	0	0	0	0	0	0	0	0
DPF3	0	0	0	0	0	0	0	0	0	0	0	0	0	0	0	0	0	0	0	0	0	0	0	0	0	0	0	0	0	0	0	0	0	0	0	0	0	0	0	0	0	0	0	0	0	0	0	0	0
DRGX	0	0	0	0	0	0	0	0	0	0	0	0	0	0	0	0	0	0	0	0	0	0	0	0	0	0	0	0	0	0	0	0	0	0	0	0	0	0	0	0.000268148088004417	0	-0.00412242615980964	0	0	0	0	0	0	0
E2F1	0	0	0	0	0	0	0	0.0297906610063048	0	0	0	0	0	0	0.0286452745337062	0	0	0	0	0	0	0	0	0	0	0	0	0	0	0	0	0	0	0	0	0	0	0	0	0	0	0	0	0	0	0	0	0	0
E2F2	0	0	0	0	0	0	0	0	0	0	0	0	0	0	0	0	0	0	0	0	0	0	0	0	0	0	0	0	0	0	0	0	0	0	0	0	0	0	0	0	0	0	0	0	0	0	0	0	0
E2F7	0	0	0	0	0	0	0	0	0	0	0	0	0	0	0	0	0	0	0	0	0	0	0	0	0	0	0	0	0	0	0	0	0	0	0	0	0	0	0	0	0	0	0	0	0	0	0	0	0
EBF1	0	0	0	0	0	0	0	0	0.025895859306539	0	0	0	0	0	0	0	0	0	0	0	0	0	0	0.014036453168424	0	0	0	0	0	0	0	0	0	0	0	0	0	0	0	0	0	0	0	0	0	0	0	0	0
EBF3	0	0	0	0	0	0	0	0	0	0	0	0	0	0	0	0	0	0	0	0	0	0	0	0	0	0	0	0	0	0	0	0	0	0	0	0	0	0	0	0	0	0	0	0	0	0	0	0	0
EGR1	0	0	0	0	0.0240599841840334	0	0	0	0	0	0	0	0	0	0	0	0	0	0	0	0	0	0	0	0	0	0	0	0	0	0	0	0	0	0	0	0	0	0	0.0148081335405078	0	0	0	0	0	0	0	0	0
EGR2	0	0	0	0	0	0	0	0	0	0	0	0	0	0	0	0	0	0	0	0	0	0	0	0	0	0	0	0	0	0	0	0	0	0	0	0	0	0	0	0.0168930783910021	0	-0.00630027865394916	0	0	0	0	0	0	0
EGR3	0	0	0	0	0	0	0	0	0	0	0	0	0	0	0	0	0	0	0	0	0	0	0	0	0	0	0	0	0	0	0	0	0	0	0	0	0	0	0	0	0	0	0	0	0	0	0	0	0
ELK3	0	0	0	0	0	0	0	0	0	0	0	0	0	0	0	0	0	0	0	0	0	0	0	0	0	0	0	0	0	0	0	0	0	0	0	0	0	0	0	0	0	0	0	0	0	0	0	0	0
EOMES	0	0	0	0	0	0	0	0	0	0	0	0	0	0	0.0434283054288278	0	0	0	0	0	0	0.0276325363538358	0	0	0	0	0	0	0	0	0	0	0	0	0	0	0	0	0	0	0	0	0	0	0	0	0	0	0
EPAS1	0	0	0	0	0	0	0	0	0	0	0	0	0	0	0	0	0	0	0	0.106878332413324	0	0	0	0	0	0	0	0	0	0	0	0	0	0	0	0	0	0	0	0	0	0	0	0	0	0	0	0	0
ERG	0	0	0	0	0	0	0	0	0	0	0	0	0	0	0	0	0	0	0	0	0	0	0	0	0	0	0	0	0	0	0	0	0	0	0	0	0	0	0	0	0	0	0	0	0	0	0	0	0
ETS1	0	0	0	0	0	0	0	0	0	0	0	0	0	0	0	0	0	0	0	0	0	0	0.10199038854027	0	0	0	0	0	0	0	0	0	0	0	0	0	0.0536020673608067	0	0	0	0	0	0	0	0	0	0	0	0
ETS2	0.0276456181341464	0	0	0	0	0	0	0	0	0	0	0	0	0	0	0	0.0394317966518531	0	0	0	0	0	0	0	0	0	0	0	0	0	0	0	0	0	0	0	0	0	0	0	0	0	0	0	0	0	0	0	0
ETV1	0	0	0	0	0	0	0	0	0	0	0	0	0	0	0	0	0	0	0	0	0	0	0	0	0	0	0	0	0	0	0	0	0	0	0.105908460185938	-0.0118133143496859	0	0	0	0	0	0	0	0	0	0	0	0	0
ETV4	0	0	0	0	0	0	0	0	0	0	0	0	0	0	0	0	0	0	0	0	0	0	0	0	0	0	0	0	0	0	0	0	0	0	0	0.0183906530235727	0	0	0	0	0	0	0	0	0	0	0	0	0
ETV6	0	0	0	0	0	0	0	0	0	0	0	0	0	0	0	0	0	0	0	0	0	0	0	0	0	0	0	0	0	0	0	0	0	0	0	0	0	0	0	0	0	0	0	0	0	0	0	0	0
ETV7	0	0	0	0	0	0	0	0	0	0	0	0	0	0	0	0	0	0	0	0	0	0	0	0	0	0	0	0	0	0	0	0	0	0	0	0	0	0	0	0	0	0	0	0	0	0	0	0	0
EVX2	0	0	0	0	0	0	0	0	0	0	0	0	0	0	0	0	0	0	0	0	0	0	0	0.017409771472987	0	0	0	0	0	0	0	0	0	0	0	0	0	0	0	0	0	0	0	0	0	0	0	0	0
EZH2	0	0	0	0	0	0	0	0.0134377458690888	0	0	0	0	0	0	0	0	0	0	0	0	0	0	0	0	0	0	0	0.00295091215931197	0	0	0	0	0	0	0	0	0	0	0	0	0	0	0	0	0	0	0	0	0
FBN1	0	0	0	0	0	0	0	0	0	0	0	0	0	0	0	0	0	0	0	0	0	0	0	0	0	0	0	0	0	0	0	0	0	0	0	0	0	0	0	0	0	0	0	0	0	0	0	0	0
FERD3L	0	0	0	0	0	0	0	0	0	0	0	0	0	0	0	0	0	0	0	0	0	0	0	0	0	0	0	0	0.13301899623855	0	0	0	0	0	0	0	0	0	0	0	0	0	0	0	0	0	0	0	0
FEV	0	0	0	0	0	0	0	0	0	0	0	0	0	0	0	0	0	0	0	0	0	0	0	0	0	0	0	0	0	0	0	0	0	0	0	0	0	0	0	0	0	0	0	0	0	0	0	0	0
FLI1	0	0	0	0	0	0	0	0	0	0	0	0	0	0	0	0	0	0	0	0	0	0	0	0	0	0	0	0	0	0	0	0	0.01441812746341	0	0	0	0	0	0	0	0	0	0	0	0	0	0	0	0
FOS	0	0	0	0	0	0	0	0	0	0	0	0	0	0	0	0	0	0	0	0	0	0	0	0	0.0902680546510944	0	0	0	0	0	0	0	0	0	0	0	0	0	0.00478712483783202	0.0174350147245243	0	0	0	0	0	0	0	0	0
FOSB	0	0	0	0	0	0	0	0	0	0	0	0	0	0	0	0	0	0	0	0	0	0	0	0	0	0	0	0	0	0	0	0	0	0	0	0	0	0	0	0	0	0	0	0	0	0	0	0	0
FOSL2	0	0	0	0	0	0	0	0	0	0	0	0	0	0	0	0	0	0	0	0	0	0	0	0	0	0	0	0	0	0	0	0	0	0	0	0	0	0	0	0	0	0	0	0	0	0	0	0	0
FOXA2	0	0	0	0	0	0	0	0	0	0	0	0	0	0	0	0	0	0	0	0	0	0	0	0	0	0	0	0	0	0	0	0	0	0	0	0	0	0	0	0	0	0	0	0	0	0	0	0	0
FOXC1	0	0	0	0	0	0	0	0	0	0	0	0	0	0	0	0	0	0	0	0	0	0	0	0	0	0	0	0	0	0	0	0.0419890155069788	0	0	0	0	0.0124203050706309	0	0	0	0	0	0	0	0	0	0	0	0
FOXC2	0	0	0	0	0	0	0	0	0	0	0	0	0	0	0	0	0	0	0	0	0	0	0	0	0	0	0	0	0	0	0	0.202004476079011	0	0	0	0	0.0549068188748737	0	0	0	0	0	0	0	0	0	0	0	0
FOXD3	0	0	0	0	0	0	0	0	0	0	0	0	0	0	0	0	0	0	0	0	0	0	0	0	0	0	0	0	0	0	0	0	0	0	0	0	0	0	0	0	0	0	0	0	0	0	0	0	0
FOXF1	0	0	0	0	0	0	0	0	0	0	0	0	0	0	0	0	0	0	0	0	0	0	0	0	0	0	0	0	0	0	0	0	0	0	0	0	0	0	0	0	0	0	0	0	0	0	0	0	0
FOXF2	0	0	0.0290058583072712	0	0	0	0	0	0.0310889656221852	0	0	0	0	0	0	0	0	0	0	0.0658965542014447	0	0	0.0439833866844603	0	0	0	0	0	0	0	0	0	0	0	0	0	0	0	0	0	0	0	0	0	0	0	0	0	0
FOXJ1	0	0	0	0	0.0172525649024766	0	0	0	0	0	0	0	0	0	0	0.319084033797074	0	0	0	0	0	0	0	0	0.133891002376491	0.314848056361725	0	0	0.0721563772939353	0	0	0	0	0	0	0	0	0	0	0	0	0	0	0	0	0	0	0	0
FOXM1	0	0	0	0	0	0	0	0	0	0	0	0	0	0	0	0	0	0	0	0	0	0	0	0	0	0	0	0	0	0	0	0	0	0	0	0	0	0	0	0	0	0	0	0	0	0	0	0	0
FOXP1	0	0	0	0	0	0	0	0	0	0	0	0	0	0	0	0	0	0	0	0	0	0	0	0	0	0	0	0	0	0	0.00707590347770683	0	0	0	0	0	0	0	0	0	0	0	0	0	0	0	0	0	0
FOXP2	0	0	0	0	0	0	0	0	0	0	0	0	0	0	0	0	0	0	0	0	0	0	0	0	0	0	0	0	0	0	0	0	0	0	0	0	0	0	0	0	0	0	0.0216945731264524	0	0	0	0	0	0
FOXQ1	0	0	0	0	0	0	0	0	0	0	0	0	0	0	0	0	0	0	0	0	0	0	0.370502110861606	0	0	0	0	0	0	0	0	0	0	0	0	0	0.211584794168851	0	0	0	0	0	0	0	0	0	0	0	0
FOXS1	0	0	0.228039363750984	0	0	0	0	0	0.201077881456416	0	0	0	0	0	0	0	0	0	0	0	0	0	0	0	0	0	0	0	0	0	0	0	0	0	0	0	0	0	0	0.0452544790613042	0	-0.0137117774320149	0	0	0	0	0	0	0
GATA2	0	0	0	0	0	0	0	0	0	0	0	0	0	0	0	0	0	0	0	0	0	0	0	0	0	0	0	0	0	0	0	0	0	0	0	0	0	0	0	0	0	0	0	0	0	0	0	0	0
GLI2	0	0	0	0	0	0	0	0	0	0	0	0	0	0	0	0	0	0	0	0	0	0	0	0	0	0	0	0	0	0	0	0	0	0	0	0	0	0	0	0	0	0	0	0	0	0	0	0	0
GLI3	0	0	0	0	0	0	0	0	0	0	0	0	0	0	0	0	0	0	0	0	0	0	0	0	0	0	0	0	0	0	0	0	0	0	0	0	0	0	0	0	0	0	0	0	0	0	0	0	0
GLIS3	0	0	0	0	0	0	0	0	0	0	0	0	0	0	0	0	0	0	0	0	0	0	0	0	0	0	0	0	0	0	0	0	0	0	0	0	0	0	0	0	0	0	0	0.154629191326833	0	0	0	0	0
GPR155	0	0	0	0	0	0	0	0	0	0	0	0	0	0	0	0	0	0	0	0	0	0	0	0	0	0	0	0	0	0	0	0	0	0	0	0	0	0	0	0	0	0	0	0	0	0	0	0	0
GRHL2	0	0	0	0	0	0	0	0	0	0	0	0	0	0	0	0	0	0	0.0391860171440759	0	0	0	0	0	0	0	0	0	0	0	0	0	0	0	0	0	0	0	0	0	0	0	0	0	0	0	0	0	0
H1F0	0	0	0	0	0	0	0	0	0	0	0	0	0	0	0	0	0	0	0	0	0	0	0	0	0	0	0	0	0	0	0	0	0	0	0	0	0	0	0	0	0	0	0	0	0	0	0	0	0
HAND1	0	0	0	0	0	0	0	0	0	0	0	0	0	0	0	0	0	0	0	0	0	0	0	0	0	0	0	0	0	0	0	0	0	0	0	0	0	0	0	0	0	0	0	0	0	0	0	0	0
HAND2	0	0	0	0	0	0	0	0	0	0	0	0	0	0	0	0	0	0	0	0	0	0	0	0	0	0	0	0	0	0	0	0	0	0	0	0	0	0	0	0	0	0	0	0	0	0	0	0	0
HES1	0	0	0	0	0	0	0	0	0	0	0	0	0.00220494723998454	0	0	0	0	0	0	0	0	0	0	0	0	0	0	0	0	0	0	0	0	0	0	0	0	0	0	0	0	0	0	0	0	0	0	0	0
HES4	0	0	0	0	0	0	0	0	0	0	0	0	0	0	0	0	0	0	0	0	0	0	0	0	0	0	0	0	0	0	0	0	0	0	0	0	0	0	0	0	0	0	0	0	0	0	0	0	0
HES5	0	0	0	0	0	0	0	0	0	0	0	0	0	0	0	0	0	0	0	0	0	0	0	0	0	0	0	0.0124121829137183	0	0	0	0	0	0	0	0	0	0	0	0	0	0	0	0	0	0	0	0	0
HES6	0	0	0	0	0	0	0	0	0	0	0	0	0	0	0.0160743937837497	0	0	0	0	0	0	0	0	0	0	0	0	0.0362716256023319	0	0	0	0	0	0	0	0	0	0	0	0	0	0	0	0	0	0	0	0	0
HEY1	0	0	0	0	0	0	0	0	0	0	0	0	0.0154962050516754	0	0	0	0	0	0	0	0	0	0	0	0	0	0	0	0	0	0	0	0	0	0	0	0	0	0	0	0	0	0	0	0	0	0	0	0
HEY2	0	0	0	0	0	0	0	0	0	0	0	0	0	0	0	0	0	0	0	0	0	0	0	0	0	0	0	0	0	0	0	0	0	0	0	0	0	0	0	0	0	0	0	0	0	0	0	0	0
HEYL	0	0	0.132312537733405	0	0	0	0	0	0.0831620469328477	0	0	0	0	0	0	0	0	0	0	0	0	0	0	0	0	0	0	0	0	0	0	0	0	0	0	0	0	0	0	0	0	0	0	0	0	0	0	0	0
HHEX	0.012962631805694	0	0	0	0	0	0	0	0	0	0	0	0	0	0	0	0	0	0	0	0	0	0	0	0	0	0	0	0	0	0	0	0.0262857928175904	0	0	0	0	0	0	0	0	0	0	0	0	0	0	0	0
HIF3A	0	0	0	0	0	0	0	0	0	0	0	0	0	0	0	0	0	0	0	0	0	0	0	0	0	0	0	0	0	0	0	0	0	0	0	0	0	0	0	0	0	0	0	0	0	0	0	0	0
HIST1H1A	0	0	0	0	0	0	0	0	0	0	0	0	0	0	0	0	0	0	0	0	0	0	0	0	0	0	0	0	0	0	0	0	0	0	0	0	0	0	0.0293055724096076	0	0	0	0	0	0	0	0	0	0
HIST1H1B	0	0	0	0	0	0	0	0	0	0	0	0	0	0	0	0	0	0	0	0	0	0	0	0	0	0	0	0	0	0	0	0	0	0.130216647957869	0	0	0	0	0	0	0	0	0	0	0	0.00629347936882525	0	0	0
HIST1H1D	0	0	0	0	0	0	0	0	0	0	0	0	0	0	0	0	0	0	0	0	0	0	0	0	0	0	0	0	0	0	0	0	0	0	0	0	0	0	0	0	0	0	0	0	0	0	0	0	0
HIST1H1E	0	0	0	0	0	0	0	0	0	0	0	0	0	0	0	0	0	0	0	0	0	0	0	0	0	0	0	0	0	0	0	0	0	0	0	0	0	0	0	0	0	0	0	0	0	0	0	0	0
HIVEP3	0	0	0	0	0	0	0	0	0	0	0	0	0	0	0	0	0	0	0	0	0	0	0	0	0	0	0	0	0	0	0	0	0	0	0	0	0	0	0	0	0	0	0	0	0	0	0	0	0
HLF	0	0	0	0	0	0	0	0	0	0	0	0	0	0	0	0	0	0	0	0	0	0	0	0	0	0	0	0	0	0	0	0	0	0	0	0.00724029925828086	0	0	0	0	0	0	0	0	0	0	0	0	0
HLX	0	0	0	0	0	0	0	0	0	0	0	0	0	0	0	0	0	0.0133479605679549	0	0	0.00475058798512043	0	0	0	0	0	0	0	0	0	0	0	0	0	0	0	0	0	0.004654496071725	0	0	-0.0170683565395722	0	0	0	0	0	0	0
HMGA1	0	0	0	0	0	0	0	0	0	0	0	0	0	0	0	0	0	0	0	0	0	0	0	0	0	0	0	0	0	0	0	0	0	0	0	0	0	0	0	0	0	0	0	0	0	0	0	0	0
HMGA2	0	0	0	0	0	0	0	0	0	0	0	0	0	0	0	0	0	0	0	0	0	0	0	0	0	0	0	0.00393226274689371	0	0	0	0	0	0	0	0	0	0	0	0	0	0	0	0	0	0	0	0	0
HMGB1	0	0	0	0	0	0	0	0.0745182737420969	0	0	0.015001161028557	0	0	0	0.0618293861992022	0	0	0	0	0	0	0	0	0	0	0	0	0.0786878981504195	0	0	0	0	0	0	0	0	0	0	0	0	0	0	0	0	0	0	0	0	0
HMGB2	0	0	0	0	0	0	0	0.264613593859512	0	0	0.332873668963601	0	0	0	0.0308912364725068	0	0	0	0	0	0	0	0	0	0	0	0	0.0636846322542034	0	0	-0.0259498987061021	0	0	0.317808688585085	0	0	0	0	0.163884488130545	0.00642167421070694	0	-0.0196761831269167	0	0	0	0.569085657028181	0	0	0
HMGB3	0	0	0	0	0	0	0	0.00444156590936051	0	0	0	0	0	0	0	0	0	0	0	0	0	0	0	0	0	0	0	0.0450038841823257	0	0	0.00808076459351792	0	0	0	0	0	0	0	0	0	0	0	0	0	0	0	0	0	0
HMGN3	0	0	0	0	0	0	0	0	0	0	0	0	0	0	0	0	0	0	0	0	0	0	0	0	0	0	0	0	0	0	0	0	0	0	0	0	0	0	0	0	0	0	0	0	0	0	0	0	0
HMX1	0	0	0	0	0	0	0	0	0	0	0	0	0	0	0	0	0	0	0	0	0	0	0	0	0	0	0	0	0	0	0	0	0	0	0	0	0	0	0	0	0	0	0	0	0	0	0	0	0
HOPX	0	0	0	0	0	0.0280666507979903	0	0	0	0	0	0	0.0593231706313957	0	0	0	0	0	0	0	0	0	0	0	0	0	0	0	0	0	0	0	0	0	0	0.0100267964873067	0	0	0	0	0	0	0	0	0	0	0	0	0
HOXA3	0	0	0	0	0	0	0	0	0	0	0	0	0	0	0	0	0	0	0	0	0	0	0	0	0	0	0	0	0	0	0	0	0	0	0	0	0	0	0	0	0	0	0	0	0	0	0	0	0
HOXB5	0	0	0	0	0	0	0	0	0	0	0	0	0	0	0	0	0	0	0	0	0	0	0	0	0	0	0	0	0	0	0	0	0	0	0	0	0	0	0	0	0	0.000435994765239878	0	0	0	0	0	0	0
HOXC10	0	0	0	0	0	0	0	0	0	0	0	0	0	0	0	0	0	0	0	0	0	0	0	0	0	0	0	0	0	0	0	0	0	0	0	0	0	0	0	0	0	0	0	0	0	0	0	0	0
ID1	0	0	0	0	0	0.0169697315376889	0	0	0	0	0	0	0.0201477441026122	0	0	0	0	0	0	0	0	0	0	0	0	0	0	0	0	0	0	0	0	0	0	0	0	0	0.0367819745590801	0.00459785514571518	0	0	0	0	0	0	0	0	0
ID2	0	0	0	0	0	0	0	0	0	0	0	0	0	0	0	0	0	0	0	0	0	0	0	0	0	0	0	0	0	0	0	0	0	0	0	0.0396434941143467	0	0	0	-0.00496219572626932	0	0.0127654318107201	0	0	0	0	0	0	0
ID3	0	0	0	0	0	0.0347346556805667	0	0	0	0	0	0	0.0263960454985775	0	0	0	0	0	0	0	0	0	0	0	0.0114941202364392	0	0	0	0	0	0	0	0	0	0	0.0150128989892908	0	0	0.00342952715488704	0.00303843067875258	0	-0.0142533588904571	0	0	0	0	0	0	0
ID4	0	0	0	0	0	0.0129299516004976	0	0	0	0	0	0	0.0320011355230034	0	0	0	0	0	0	0	0	0	0	0	0	0	0	0	0	0	0	0	0	0	0	0.00473750184006172	0	0	0	0	0	0	0	0	0	0	0	0	0
IFI16	0	0	0	0	0	0	0	0	0	0	0	0	0	0	0	0	0	0	0	0	0	0	0	0	0	0	0	0	0	0	0	0	0	0	0	0	0	0	0	0	0	0	0	0	0	0	0	0	0
IKZF1	0	0	0	0	0	0	0	0	0	0	0	0	0	0	0	0	0	0	0	0	0	0	0	0	0	0	0	0	0	0	0	0	0.0117368635845435	0	0	0	0	0	0	0	0	0	0	0	0	0	0	0	0
INSM1	0	0	0	0	0	0	0	0	0	0	0	0	0	0	0	0	0	0	0	0	0	0	0	0	0	0	0	0	0	0	0	0	0	0	0	0	0	0	0	0	0	0	0	0	0	0	0	0	0
INSM2	0	0	0	0	0	0	0	0	0	0	0	0	0	0	0	0	0	0	0	0	0	0	0	0	0	0	0	0	0	0	0	0	0	0	0	0	0	0	0	0	0	0	0	0	0	0	0	0	0
IRF1	0	0	0	0	0	0.0117451155655036	0	0	0	0	0	0	0	0	0	0	0	0	0	0	0	0	0	0	0	0	0	0	0	0	0	0	0	0	0	0	0	0	0	0	0	0	0	0	0	0	0	0	0
IRF5	0	0	0	0	0	0	0	0	0	0	0	0	0	0	0	0	0	0	0	0	0	0	0	0	0	0	0	0	0	0	0	0	0.0781888060080419	0	0	0	0	0	0	0	0	0	0	0	0	0	0	0	0
IRF8	0.0440844757544826	0	0	0	0	0	0	0	0	0	0	0	0	0.028294621438493	0	0	0.00253109149523074	0.0724317356981244	0	0	0.108292524772093	0	0	0	0	0	0	0	0	0.0323264487530517	0	0	0.169552323326466	0	0	0	0	0	0	0	0.0260031954122627	0	0	0	0	0	0	0	0
IRX2	0	0	0	0	0	0	0	0	0	0	0	0	0	0	0	0	0	0	0	0	0	0	0	0	0	0	0	0	0	0	0	0	0	0	0	0	0	0	0	0	0	0	0	0	0	0	0	0	0
IRX6	0	0	0	0	0	0	0	0	0	0	0	0	0	0	0	0	0	0	0	0	0	0	0	0	0	0	0	0	0	0	0	0	0	0	0	0	0	0	-0.00881623300338964	0	0	0	0	0	0	0	0	0	0
ISL1	0	0	-0.021436459142472	0	0	-0.0571233820866124	0.176793589407465	-0.0247110409704857	0	0	0	0	0	0	0	0	0	0	0	0	0	0	0	0	0	0	0	0	0	0	0	0	0	0	0	0	0	0	0	0	-0.00399380813308049	0	0	0	0	0	0	0	0
JUN	0	0	0	0	0.0712262897607336	0	0	0	0	0	0	0	0	0	0	0	0	0	0	0	0	0	0	0	0	0	0	0	0	0	0	0	0	0	0	0	0	0	0	0	0	0	0	0	0	0	0	0	0
JUNB	0	0	0	0	0	0.00731321442625746	0	0	0	0	0	0	0	0	0	0	0	0	0	0	0	0	0	0	0.0200923721331214	0	0	0	0	0	0	0	0	0	0	0	0	0	0	0	0	0	0	0	0	0	0.0484028117363447	0	0
JUND	0	0	0	0	0.148552757106222	0	0	0	0	0	0	0	0	0	0	0	0	0	0	0	0	0	0	0	0	0	0	0	0	0	0	0	0	0	0	0	0	0	0	0	0	0	0	0	0	0	0	0	0
KCNIP3	0	0	0	0	0	0	0	0	0	0	0	0	0	0	0	0	0	0	0	0	0	0	0	0	0	0	0.0168635532486745	0	0	0	0	0	0	0	0	0	0	0	0	0	0	0	0	0	0	0	0	0	0
KLF12	0	0	0	0	0	0	0	0	0	0	0	0	0	0	0	0	0	0	0	0	0	0	0	0	0	0	0	0	0	0	0	0	0	0	0	0	0	0	0	0	0	0	0	0	0	0	0	0	0
KLF15	0	0	0	0	0	0	0	0	0	0	0	0	0	0	0	0	0	0	0	0	0	0	0	0	0	0	0	0	0	0	0	0	0	0	0	0	0	0	0	0	0	0	0	0	0	0	0	0	0
KLF2	0	0	0	0	0	0	0	0	0	0	0	0	0	0	0	0	0	0	0	0	0	0	0	0	0	0	0	0	0	0	0	0	0	0	0	0	0	0	0	0	0	0	0	0	0	0	0.318464559271799	0	0
KLF4	0	0	0	0	0	0	0	0	0	0	0	0	0	0	0	0	0	0	0	0	0	0	0	0	0	0	0	0	0	0	0	0	0	0	0	0	0	0	0	0	0	0	0	0	0	0	0	0	0
KLF6	0	0	0	0	0	0	0	0	0	0	0	0	0	0	0	0	0.0764220114130191	0	0	0	0	0	0	0	0	0	0	0	0	0	0	0	0	0	0	0	0	0	0	0	0	0	0	0	0	0	0.0825419204770369	0	0
KLF7	0	0	0	0	0	0	0	0	0	0	0	0	0	0	0	0	0	0	0	0	0	0	0	0	0	0	0	0	0	0	0.00682557224926522	0	0	0	0	0	0	0	0	0	0	0	0	0	0	0	0	0	0
KLF9	0	0	0	0	0	0	0	0	0	0	0	0	0	0	0	0	0	0	0	0	0	0	0	0	0	0	0	0	0	0	0	0	0	0	0	0.0186126560222142	0	0	0	0	0	0	0	0	0	0	0	0	0
L3MBTL4	0	0	0	0	0	0	0	0	0	0	0	0	0	0	0	0	0	0	0	0	0	0	0	0	0	0	0	0	0	0	0	0	0	0	0	0	0	0	0	0	0	0	0	0	0	0	0	0	0
LBX1	0	0	0	0	0	0	0	0	0	0	0	0	0	0	0	0	0	0	0	0	0	0	0	0	0	0	0	0	0	0	0	0	0	0	0	0	0	0	0	0	0	0	0	0	0	0	0	0	0
LCORL	0	0	0	0	0	0	0	0	0	0	0	0	0	0	0	0	0	0	0	0	0	0	0	0	0	0	0	0	0	0	0	0	0	0	0	0	0	0	0	0	0	0	0	0	0	0	0	0	0
LEF1	0	0	0	0	0	0	0	0	0	0	0	0	0	0	0	0	0	0	0	0	0	0	0	0	0	0	0	0	0	0	0	0	0	0	0	0	0	0	0	0	0	0	0	0	0	0	0	0	0
LHX1	0	0	0	0	0	0	0	0	0	0	0	0	0	0	0	0	0	0	0	0	0	0	0	0.0477215492829019	0	0	0	0	0	0	0	0	0	0	0	0	0	0	-0.00718527526284177	0	0	0	0	0	0	0	0	0	0
LHX6	0	0	0	0.0472200908951602	0	0	0	0	0	0	0	0	0	0	0	0	0	0	0	0	0	0	0	0	0	0	0	0	0	0	0	0	0	0	0	0	0	0	0	0	0	0	0	0	0	0	0	0	0
LHX8	0	0	0	0	0	0	0	0	0	0	0	0	0	0	0	0	0	0	0	0	0	0	0	0	0	0	0	0	0	0	0	0	0	0	0	0	0	0	0	0	0	-0.0023516933231343	0	0	0	0	0	0	0
LHX9	0	0	0	0	0	0	0	0	0	0	0	0	0	0	0	0	0	0	0	0	0	0	0	0.02535875947673	0	0	0	0	0	0	0	0	0	0	0	0	0	0	0	0	0	0	0	0	0	0	0	0	0
LMX1A	0	0	0	0	0	0	0	0	0	0	0	0	0	0	0	0	0	0	0	0	0	0	0	0	0	0	0	0	0	0	0	0	0	0	0	0	0	0	0	0	0	0	0	0	0	0	0	0	0
LTF	0	0	0	0	0	0	0	0	0	0	0	0	0	0	0	0	0	0	0	0	0	0	0	0	0	0	0	0	0	0	0	0	0	0	0	0	0	0	0	0	0	0	0	0	0	0	0	0	0
LYL1	0	0	0	0	0	0	0	0	0	0	0	0	0	0	0	0	0	0	0	0	0	0	0	0	0	0	0	0	0	0.0359620192863819	0	0	0.0406631791446234	0	0	0	0	0	0	0	0	0	0	0	0	0	0	0	0
MACF1	0	0	0	0	0	0	0	0	0	0	0	0	0	0	0	0	0	0	0	0	0	0	0	0	0	0	0	-0.0311664707468552	0	0	0	0	0	0	-0.00445624905393322	0.0620294299877479	0	0	0	0	0	0	0	0	0	0	0	0	0
MAF	0	0	0	0	0	0	0	0	0	0	0	0	0	0	0	0	0	0	0	0	0	0	0	0	0	0	0	0	0	0	0	0	0	0	0	0	0	0	0	0	0	0	0	0	0	0	0	0	0
MAFB	0.00250443368323707	0	0	0	0	0	0	0	0	0	0	0	0	0.0555791780600247	0	0	0	0	0	0	0	0	0	0	0	0	0	0	0	0	0	0	0	0	0	0	0	0	0	0	0	0	0	0	0	0	0.0958414541609481	0	0
MAFF	0	0	0	0	0	0	0	0	0	0	0	0	0	0	0	0	0	0	0	0	0	0	0	0	0	0	0	0	0	0	0	0	0	0	0	0	0	0	0	0	0	0	0	0	0	0	0	0	0
MBD6	0	0	0	0	0	0	0	0	0	0	0	0	0	0	0	0	0	0	0	0	0	0	0	0	0	0	0	0	0	0	0	0	0	0	0	0	0	0	0	0	0	0	0	0	0	0	0	0	0
MBNL2	0	0	0	0	0	0	0	0	0	0	0	0	0	0	0	0	0	0	0	0	0	0	0	0	0	0	0	0	0	0	0	0	0	0	0.154445328976836	0	0	0	0	0	0	0	0	0	0	0	0	0	0
MECOM	0	0	0	0	0	0	0	0	0	0	0	0	0	0	0	0	0	0	0	0	0	0	0	0	0	0	0	0	0	0	0	0	0	0	0	0	0	0	0	0	0	0	0.0203206775585611	0	0	0	0	0	0
MEF2A	0	0	0	0	0	0	0	0	0	0	0	0	0	0	0	0	0	0	0	0	0	0	0	0	0	0	0	0	0	0	0	0	0	0	0	0	0	0	0	0	0	0	0	0	0	0	0	0	0
MEF2C	0.0455625171310232	0	0	0	0	0	0	0	0	0	0	0	0	0.0779597180332663	0	0	0	0	0	0	0	0	0	0	0	0	0	0	0	0	0	0	0	0	0	0	0	0	0	0	0	0	0	0	0	0	0	0	0
MEIS1	0	0	0	0	0	0	0	0	0	0	0	0	0	0	0	0	0	0	0	0	0	0	0	0	0	0	0	0	0	0	0	0	0	0	0	0	0	0	0	0	0	0	0	0	0	0	0	0	0
MEIS2	0	0	0	0	0	0	0	0	0	0	0	0	0	0	0	0	0	0	0	0	0	0	0	0	0	0	0	0	0	0	0.028890721563745	0	0	0	0	0	0	0.064895657476937	0	0	0	0	0	0	0	0	0	0	0
MEOX1	0	0	0	0	0	0	0	0	0	0	0	0	0	0	0	0	0	0	0	0	0	0	0.0820019312743606	0	0	0	0.00639638658775901	0	0	0	0	0	0	0	0	0	0.0497077286537816	0	0	0	0	0	0	0	0	0	0	0	0
MET	0	0	0	0	0	0	0	0	0	0	0	0	0	0	0	0	0	0	0	0	0	0	0	0	0	0	0	0	0	0	0	0	0	0	0	0	0	0	0	0	0	0	-0.00542752016897241	0	0	0	0	0	0
MKX	0	0	0	0	0	0	0	0	0	0	0	0	0	0	0	0	0	0	0	0	0	0	0	0	0	0	0	0	0	0	0	0	0	0	0	0	0	0	0	0	0	0	0	0	0	0	0	0	0
MSANTD1	0	0	0	0	0	0	0	0	0	0	0	0	0	0	0	0	0	0	0	0	0	0	0	0	0	0	0	0	0	0	0	0	0	0	0	0	0	0	0	0	0	0	0	0	0	0	0	0	0
MSC	0	0	0	0	0	0	0	0	0	0	0	0	0	0	0	0	0	0	0	0	0	0	0	0	0	0	0	0	0	0	0	0	0	0	0	0	0	0	0	0	0	0	0	0	0	0	0	0	0
MSX1	0	0	0	0	0	0	0	0	0	0	0	0	0	0	0	0	0	0	0	0	0	0	0	0	0	0.0912854925307098	0	0	0.0629455328891447	0	0	0	0	0	0	0	0	0	0	0	0	0	0	0	0	0	0	0	0
MXD1	0	0	0	0	0.036705974645476	0	0	0	0	0	0	0	0	0	0	0	0.00622133771380232	0	0	0	0	0	0	0	0	0	0	0	0	0	0	0	0	0	0	0	0	0	0	0	0	0	0	0	0	0	0	0	0
MXD3	0	0	0	0	0	0	0	0.0319236376684678	0	0	0.0257026536204738	0	0	0	0	0	0	0	0	0	0	0	0	0	0	0	0	0	0	0	0	0	0	0	0	0	0	0	0	0	0	0	0	0	0	0	0	0	0
MXI1	0	0	0	0	0	0	0	0	0	0	0	0	0	0	0	0	0	0	0	0	0	0	0	0	0	0	0	0	0	0	0	0	0	0	0	0	0	0	0	0	0	0	0	0	0	0	0	0	0
MYB	0	0	0	0	0	0	0	0	0	0	0	0	0	0	0	0	0	0	0	0	0	0	0	0	0.0240894428867076	0	0	0	0	0	0	0	0	0	0	0	0	0	0	0	0	0	0	0	0	0	0	0	0
MYBL2	0	0	0	0	0	0	0	0.0331427087699033	0	0	0.0259410693294291	0	0	0	0	0	0	0	0	0	0	0	0	0	0	0	0	0	0	0	0	0	0	0	0	0	0	0	0	0	0	0	0	0	0	0.003663283788453	0	0	0
MYC	0	0	0	0	0	0	0	0	0	0	0	0	0	0	0	0	0	0	0	0	0	0	0	0	0	0	0	0	0	0	0	0	0	0	0	0	0	0	0.00880990866927346	0	0	-0.0191132529469994	0	0	0	0	0	0	0
MYRF	0	0.100433314527886	0	0	0	0	0	0	0	0.149528008440175	0	0	0	0	0	0	0	0	0	0	0	0	0	0	0	0	0	0	0	0	0	0	0	0	0.173731069874393	-0.0136197182224322	0	0	0	0	0	0	0	0	0.131142912264763	0	0	0	0
MYRFL	0	0	0	0	0	0	0	0	0	0	0	0	0	0	0	0	0	0	0	0	0	0	0	0	0	0	0	0	0	0	0	0	0	0	0	0	0	0	0	0	0	0	0	0	0	0	0	0	0
MYT1	0	0	0	0	0	0	0	0	0	0	0	0	0	0	0	0	0	0	0	0	0	0	0	0	0	0	0	0	0	0	0	0	0	0	0	0	0	0	0	0	0	0	0	0	0	0	0	0	0.0565538954411015
MYT1L	0	0	0	0.0232116292109419	0	0	0	0	0	0	0	0	0	0	0	0	0	0	0	0	0	0.00972135057297618	0	0	0	0	0	0	0	0	0.0264332726856879	0	0	0	0	0	0	0	0	0	0	0	0	0	0	0	0	0	0
NEUROD1	0	0	0	0	0.0619442927243383	0	0	0	0	0	0	0	0	0	0	0	0	0	0	0	0	0.0307879707794803	0	0	0	0	0	0	0	0	0	0	0	0	0	0	0	0	0	-0.0128673106742915	-0.00812909484070979	0.0268649981910861	0	0	0	0	0	0	0
NEUROD2	0	0	0	0	0	0	0.00807756415317493	0	0	0	0	0.125201763438412	0	0	0	0	0	0	0	0	0	0.0815104291679014	0	0	0	0	0	0	0	0	0	0	0	0	0	0	0	0	0	0	0	0	0	0	0	0	0	0	0
NEUROD6	0	0	0	0.0389596403368865	0	0	0.0056958575745716	0	0	0	0	0.0646107263169545	0	0	0	0	0	0	0	0	0	0.0182585715601695	0	0	0	0	0	0	0	0	0	0	0	0	0	0	0	0	0	-0.0055653436938279	0	0.015662175769147	0	0	0	0	0	0	0
NEUROG1	0	0	0	0	0	0	0	0	0	0	0	0	0	0	0	0	0	0	0	0	0	0	0	0	0	0	0	0	0	0	0	0	0	0	0	0	0	0	-0.0051666938220358	0	-0.00917025485883122	0	0	0	0	0	0	0	0
NFATC1	0	0	0	0	0	0	0	0	0	0	0	0	0	0	0	0	0	0	0	0	0	0	0	0	0	0	0	0	0	0	0	0	0	0	0	0	0	0	0	0	0	0	0	0	0	0	0	0	0
NFATC2	0	0	0	0	0	0	0	0	0	0	0	0	0	0	0	0	0	0	0	0	0	0	0	0	0	0	0.00502345137628743	0	0	0	0	0	0	0	0	0	0	0	0	0	0	0	0	0	0	0	0	0	0
NFE2L1	0	0	0	0	0	0	0	0	0	0	0	0	0	0	0	0	0	0	0	0	0	0	0	0	0	0	0	0	0	0	0	0	0	0	0	0	0	0	0	0	0	0	0	0	0	0	0	0	0
NFIB	0	0	0	0	0	0	0	0	0	0	0	0	0	0	0	0	0	0	0	0	0	0	0	0	0	0	0	0	0	0	0	0	0	0	0	0	0	0.0125007054644493	0	0	0	0	0	0	0	0	0	0	0
NFIC	0	0	0	0	0	0	0	0	0	0	0	0	0	0	0	0	0	0	0	0	0	0	0	0	0	0	0	0	0	0	0	0	0	0	0	0	0	0	0	0	0	0	0	0	0	0	0	0	0
NFIX	0	0	0	0	0	0	0	0	0	0	0	0	0	0	0	0	0	0	0	0	0	0.0534033770351665	0	0	0	0	0	0.0321267031095004	0	0	0.0138461963895971	0	0	0	0	0	0	0	0	0	0	0	0	0	0	0	0	0	0
NFKB1	0	0	0	0	0	0	0	0	0	0	0	0	0	0	0	0	0	0	0	0	0	0	0	0	0	0	0	0	0	0	0	0	0	0	0	0	0	0	0	0	0	0	0	0	0	0	0	0	0
NHLH1	0	0	0	0.0224111051627255	0	0	0	0	0	0	0	0	0	0	0	0	0	0	0	0	0	0	0	0	0	0	0	0	0	0	0	0	0	0	0	0	0	0	0	0	0	0	0	0	0	0	0	0	0
NHLH2	0	0	0	0	0	0	0	0	0	0	0	0	0	0	0	0	0	0	0	0	0	0	0	0.0543068082415077	0	0	0	0	0	0	0	0	0	0	0	0	0	0	0	-0.0129629590087552	0	0.0247291813292951	0	0	0	0	0	0	0
NKRF	0	0	0	0	0	0	0	0	0	0	0	0	0	0	0	0	0	0	0	0	0	0	0	0	0	0	0	0	0	0	0	0	0	0	0	0	0	0	0	0	0	0	0	0	0	0	0	0	0
NKX2-1	0	0	0	0.0261916200882963	0	0	0	0	0	0	0	0	0	0	0	0	0	0	0	0	0	0	0	0	0	0	0	0	0	0	0	0	0	0	0	0	0	0	0	0	0	0	0	0	0	0	0	0	0
NKX2-2	0	0	0	0	0	0	0	0	0	0	0	0	0	0	0	0	0	0	0	0	0	0	0	0	0	0	0	0	0	0	0	0	0	0	0	0	0	0	0	0	0	0	0	0	0	0	0	0	0
NKX6-1	0	0	0	0	0	0	0	0	0	0	0	0	0	0	0	0	0	0	0	0	0	0	0	0	0	0	0	0	0	0	0	0	0	0	0	0	0	0	0	0	0	0	0	0	0	0	0	0	0
NKX6-2	0	0.0902744864681337	0	0	0	0	0	0	0	0.214247079280676	0	0	0	0	0	0	0	0	0	0	0	0	0	0	0	0	0	0	0	0	0	0	0	0	0	0	0	0	0	0	0	0	0	0	0	0	0	0	0
NME2	0	0	0	0	0	0	0	0	0	0	0	0	0	0	0	0	0	0	0	0	0	0	0	0	0	0	0	0	0	0	0	0	0	0	0	0	0	0	0	0	0	0	0	0	0	0	0	0	0
NPAS1	0	0	0	0	0	0	0	0	0	0	0	0	0	0	0	0	0	0	0	0	0	0	0	0	0	0	0.0732611357700993	0	0	0	0	0	0	0	0	0	0	0	0	0	0	0	0	0	0	0	0	0	0
NPAS2	0	0	0	0	0	0	0	0	0	0	0	0	0	0	0	0	0	0	0	0	0	0	0	0	0	0	0	0	0	0	0	0	0	0	0	0	0	0	0	0	0	0	0	0.0487955265558466	0	0	0	0	0
NPAS3	0	0	0	0	0	0	0	0	0	0	0	0	0	0	0	0	0	0	0	0	0	0	0	0	0	0	0	0	0	0	0	0	0	0	0	0.0165195504338813	0	0	0	0	0	0	0	0	0	0	0	0	0
NPAS4	0	0	0	0	0	0	0	0	0	0	0	0	0	0	0	0	0	0	0	0	0	0	0	0	0	0	0	0	0	0	0	0	0	0	0	0	0	0	0	0	0	0	0	0	0	0	0	0	0
NR1H3	0	0	0	0	0	0	0	0	0	0	0	0	0	0	0	0	0	0	0	0	0	0	0	0	0	0	0	0	0	0	0	0	0	0	0	0	0	0	0	0	0	0	0	0	0	0	0	0	0
NR2E1	0	0	0	0	0	0	0	0	0	0	0	0	0	0	0	0	0	0	0	0	0	0	0	0	0	0	0	0	0	0	0	0	0	0	0	0	0	0	0	0	0	0	0	0	0	0	0	0	0
NR2F1	0	0	0	0	0	0	0	0	0	0	0	0	0	0	0	0	0	0	0	0	0	0	0	0	0	0	0	0	0	0	0	0	0	0	0	0	0	0	0	0	0	0	0	0	0	0	0	0	0
NR2F2	0	0	0	0	0	0	0	0	0.0472467433203057	0	0	0	0	0	0	0	0	0	0	0	0	0	0	0	0	0	0	0	0	0	0	0	0	0	0	0	0	0	0	0	0	0	0	0	0	0	0	0	0
NR4A1	0	0	0	0	0.00165285681524648	0	0	0	0	0	0	0	0	0	0	0	0.00166463582851704	0	0	0	0	0	0	0	0.0182600242077474	0	0	0	0	0	0	0	0	0	0	0	0	0	0	0	0	0	0	0	0	0	0	0	0
NR4A2	0	0	0	0	0	0	0	0	0	0	0	0	0	0	0	0	0	0	0	0	0	0	0	0	0	0	0	0	0	0	0	0	0	0	0	0	0	0	0	0	0	0	0	0	0	0	0.0819212255347666	0	0
NR4A3	0.0207549600355386	0	0	0	0	0	0	0	0	0	0	0	0	0	0	0	0.0380292387850528	0	0	0	0	0	0	0	0	0	0	0	0	0	0	0	0	0	0	0	0	0	0	0	0	0	0	0	0	0	0	0	0
NR5A2	0	0	0	0	0	0	0	0	0	0	0	0	0	0	0	0	0	0	0	0	0	0	0	0	0	0	0	0	0	0	0	0	0	0	0	0	0	0	0	0	0	0	0	0	0	0	0	0	0
OLIG1	0	0.0501284731191487	0	0	0	0	0	0	0	0	0	0	0	0	0	0	0	0	0	0	0	0	0	0	0	0	0.12460061621983	0	0	0	0	0	0	0	0.0539311620715961	-0.00422165598342931	0	0	0	0	0	0	0	0	0	0	0	0.019906464763483	0
OLIG2	0	0	0	0	0	0	0	0	0	0	0	0	0	0	0	0	0	0	0	0	0	0	0	0	0	0	0.0987436422591538	0	0	0	0	0	0	0	0	0	0	0	0	0	0	0	0	0	0	0	0	0	0
ONECUT2	0	0	0	0	0	0	0	0	0	0	0	0	0	0	0	0	0	0	0	0	0	0	0	0.073660486429435	0	0	0	0	0	0	0	0	0	0	0	0	0	0	0	0	0	0	0	0	0	0	0	0	0
ONECUT3	0	0	0	0	0	0	0	0	0	0	0	0	0	0	0	0	0	0	0	0	0	0	0	0.0068771166042182	0	0	0	0	0	0	0	0	0	0	0	0	0	0	0	0	0	0	0	0	0	0	0	0	0
OSR2	0	0	0	0	0	0	0	0	0	0	0	0	0	0	0	0	0	0	0	0	0	0	0	0	0	0	0	0	0	0	0	0	0	0	0	0	0	0	0	0	0.010946202887559	-0.00394965642229208	0	0	0	0	0	0	0
OVOL1	0	0	0	0	0	0	0	0	0	0	0	0	0	0	0	0	0	0	0.0270970797045029	0	0	0	0	0	0	0	0	0	0	0	0	0	0	0	0	0	0	0	0	0	0	0	0	0	0	0	0	0	0
PAX3	0	0	0	0	0	0	0	0	0	0	0	0	0	0	0	0	0	0	0	0	0	0	0	0	0	0	0	0	0	0	0	0	0	0	0	0	0	0	0	0	0	0	0.0525762267538648	0	0	0	0	0	0
PBX1	0	0	0	0	0	0	0	0	0	0	0	0	0	0	0	0	0	0	0	0	0	0	0	0	0	0	0	0	0	0	0.00622432264676277	0	0	0	0	0	0	0.0438828948095209	0	0	0	0	0	0	0	0	0	0	0
PBX3	0	0	0	0	0	0	0	0	0	0	0	0	0	0	0	0	0	0	0	0	0	0	0	0	0	0	0	0	0	0	0	0	0	0	0	0	0	0.0227188754411069	0	0	0	0	0	0	0	0	0	0	0
PHOX2A	0	0	0	0	0	0	0	0	0	0	0	0	0	0	0	0	0	0	0	0	0	0	0	0	0	0	0	0	0	0	0	0	0	0	0	0	0	0	0	0	0	0	0	0	0	0	0	0	0
PHOX2B	0	0	0	0	0	0	0	0	0	0	0	0	0	0	0	0	0	0	0	0	0	0	0	0	0	0	0	0	0	0	0	0	0	0	0	0	0	0	0	0	0	0	0	0	0	0	0	0	0
PITX2	0	0	0	0	0	0	0	0	0	0	0	0	0	0	0	0	0	0	0	0	0	0	0	0	0	0	0	0	0	0	0	0	0	0	0	0	0	0	0	0	0	0	0	0	0	0	0	0	0
PKNOX2	0	0	0	0	0	0	0	0	0	0	0	0	0	0	0	0	0	0	0	0	0	0	0	0	0	0	0	0	0	0	0	0	0	0	0	0	0	0	0	0	0	0	0	0	0	0	0	0	0
PLAGL1	0	0	0	0	0	0	0	0	0	0	0	0	0	0	0	0	0	0	0	0	0	0	0	0	0.0147716407302783	0	0	0	0	0	0	0	0	0	0	0	0	0	0	0	0	0	0	0	0	0	0	0	0
PLSCR1	0	0	0	0	0	0	0	0	0	0	0	0	0	0.021631329924485	0	0	0	0	0	0	0	0	0	0	0	0	0	0	0	0	0	0	0	0	0	0	0	0	0	0	0	0	0	0	0	0	0	0	0
PLXNA4	0	0	0	0	0	0	0	0	0	0	0	0	0	0	0	0	0	0	0	0	0	0	0	0	0	0	0	0	0	0	0	0	0	0	0	0	0	0	0	0	0	0	0	0.0378416233194283	0	0	0	0	0
POU2F2	0	0	0	0	0	0	0	0	0	0	0	0	0	0	0	0	0	0	0	0	0	0	0	0	0	0	0	0	0	0	0.0125982769764758	0	0	0	0	0	0	0	0	0	0	0	0	0	0	0	0	0	0
POU3F2	0	0	0	0	0	0	0	0	0	0	0	0	0	0	0	0	0	0	0	0	0	0.0103182540502005	0	0	0	0	0	0	0	0	0	0	0	0	0	0	0	0	0	0	0	0	0	0	0	0	0	0	0
POU4F1	0	0	0	0	0	0	0	0	0	0	0	0	0	0	0	0	0	0	0	0	0	0	0	0.026725902761243	0	0	0	0	0	0	0	0	0	0	0	0	0	0	0	0	0	0	0	0	0	0	0	0	0
POU4F3	0	0	0	0	0	0	0	0	0	0	0	0	0	0	0	0	0	0	0	0	0	0	0	0	0	0	0	0	0	0	0	0	0	0	0	0	0	0	0.00635349905389068	0	0	0	0	0	0	0	0	0	0
PRDM1	0.0169002071138916	0	0	0	0	0	0	0	0	0	0	0	0	0	0	0	0.013610727703513	0	0	0	0	0	0	0	0	0	0	0	0	0	0	0	0	0	0	0	0	0	0	0	0	0	0	0	0	0	0	0	0
PRDM16	0	0	0	0	0	0	0	0	0	0	0	0	0	0	0	0	0	0	0	0	0	0	0	0	0	0	0	0	0	0	0	0	0	0	0	0	0	0	0	0	0	0	0	0	0	0	0	0	0
PROX1	0	0	0	0	0	0	0	0	0	0	0	0	0	0	0	0	0	0	0	0	0	0	0	0	0	0	0	0	0	0	0	0	0	0	0	0	0	0	0	0	0	0	0	0	0	0	0	0	0
PRRX1	0	0	0	0	0	0	0	0	0	0	0	0	0	0	0	0	0	0	0	0	0	0	0	0	0	0	0	0	0	0	0	0	0	0	0	0.00538355193057215	0	0	0	0	0	0	0	0	0	0	0	0	0
PTF1A	0	0	0	0	0	0	0	0	0	0	0	0	0	0	0	0	0	0	0	0	0	0	0	0	0	0	0	0	0	0	0	0	0	0	0	0	0	0	0	0	0	0	0	0	0	0	0	0	0
REL	0.0240773293642278	0	0	0	0	0	0	0	0	0	0	0	0	0	0	0	0.0184139931553343	0	0	0	0	0	0	0	0	0	0	0	0	0.0142920737377526	0	0	0.00140815348266789	0	0	0	0	0	0	0	0	0	0	0	0	0	0	0	0
REST	0	0	0	0	0	0	0	0	0	0	0	0	0	0	0	0	0	0	0	0	0	0	0	0	0	0	0	0	0	0	0	0	0	0	0	0	0	0	0	0	0	0	0	0	0	0	0	0	0
RFX4	0	0	0	0	0	0	0	0	0	0	0	0	0	0	0	0	0	0	0	0	0	0	0	0	0	0	0	0	0	0	0	0	0	0	0	0.00455194543077577	0	0	0	0	0	0	0.0427126333100077	0.082086700186591	0	0	0	0	0
RORA	0	0	0	0	0	0	0	0	0	0	0	0	0	0	0	0	0	0	0	0	0	0	0	0	0	0	0	0	0	0	0	0	0	0	0	0	0	0	0	0	0	0	0	0	0	0	0	0	0
RORB	0	0	0	0	0	0	0	0	0	0	0	0	0	0	0	0	0	0	0	0	0	0	0	0	0	0	0	0	0	0	0	0	0	0	-0.00560970504952911	0.110127686981615	0	0	0	0	0	0	0	0	0	0	0	0	0
RUNX1	0	0	0	0	0	0	0	0	0	0	0	0	0	0	0	0	0	0	0	0	0	0	0	0	0	0	0	0	0	0.0212767148367276	0	0	0.00428642761337635	0	0	0	0	0	0	0	0	0	0	0	0	0	0	0	0
RUNX3	0	0	0	0	0	0	0	0	0	0	0	0	0	0	0	0	0	0	0	0	0	0	0	0	0	0	0	0	0	0.0728733813862352	0	0	0	0	0	0	0	0	0	0	0	0	0	0	0	0	0	0	0
RXRG	0	0	0	0	0	0	0	0	0	0	0	0	0	0	0	0	0	0	0	0	0	0	0	0	0	0	0	0	0	0	0	0	0	0	0	0	0	0	0	0	0	0	0	0	0	0	0	0	0
SATB2	0	0	0	0	0	0	0	0	0	0	0	0.0173542138013566	0	0	0	0	0	0	0	0	0	0.0205239693449299	0	0	0	0	0	0	0	0	0	0	0	0	0	0	0	0	0	0	0	0	0	0	0	0	0	0	0
SCML4	0	0	0	0	0	0	0	0	0	0	0	0	0	0	0	0	0	0	0	0	0	0	0	0	0	0	0	0	0	0	0	0	0	0	0	0	0	0	0	0	0	0	0	0	0	0	0	0	0
SCRT1	0	0	0	0	0	0	0	0	0	0	0	0	0	0	0	0	0	0	0	0	0	0	0	0	0	0	0	0	0	0	0.0100578153504956	0	0	0	0	0	0	0	0	0	0	0	0	0	0	0	0	0	0
SEMA4A	0	0	0	0	0	0	0	0	0	0	0	0	0	0	0	0	0	0	0	0	0	0	0	0	0	0	0	0	0	0	0	0	0	0	0	0.0098743747761125	0	0	0	0	0	0	0	0	0	0	0	0	0
SHOX2	0	0	0	0	0	0	0	0	0	0	0	0	0	0	0	0	0	0	0	0	0	0	0	0	0	0	0	0	0	0	0	0	0	0	0	0	0	0	0	0	0	0	0	0	0	0	0	0	0
SIM2	0	0	0	0	0	0	0	0	0	0	0	0	0	0	0	0	0	0	0	0	0	0	0	0	0	0	0	0	0	0	0	0	0	0	0	0	0	0	0	0	0	0	0	0	0	0	0	0	0
SIX1	0	0	0	0	0	0	0	0	0	0	0	0	0	0	0	0	0	0	0	0	0	0	0	0	0	0	0	0	0	0	0	0.0371239931365225	0	0	0	0	0	0	0	0	0	0	0	0	0	0	0	0	0
SIX2	0	0	0	0	0	0	0	0	0	0	0	0	0	0	0	0	0	0	0	0	0	0	0	0	0	0	0	0	0	0	0	0.0396484028957623	0	0	0	0	0	0	0	0	0	0	0	0	0	0	0	0	0
SIX3	0	0	0	0	0	0	0	0	0	0	0	0	0	0	0	0	0	0	0	0	0	0	0	0	0	0	0	0	0	0	0	0	0	0	0	0	0	0	0	0	0	0	0	0	0	0	0	0	0
SMAD1	0	0	0	0	0	0	0	0	0	0	0	0	0	0	0	0	0	0	0	0	0	0	0	0	0	0	0	0	0	0	0	0	0	0	0	0	0	0	0	0	0	0	0	0	0	0	0	0	0
SMAD7	0	0	0	0	0	0	0	0	0	0	0	0	0	0	0	0	0	0	0	0	0	0	0	0	0	0	0	0	0	0	0	0	0	0	0.127763066831267	-0.00146467475814894	0	0	0	0	0	0	0	0	0	0	0	0	0
SMAD9	0	0	0	0	0	0	0	0	0	0	0	0	0	0	0	0	0	0	0	0	0	0	0	0	0	0	0	0	0	0	0	0	0	0	0	0	0	0	0	0	0	0	0	0	0	0	0	0	0
SNAI2	0	0	0.0319054908650482	0	0	0	0	0	0.0515794892214996	0	0	0	0	0	0	0	0	0	0	0	0	0	0	0	0	0	0	0	0	0	0	0	0	0	0	0	0	0	0	0	0	0	0	0	0	0	0	0	0
SORBS2	0	0	0	0	0	0	0	0	0	0	0	0	0	0	0	0	0	0	0	0	0	0	0	0	0	0	0	0	0	0	0	0	0	0	0	0	0	0	0	0	0	0	0	0	0	0	0	0	0
SOX10	0	0.0447417690555175	0	0	0	0	0	0	0	0.0509514625226004	0	0	0	0	0	0	0	0	0	0	0	0	0	0	0	0	0.0611376446918491	0	0	0	0	0	0	0	0.0357608932173784	0	0	0	0	0	0	0	0	0	0	0	0	0	0
SOX11	0	0	0	0.0274174429341684	0	0	0	0	0	0	0	0.0267827460110834	0	0	0	0	0	0	0	0	0	0.0462831383777385	0	0	0	0	0	0	0	0	0.108973206476668	0	0	0	0	0	0	0	0	0	0	0	0	0	0	0	0	0	0
SOX14	0	0	0	0	0	0	0	0	0	0	0	0	0	0	0	0	0	0	0.0701276731221121	0	0	0	0	0	0	0	0	0	0	0	0	0	0	0	0	0	0	0	0	0	0	0	0	0	0	0	0	0	0
SOX15	0	0	0	0	0	0	0	0	0	0	0	0	0	0	0	0	0	0	0	0	0	0	0	0	0	0	0	0	0	0	0	0	0	0	0	0	0	0	0	0	0	0	0	0	0	0	0	0	0
SOX17	0	0	0	0	0	0	0	0	0	0	0	0	0	0	0	0	0	0	0	0	0	0	0.0539707631974068	0	0	0	0	0	0	0	0	0	0	0	0	0	0.067193449698408	0	0	0	0	0	0	0	0	0	0	0	0
SOX18	0	0	0	0	0	0	0	0	0.0859478908493519	0	0	0	0	0	0	0	0	0	0	0	0	0	0.0821172907975567	0	0	0	0	0	0	0	0	0	0	0	0	0	0.0509412318980971	0	0	0	0	0	0	0	0	0	0	0	0
SOX2	0	0	0	0	0	0	0	0	0	0	0	0	0	0	0	0	0	0	0	0	0	0	0	0	0	0	0	0	0	0	0	0	0	0	0	0	0	0	0	0.0106221849057513	0	-0.00519195618424868	0	0	0	0	0	0	0
SOX3	0	0	0	0	0	0	0	0	0	0	0	0	0.0135547701483652	0	0	0	0	0	0	0	0	0	0	0	0	0	0	0	0	0	0	0	0	0	0	0	0	0	0	0	0	0	0	0	0	0	0	0	0
SOX4	0	0	0	0.0254450303326736	0	0	0	0	0	0	0	0.0351756529052938	0	0	0.0249649724159088	0	0	0	0	0	0	0	0	0	0	0	0	0	0	0	0.0498253536148099	0	0	0	0	0	0	0.00450655103252468	0	0	0	0	0	0	0	0	0	0	0
SOX5	0	0	0	0	0	0	0	0	0	0	0	0	0	0	0	0	0	0	0	0	0	0	0	0	0	0	0	0	0	0	0	0	0	0	0	0	0	0	0	0	0	0	0	0	0	0	0	0	0
SOX6	0	0	0	0	0	0	0	0	0	0	0	0	0	0	0	0	0	0	0	0	0	0	0	0	0	0	0.101698781381194	0	0	0	0	0	0	0	-0.0150874117248222	0	0	0	0	0	0	0	0	0	0.064478941338731	0	0	0	0.336070226687572
SOX7	0	0	0	0	0	0	0	0	0	0	0	0	0	0	0	0	0	0	0	0	0	0	0	0	0	0	0	0	0	0	0	0	0	0	0	0	0	0	0	0	0	0	0	0	0	0	0	0	0
SOX8	0	0.023905757826354	0	0	0	0	0	0	0	0	0	0	0	0	0	0	0	0	0	0	0	0	0	0	0	0	0	0	0	0	0	0	0	0	0	0	0	0	0	0	0	0	0	0	0	0	0	0	0
SOX9	0	0	0	0	0	0	0	0	0	0	0	0	0.000684382664673891	0	0	0	0	0	0	0	0	0	0	0	0	0	0	0	0	0	0	0	0	0	0	0.0144612490399257	0	0	0	0	0	0	0	0	0	0	0	0	0
SP100	0	0	0	0	0	0	0	0	0	0	0	0	0	0	0	0	0	0	0	0	0	0	0	0	0	0	0	0	0	0.0415104347581748	0	0	0	0	0	0	0	0	0	0	0	0	0	0	0	0	0	0	0
SP8	0	0	0	0	0	0	0	0	0	0	0	0	0	0	0	0	0	0	0	0	0	0	0	0	0	0	0	0	0	0	0.0165949641881452	0	0	0	0	0	0	0.0551302224047207	0	0	0	0	0	0	0	0	0	0	0
SP9	0	0	0	0.0117450867327688	0	0	0	0	0	0	0	0	0	0	0	0	0	0	0	0	0	0	0	0	0	0	0	0	0	0	0	0	0	0	0	0	0	0.0211765896795907	0	0	0	0	0	0	0	0	0	0	0
SPDEF	0	0	0	0	0	0	0	0	0	0	0	0	0	0	0	0	0	0	0	0	0	0	0	0	0	0	0	0	0.0669392435287517	0	0	0	0	0	0	0	0	0	0	0	0	0	0	0	0	0	0	0	0
SPI1	0.194800301278581	0	0	0	0	0	0	0	0	0	0	0	-0.00315989085002052	0.233686406958446	0	0	0.10522132142752	0.162659185122186	0	0	0.137351758360291	0	0	0	0	0	0	0	0	0.180737879172793	0	0	0.312400958440124	0	0	0	0	0	0	0	0	0	0	0	0	0	0	0	0
SREBF1	0	0	0	0	0	0	0	0	0	0	0	0	0	0	0	0	0	0	0	0	0	0	0	0	0	0	0	0	0	0	0	0	0	0	0	0.0258158160197723	0	0	0	0	0	0	0	0	0	0	0	0	0
SREBF2	0	0	0	0	0	0	0	0	0	0	0	0	0	0	0	0	0	0	0	0	0	0	0	0	0	0	0	0	0	0	0	0	0	0	0	0	0	0	0	0	0	0	0	0	0	0	0	0	0
ST18	0	0	0	0.0365954908684612	0	0	0	0	0	0.0284309769758123	0	0	0	0	0	0	0	0	0	0	0	0	0	0	0	0	0	0	0	0	0	0	0	0	0	0	0	0	0	0	0	0	0	0	0.134468329286586	0	0	0	0
STAT1	0	0	0	0	0	0	0	0	0	0	0	0	0	0	0	0	0	0	0	0	0	0	0	0	0	0	0	0	0	0	0	0	0	0	0	0	0	0	0	0	0	0	0	0	0	0	0	0	0
STAT4	0	0	0	0	0	0	0	0	0	0	0	0	0	0	0	0	0	0	0	0	0	0	0	0	0	0	0	0	0	0	0	0	0	0	0	0	0	0	0	0	0	0	0	0	0	0	0	0	0
TAL1	0	0	0	0	0	0	0	0	0	0	0	0	0	0	0	0	0	0	0	0	0	0	0	0	0	0	0	0	0	0	0	0	0	0	0	0	0	0	0	0	0	0	0	0	0	0	0	0	0
TBR1	0	0	0	0	0	0	0.0500802980200965	0	0	0	0	0	0	0	0	0	0	0	0	0	0	0.0216522890374619	0	0	0	0	0	0	0	0	0	0	0	0	0	0	0	0	0	0	0	0	0	0	0	0	0	0	0
TBX15	0	0	0	0	0	0	0	0	0	0	0	0	0	0	0	0	0	0	0	0	0	0	0	0	0	0	0	0	0	0	0	0.041025136891469	0	0	0	0	0	0	0	0	0	0	0	0	0	0	0	0	0
TBX18	0	0	0	0	0	0	0	0	0	0	0	0	0	0	0	0	0	0	0	0	0	0	0	0	0	0	0	0	0	0	0	0.0703485395023723	0	0	0	0	0	0	0	0	0	0	0	0	0	0	0	0	0
TBX2	0	0	0	0	0	0	0	0	0	0	0	0	0	0	0	0	0	0	0	0	0	0	0	0	0	0	0	0	0	0	0	0	0	0	0	0	0	0	0	0	0	0	0	0	0	0	0	0	0
TBX3	0	0	0	0	0	0	0	0	0	0	0	0	0	0	0	0	0	0	0	0	0	0	0	0	0	0	0	0	0	0	0	0	0	0	0	0	0	0	0	0	0	0	0	0	0	0	0	0	0
TCF24	0	0	0	0	0	0	0	0	0	0	0	0	0	0	0	0	0	0	0	0	0	0	0	0	0	0	0	0	0	0.0938929061232081	0	0	0	0	0	0	0	0	0	0	0	0	0	0	0	0	0	0	0
TCF4	0	0	0	0.0349030258273146	0	0	0	0	0	0	0	0.0357306055329789	0	0	0	0	0	0	0	0	0	0	0	0	0	0	0	0	0	0	0	0	0	0	0	0	0	0.0576502885903649	0	0	0	0	0	0	0	0	0	0	0
TCF7L2	0	0	0	0	0	0	0	0	0	0	0	0	0	0	0	0	0	0	0	0	0	0	0	0	0	0	0	0	0	0	0	0	0	0	0	0	0	0	0	0	0	0	0	0	0.282230683194154	0	0	0	0
TEAD2	0	0	0	0	0	0	0	0	0	0	0	0	0	0	0	0	0	0	0	0	0	0	0	0	0	0	0	0.0801100790041023	0	0	-0.0385209330267881	0	0	0	0	0	0	0	0	0	0	0	0	0	0	0	0	0	0
TFAP2A	0	0	0	0	0	0	0	0	0	0	0	0	0	0	0	0	0	0	0	0	0	0	0	0	0	0	0	0	0	0	0	0	0	0	0	0	0	0	0	0	0	0	0	0	0	0	0	0	0
TFAP2B	0	0	0	0	0	0	0	0	0	0	0	0	0	0	0	0	0	0	0	0	0	0	0	0	0	0	0	0	0	0	0	0	0	0	0	0	0	0	0	0	0	0	0	0	0	0	0	0	0
TFAP2D	0	0	0	0.0670807274913839	-0.0386406285156583	0	0	0	0	0	0	0	0	0	0	0	0	0	0	0	0	0	0	0	0	0	0	0	0	0	0	0	0	0	0	0	0	0	0	0	0	0	0	0	0	0	0	0	0
TFEC	0	0	0	0	0	0	0	0	0	0	0	0	0	0	0	0	0	0	0	0	0.0918282809651826	0	0	0	0	0	0	0	0	0	0	0	0	0	0	0	0	0	0	0	0	0	0	0	0	0	0	0	0
THRA	0	0	0	0	0	0	0	0	0	0	0	0	0	0	0	0	0	0	0	0	0	0	0	0	0	0	0	0	0	0	0	0	0	0	0	0	0	0	0	0	0	0	0	0	0	0	0	0	0
TLX3	0	0	0	0	0	0	0	0	0	0	0	0	0	0	0	0	0	0	0	0	0	0	0	0.0140683428811702	0	0	0	0	0	0	0	0	0	0	0	0	0	0	0	0	0	0	0	0	0	0	0	0	0
TP63	0	0	0	0	0	0	0	0	0	0	0	0	0	0	0	0	0	0	0.0733528001366619	0	0	0	0	0	0	0	0	0	0	0	0	0	0	0	0	0	0	0	0	0	0	0	0	0	0	0	0	0	0
TSC22D1	0	0	0	0	0	0	0	0	0	0	0	0	0	0	0	0	0	0	0	0	0	0	0	0	0	0	0.0136565844558051	0	0	0	0	0	0	0	0	0	0	0	0	0	0	0	0	0	0	0	0	0	0
TSC22D3	0	0	0	0	0	0	0	0	0	0	0	0	0	0	0	0	0	0	0	0	0	0	0	0	0	0	0	0	0	0	0	0	0	0	0	0	0	0	0	0	0	0.0137790386075828	0	0	0	0	0	0	0
TSC22D4	0	0.00833115242630791	0	0	0	0	0	0	0	0.0290921997689854	0	0	0.0437204461714347	0	0	0	0	0	0	0	0	0	0	0	0	0	0	-0.0136119052375369	0	0	-0.00735114733473227	0	0	0	0.0363873960489723	0.0347046774604552	0	0	0	0	0	0	0	0	0	0	0	0	0
TSHZ2	0	0	0	0	0	0	0	0	0	0	0	0	0	0	0	0	0	0	0	0	0	0	0	0	0	0	0	0	0	0	0	0	0	0	0	0	0	0	0	0	0	0	0	0	0	0	0	0	0
TWIST1	0	0	0	0	0	0	0	0	0	0	0	0	0	0	0	0	0	0	0	0	0	0	0	0	0	0	0	0	0	0	0	0.0424852140858997	0	0	0	0	0.0144611499870146	0	0	0	0	0	0	0	0	0	0	0	0
TWIST2	0	0	0	0	0	0	0	0	0	0	0	0	0	0	0	0	0	0	0	0	0	0	0	0	0	0	0	0	0	0	0	0.0547489032978834	0	0	0	0	0	0	0	0.00937504128795529	0	0	0	0	0	0	0	0	0
UNCX	0	0	0	0	0	0	0	0	0	0	0	0	0	0	0	0	0	0	0	0	0	0	0	0.0155321710988835	0	0	0	0	0	0	0	0	0	0	0	0	0	0	0	0	0	0	0	0	0	0	0	0	0
XBP1	0	0	0	0	0.0521787927967807	0	0	0	0	0	0	0	0	0	0	0	0	0	0	0	0	0	0	0	0	0	0	0	0	0	0	0	0	0	0	0	0	0	0	0	0	0	0	0	0	0	0	0	0
YBX1	0	0	0	0	0	-0.0110367296201964	0	0	0	0	0	0	0	0	0.031962057112013	0	0	0	0	0	0	0	0	0	0	0	0	0	0	0	0	0	0	0	0	0	0	0	0	0	0	0	0	0	0	0.0678127303857678	0	0.231270484848694	0
YBX3	0	0	0	0	0	0	0	0	0	0	0	0	0	0	0	0	0	0	0	0	0	0	0	0	0	0	0	0	0	0	0	0	0	0	0	0	0	0	0	0	0	0	0	0	0	0	0	0	0
ZBTB18	0	0	0	0	0	0	0	0	0	0	0	0	0	0	0	0	0	0	0	0	0	0.0333262201342278	0	0	0	0	0	0	0	0	0	0	0	0	0	0	0	0	0	0	0	0	0	0	0	0	0	0	0
ZBTB20	0	0	0	0	0	0	0	0	0	0	0	0	0	0	0	0	0	0	0	0	0	0.00988645057819812	0	0	0	0	0	0	0	0	0	0	0	0	0	0	0	0	0	0	0	0	0	0	0	0	0	0	0.00939657456405578
ZBTB38	0	0	0	0	0	0	0	0	0	0	0	0	0	0	0	0	0	0	0	0	0	0	0	0	0	0	0	0	0	0	0	0	0	0	0	0	0	0	0	0	0	0	0	0	0	0	0	0	0
ZBTB7C	0	0	0	0	0	0	0	0	0	0	0	0	0	0	0	0	0	0	0	0	0	0	0	0	0	0	0	0	0	0	0	0	0	0	0	0	0	0	0	0	0	0	0	0	0	0	0	0	0
ZEB1	0	0	0	0	0	0	0	0	0	0	0	0	0	0	0	0	0	0	0	0	0	0	0	0	0	0	0	0	0	0	0	0	0	0	0	0	0	0	0	0	0	0	0	0	0	0	0	0	0
ZEB2	0	0	0	0	0	0	0	0	0	0	0	0	0	0	0	0	0	0	0	0	0	0	0	0	0	0	0	0	0	0	0	0	0	0	0	0	0	0	0	0	0	0	0	0	0	0	0	0	0
ZFHX3	0	0	0	0	0	0	0	0	0	0	0	0	0	0	0	0	0	0	0	0	0	0	0	0	0	0	0	0	0	0	0.0121941227751281	0	0	0	0	0	0	0	0	0	0	0	0	0	0	0	0	0	0
ZFHX4	0	0	0	0	0	0	0	0	0	0	0	0	0	0	0	0	0	0	0	0	0	0	0	0	0	0	0	0	0	0	0	0	0	0	0	0	0	0	0	0	0	0	0	0	0	0	0	0	0
ZFP2	0	0	0	0	0	0	0	0	0	0	0	0	0	0	0	0	0	0	0	0	0	0	0	0	0	0	0	0	0	0	0	0	0	0	0	0	0	0	-0.0009472496802879	0	0	0	0	0	0	0	0	0	0
ZFP36	0	0	0	0	0	0	0	0	0	0	0	0	0	0	0	0	0.0257943606618903	0	0	0	0	0	0	0	0	0	0	0	0	0	0	0	0	0	0	0	0	0	0	0.0137640634187081	0.00959400816883866	-0.00907545188576707	0	0	0	0	0.02150459682749	0	0
ZFP36L1	0	0	0	0	0	0.00794374727405418	0	0	0	0	0	0	0	0	0	0	0	0	0	0	0	0	0	0	0.0168525301650546	0	0	0	0	0	0	0	0	0	0	0	0	0	0	0	0	0	0	0	0	0	0	0	0
ZFP36L2	0	0	0	0	0	0	0	0	0	0	0	0	0	0	0	0	0	0	0	0	0	0	0	0	0	0	0	0	0	0	0	0	0	0	0	0.0210113452431063	0	0	0	0	0	0	0	0	0	0	0	0	0
ZIC1	0	0	0	0	0	0	0	0	0	0	0	0	0	0	0	0	0	0	0	0	0	0	0	0	0	0	0	0	0	0	0	0	0	0	0	0	0	0	0	0	0	0	0.0174306991973199	0	0	0	0	0	0
ZIC3	0	0	0	0	0	0	0.190975015640683	0	0	0	0	0	0	0	0	0	0	0	0	0	0	0	0	0	0	0	0	0	0	0	0	0	0	0	0	0	0	0	0	0	0	0	0	0	0	0	0	0	0
ZMAT4	0	0	0	0	0	0	0	0	0	0	0	0	0	0	0	0	0	0	0	0	0	0	0	0	0	0	0	0	0	0	0	0	0	0	0	0	0	0	0	0	0	0	0	0	0	0	0	0	0
ZNF134	0	0	0	0	0	0	0	0	0	0	0	0	0	0	0	0	0	0	0	0	0	0	0	0	0	0	0	0	0	0	0	0	0	0	0	0	0	0	0	0	0	0	0	0	0	0	0	0	0
ZNF331	0	0	0	0	0	0	0	0	0	0	0	0	0	0	0	0	0	0	0	0	0	0	0	0	0	0	0	0	0	0	0	0	0	0	0	0	0	0	0	0	0	0	0	0	0	0	0	0	0
ZNF365	0	0	0	0	0	0	0	0	0	0	0	0	0	0	0	0	0	0	0	0	0	0	0	0	0	0	0	0	0	0	0	0	0	0	0	0	0	0	0	0	0	0	0	0	0	0	0	0	0
ZNF367	0	0	0	0	0	0	0	0	0	0	0	0	0	0	0	0	0	0	0	0	0	0	0	0	0	0	0	0	0	0	0	0	0	0	0	0	0	0	0	0	0	0	0	0	0	0	0	0	0
ZNF385B	0	0	0	0	0	0	0	0	0	0	0	0	0	0	0	0	0	0	0	0	0	0	0	0	0	0	0	0	0	0	0	0	0	0	0	0	0	0	0	0	0	0	0	0	0.0327901557558366	0	0	0	0
ZNF385D	0	0	0	0	0	0	0	0	0	0	0	0	0	0	0	0	0	0	0	0	0	0	0	0	0	0	0	0	0	0	0	0	0	0	0	0	0	0	0	0	0	0	0	0	0	0	0	0	0
ZNF467	0	0	0	0	0	0	0	0	0	0	0	0	0	0	0	0	0	0	0	0	0	0	0	0	0	0	0	0	0	0	0	0	0	0	0	0	0	0	0	0	0	0	0	0	0	0	0	0	0
ZNF488	0	0.00801973469217208	0	0	0	0	0	0	0	0	0	0	0	0	0	0	0	0	0	0	0	0	0	0	0	0	0	0	0	0	0	0	0	0	0	0	0	0	0	0	0	0	0	0	0	0	0	0	0
ZNF503	0	0	0	0	0	0	0	0	0	0	0	0	0	0	0	0	0	0	0	0	0	0	0	0	0	0	0	0	0	0	0	0	0	0	0	0	0	0	0	0	0	0	0	0	0	0	0	0	0
ZNF519	0	0	0	0	0	0	0	0	0	0	0	0	0	0	0	0	0	0	0	0	0	0	0	0	0	0	0	0	0	0	0	0	0	0	0	0	0	0	0	0	0	0	0	0	0	0	0	0	0
ZNF521	0	0	0	0	0	0	0	0	0	0	0	0	0	0	0	0	0	0	0	0	0	0	0	0	0	0	0	0	0	0	0	0	0	0	0	0	0	0	0	0	0	0	0	0	0	0	0	0	0
ZNF536	0	0	0	0	0	0	0	0	0	0	0	0	0	0	0	0	0	0	0	0	0	0	0	0	0	0	0	0	0	0	0	0	0	0	0	0	0	0	0	0	0	0	0	0	0	0	0	0	0
ZNF581	0	0	0	0	0	0	0	0	0	0	0	0	0	0	0	0	0	0	0	0	0	0	0	0	0	0	0	0	0	0	0	0	0	0	0	0	0	0	0	0	0	0	0	0	0	0	0	0	0
ZNF618	0	0	0	0	0	0	0	0	0	0	0	0	0	0	0	0	0	0	0	0	0	0	0	0	0	0	0	0	0	0	0	0	0	0	0	0	0	0	0	0	0	0	0	0	0	0	0	0	0
ZNF727	0	0	0	0	0	0	0	0	0	0	0	0	0	0	0	0	0	0	0	0	0	0	0	0	0	0	0	0	0	0	0	0	0	0	0	0	0	0	-0.00312659529145786	0	0	0	0	0	0	0	0	0	0
ZNF804A	0	0	0	0	0	0	0	0	0	0	0	0	0	0	0	0	0	0	0	0	0	0	0	0	0	0	0	0	0	0	0	0	0	0	0	0	0	0	0	0	0	0	0	0	0	0	0	0	0.085608939737738
ZNF804B	0	0	0	0	0	0	0	0	0	0	0	0	0	0	0	0	0	0	0	0	0	0	0	0	0	0	0	0	0	0	0	0	0	0	0	0	0	0	0	0	0	0	0	0	0	0	0	0	0
ZNF878	0	0	0	0	0	0	0	0	0	0	0	0	0	0	0	0	0	0	0	0	0	0	0	0	0	0	0	0	0	0	0	0	0	0	0	0	0	0	0.0207848490491864	0	0	0	0	0	0	0	0	0	0
ZNF90	0	0	0	0	0	0	0	0	0	0	0	0	0	0	0	0	0	0	0	0	0	0	0	0	0	0	0	0	0	0	0	0	0	0	0	0	0	0	0	0	0	0	0	0	0	0	0	0	0
ZSCAN16	0	0	0	0	0	0	0	0	0	0	0	0	0	0	0	0	0	0	0	0	0	0	0	0	0	0	0	0	0	0	0	0	0	0	0	0	0	0	0.00124724891688479	0	0	0	0	0	0	0	0	0	0
ZSCAN5A	0	0	0	0	0	0	0	0	0	0	0	0	0	0	0	0	0	0	0	0	0	0	0	0	0	0	0	0	0	0	0	0	0	0	0	0	0	0	0	0	0	0	0	0	0	0	0	0	0
[truncated: 82 more columns]

## Sheet: Figure 5A
	module_1_Breast_Carcinoma	module_2_Breast_Carcinoma	module_3_Breast_Carcinoma	module_4_Breast_Carcinoma	module_6_Breast_Carcinoma	module_7_Breast_Carcinoma	module_8_Breast_Carcinoma	module_9_Breast_Carcinoma	module_10_Breast_Carcinoma	module_11_Breast_Carcinoma	module_12_Breast_Carcinoma	module_13_Breast_Carcinoma	module_14_Breast_Carcinoma	module_15_Breast_Carcinoma	module_16_Breast_Carcinoma	module_17_Breast_Carcinoma	module_18_Breast_Carcinoma	module_19_Breast_Carcinoma	module_20_Breast_Carcinoma	module_1_NSCLC_Carcinoma	module_2_NSCLC_Carcinoma	module_3_NSCLC_Carcinoma	module_4_NSCLC_Carcinoma	module_5_NSCLC_Carcinoma	module_6_NSCLC_Carcinoma	module_7_NSCLC_Carcinoma	module_8_NSCLC_Carcinoma	module_9_NSCLC_Carcinoma	module_10_NSCLC_Carcinoma	module_11_NSCLC_Carcinoma	module_12_NSCLC_Carcinoma	module_13_NSCLC_Carcinoma	module_14_NSCLC_Carcinoma	module_15_NSCLC_Carcinoma	module_16_NSCLC_Carcinoma	module_17_NSCLC_Carcinoma	module_18_NSCLC_Carcinoma	module_19_NSCLC_Carcinoma	module_20_NSCLC_Carcinoma	module_1_AML_Leukemia	module_2_AML_Leukemia	module_3_AML_Leukemia	module_4_AML_Leukemia	module_5_AML_Leukemia	module_6_AML_Leukemia	module_7_AML_Leukemia	module_8_AML_Leukemia	module_9_AML_Leukemia	module_10_AML_Leukemia
AEBP1	0	0	0.109331489645021	0	0	0.194900045220977	0	0	0.0994250913926914	0	0	0	0	0	0	0	0	0	0	0	0	0	0	0	0	0	0	0	0	0	0	0	0	0	0	0	0	0	0	0	0	0	0	0	0	0	0	0	0
AHCTF1	0	0	0	0	0	0	0	0	0	0	0	0	0	0	0	0	0	0	0	0	0	0	0	0	0	0	0	0	0	0	0	0	0	0	0	0	0	0	0	0	0	0	0	0	0	0	0	0	-0.0113835771377782
AHR	0	0	0	0	0	0.0392537130764128	0.0188894275514994	0	0	0	0	0	0	0	0	0	0.0133159663987164	0	0	0	0	0	0	0	0	0	0	0	0	0	0	0	0	0	0	0	0	0	0	0	0	0.018648896359465	0	0	0.0413025749804164	0	0	0	-0.0241652206667393
AKNA	0	0	0	0	0	0	0	0	0	0	0	0	0	0	0	0	0	0	0	0	0	0	0	0	0	0	0	0	0	0	0	0	0	0	0	0	0	0	0	0	0	0	0	0	0	0	0	0	-0.0033633366425116
AR	0	0	0	0	0	0	0	0	0	0	0	0.0288482585997632	0	-0.00426526881938518	0	0	0	0	0	0	0	0	0	0	0	0	0	0	0	0	0	0	0	0	0	0	0	0	0	0	0	0	0	0	0	0	0	0	0
ARID3A	0	0	0	0	0	0	0	0	0	0	0	0	0	0	0	0	0	0	0	0	0	0	0	0	0	0	0	0	0	0	0	0	0	0	0	0	0	0	0	0	0	0	0	0	0	0	0	0	0
ARID3B	0	0	0	0	0	0	0	0	0	0	0	0	0	0	0	0	0	0	0	0	0	0	0	0	0	0	0	0	0	0	0	0	0	0	0	0	0	0	0	0	0	0	0	0	0	0	0	0	0
ARID5A	0	0	0	0	0	0	0	0	0	0	0	0	0	0	0	0	0	0	0	0	0	0	0	0	0	0	0	0	0	0	0	0	0	0	0	0	0	0	0	0	0	0	0	0	0	0	0	0	0
ARID5B	0	0	0	0	0	0	0	0	0	0	0	0	0	0	0	0	0	0	0	0	0	0	0	0	0	0	0	0	0	0	0	0	0	0	0	0	0	0	0	0	0	0	0	0	0	0	0	0	0
ARX	0	0	0	0	0	0	0	0	0	0	0	0	0	0	0	0	0	0	0	0	0	0	0	0	0	0	0	0	0	0	0	0	0	0	0	0	0	0	0	0	0	0	0	0	0	0	0	0	0
ASCL1	0	0	0	0	0	0	0	0	0	0	0	0	0	0	0	0	0	0.0222230698033336	0	0	0	0	0	0	0	0	0	0	0	0	0	0	0	0	0	0	0	0	0	0	0	0	0	0	0	0	0	0	0
ASCL2	0	0	0	0	0	0	0	0	0	0	0	0	0	0	0	0	0	0	0	0	0	0.0377794842012684	0	0	0	-0.0380816370079423	0.0513385263619572	0	0	0	0	0	0	0	-0.0237400980823981	0	0	0.02114724899149	0	0	0	0	0	0	0	0	0	0	0
ASCL4	0	0	0	0	0	0	0	0	0	0	0	0	0	0	0	0	0	0	0	0	0	0	0	0	0	0	0	0	0	0	0	0	0	0	0	0	0	0	0	0	0	0	0	0	0	0	0	0	0
ASH1L	0	0	0	0	0	0	0	0	0	0	0	0	0	0	0	0	0	0	0	0	0	0	0	0	0	0	0	0	0	0	0	0	0	0	0	0	0	0	0	0	0	0	0	0	0	0	0	0	-0.0141272816848442
ATF3	0	0.07495940353096	0	-0.00575269397570326	0	0	0	0	0	0	0	0	0	0	0	0	0.0421947991203431	0	0	0	0	0	0.0102827951148646	0	0.0474433312323043	0	0	0	0	0	0	0	0	0	0.00391213909008108	0	0	0	0	0	0	0	0	0	0	0	0	0	0
ATF4	0	0	0	0	0	0	0	0	0	0	0	0	0	0	0	0	0	0	0	0	0	0	0	0	0	0	0	0	0	0	0	0	0	0	0	0	0	0	0	0	0	0	0	0	0	0	0	0	0
ATF5	0	0	0	0	0	0	0	0	0	0	0	0	0	0	0	0	0	0	0	0	0	0	0	0	0	0	0	0	0	0.0136641552061997	0	0	0	0	0.000856453280102781	0	0	0	0	0	0	0	0	0	0	0	0	0	0
ATOH1	0	0	0	0	0	0	0	0	0	0	0	0	0	0	0	0	0	0	0	0	0	0	0	0	0	0	0	0	0	0	0	0	0	0	0	0	0	0	0	0	0	0	0	0	0	0	0	0	0
ATOH7	0	0	0	0	0	0	0	0	0	0	0	0	0	0	0	0	0	0	0	0	0	0	0	0	0	0	0	0	0	0	0	0	0	0	0	0	0	0	0	0	0	0	0	0	0	0	0	0	0
BACH1	0	0	0	0	0	0	0	0	0	0	0	0	0	0	0	0	0	0	0	0	0	0	0	0	0	0	0	0	0	0	0	0	0	0	0	0	0	0	0	0	0	0	0	0	0.00855982566691269	0	0	0	-0.00120886174702763
BARHL1	0	0	0	0	0	0	0	0	0	0	0	0	0	0	0	0	0	0	0	0	0	0	0	0	0	0	0	0	0	0	0	0	0	0	0	0	0	0	0	0	0	0	0	0	0	0	0	0	0
BARX2	0	0	0	0	0	0	0	0	0	0	0	0	0	0	0	0	0	0	0	0	0	0	0	0	0	0	0	0	0	0	0	0	0	0	0	0	0	0	0	0	0	0	0	0	0	0	0	0	0
BATF	0	0	0	0	0	0	0	0	0	0	0	0	0	0	0	0	0.00226303758138407	0	0	0	0	0	0	0	0	0	0	0	0	0	0	0	0	0	0	0	0	0	0	0	0	0	0	0	0	0	0	0	0
BATF2	0	0	0	0	0	0	0	0	0	0	0	0	0	0	0	0	0	0	0	0	0	0	0	0	0	0.0549787865070227	0	0	0	0	0	0	0	0	0.0551212060123951	0	0	0	0	0	0	0	0	0	0	0	0	0	0
BATF3	0	0	0	0	0	0	0	0	0	0	0	0	0	0	0	0	0	0	0	0	0	0	0	0	0	0	0	0	0	0	0	0	0	0	0	0	0	0	0	0	0	0	0	0	0	0	0	0	0
BAZ2B	0	0	0	0	0	0	0	0	0	0	0	0	0	0	0	0	0	0	0	0	0	0	0	0	0	0	0	0	0	0	0	0	0	0	0	0	0	0	0	0	0	0.0204097248618967	0	0	0	0	0	0	-0.0237749922589472
BCL11A	0	0	0	0	0	0	0	0	0	0	0	0	0	0	0	0	0	0	0	0	0	0.010091658031429	0	0	0	0	0.0185523323216547	0	0	0.0026149499642874	0	0	0	0	0.0348130084446523	0	-0.0128196025033933	0.00260450466886025	0	0	0	0	0	0.0410088153943838	0	0	0	0	0
BCL11B	0	0	0	0	0	0	0	0	0	0	0	0	0	0	0	0	0	0	0	0	0	0	0	0	0	0	0	0	0	0	0	0	0	0	0	0	0	0	0	0	0.0124460960177718	0	0	0	0	0	0	0	-0.00818810536883544
BCL6	0	0	0	0	0	0	0	0	0	0	0	0	0	0	0	0	0	0	0	0	0	0	0	0	0	0	0	0	0	0	0	0	0	0	0	0	0	0	0	0	0	0.0540123111865399	0	0	0	0	0	0	-0.0124854572407275
BCL6B	0	0	0	0	0	0	0	0	0	0	0	0	0	0	0	0	0	0	0	0	0	0	0	0	0	0	0	0	0	0	0	0	0	0	0	0	0	0	0	0	0	0	0	0	0	0	0	0	0
BHLHE22	0	0	0	0	0	0	0	0	0	0	0	0	0	0	0	0	0	0	0	0	0	0	0	0	0	0	0	0	0	0	0	0	0	0	0	0	0	0	0	0	0	0	0	0	0	0	0	0	0
BHLHE40	0	0.0245141532679867	0	0	0	0	0	0	0	0	0	0	0	0	0	0	0.00520592771583937	0	0	0	0	0	0	0	0	0	0	0	0	0	0	0	0	0	0	0	0	0	0	0	0	0	0	0	0	0.258114599184206	0	0	0
BHLHE41	0	0	0	0	0	0	0	0	0	0	0	0	0	0	0	0	0	0	0	0	0	0	0	0	0	0	0	0	0	0	0	0	0	0	0	0	0	0	0	0	0.00353651742684219	0	0	0	0	0	0	0	0
BMP2	0	0	0	0	0	0	0	0	0	0	0	0	0	0	0	0	0	0	0	-0.0204354294316753	0.00876455827583374	0	0	0	0.00562414094224767	0	0	0.0459881190564612	0	0	0	0	0	0	0	0	0	0	0.0283479703066146	0	0	0	0	0	0	0	0	0	0
BNC1	0	0	0	0	0	0	0	0	0	0	0	0	0	0	0	0	0	0	0	0	0	0	0	0	0	0	0	0	0.050538077500992	0	0	0	0	0	0	0	0	0	0	0	0	0	0	0	0	0	0	0	0
BNC2	0	0	0	0	0	0	0	0	0	0	0	0	0	0	0	0	0	0	0	0	0	0	0	0	0	0	0	0	0	0	0	0	0	0	0	0	0	0	0	0	0	0	0	0	0	0	0	0	0
BPTF	0	0	0	0	0	0	0	0	0	0	0	0	0	0	0	0	0	0	0	0	0	0	0	0	0	0	0	0	0	0	0	0	0	0	0	0	0	0	0	0	0	0	0	0	0	0	0	0	-0.0239611454179432
CARHSP1	0	0	0	0	0	0	0	0	0	0	0	0	0	0	0	0	0	0	0	0	0	0	0	0	0	0	0	0	0	0	0	0	0	0	0	0	0	0	0	0	0	0	0	0	0	0	0	0	0
CCDC17	0	0	0	0	0	0	0	0	0	0	0	0	0	0	0	0	0	0	0	0	0	0	0	0	0	0	0	0	0	0	0	0	0	0	0	0	0	0	0	0	0	0	0	0	0	0	0	0	0
CDX2	0	0	0	0	0	0	0	0	0	0	0	0	0	0	0	0	0	0	0	0	0	0	0	0	0	0	0	0	0	0	0	0	0	0	0	0	0	0	0	0	0	0	0	0	0	0	0	0	0
CEBPA	0	0	0	0	0	0	0	0	0	0	0	0	0	0	0	0	0	0	0	0	0	0	0	0	0	0	0	0	0	0	0	0	0	0	0	0	0	0	0	0	0	0	0	0	0	0	0	0	0
CEBPB	0	0	0	0	0	0	0	0	0	0	0	0	0	0	0	0	0.00883373729076027	0	0	-0.0507549255061372	0	0	0	0	0.0211461696981316	0	0	0.0754711840147634	0	0	-0.0326963305069	0	0.0178021517871038	0	0	0	-0.00261060195586254	0	0.0349386348577259	0	0	0.00354218666443794	0	0	0.0202235114691378	0	0	0	-0.0109495986792096
CEBPD	0	0.0246280981325973	0	0	0	0	0	0	0	0	0	0	0	0	0	0	0.0386068464522243	0	0	-0.00323315483718542	0	0	0	0.0253833624816565	0.0315092352218938	0	0	0.014756281283992	0	0	-0.0151019124776785	0	0.0103524557414111	0	0	0.0263342368048962	0	0	-0.0544713370327714	0	0	0	0	-0.0180295009172733	0.0282241276208695	0	0	0	-0.00822672414149402
CENPA	0	0	0	0	0	0	0	0	0	0	-0.0316160402476233	0.0145557675630922	0	0.0621080690055914	0	0	0	0.294492419220537	0	0	0	0	0	0	0	0	0	0	0	0.166164591318588	0.0612918202192188	0	0	0	0	0	-0.0141286133486135	0	0	0	0	0	0	0	0	0	0	0	0
CHD7	0	0	0	0	0	0	0	0	0	0	0	0	0	0	0	0	0	0	0	0	0	0	0	0	0	0	0	0	0	0	0	0	0	0	0	0	0	0	0	0	0	0	0	0	0	0	0	0	0
CHD9	0	0	0	0	0	0	0	0	0	0	0	0	0	0	0	0	0	0	0	0	0	0	0	0	0	0	0	0	0	0	0	0	0	0	0	0	0	0	0	0	0	0	0	0	0	0	0	0	0
CREB3L1	0	0	0	0	0	0.000624827572234671	0.00838816683233076	0	0	0	0	0	0	0	0.0108596402293543	0	0	0	0	0	0	0	0	0	0	0	0	0	0	0	0	0	0	0	0	0	0	0	0	0	0	0	0	0	0	0	0	0	0
CREB3L3	0	0	0	0	0	0	0	0	0	0	0	0	0	0	0	0	0	0	0	0	0	0	0	0	0	0	0	0	0	0	0	0	0	0	0	0	0	0	0	0	0	0	0	0	0	0	0	0	0
CREB5	0	0	0	0	0	0	0	0	0	0	0	0	0	0	0	0	0	0	0	0	0	0	0	0	0	0	0	0	0	0	0	0	0	0	0	0	0	0.0189030070296237	0.0509903312647744	0	0	0	0	0	0.0145701893729952	0	0	0	0
CREBZF	0	0	0	0	0	0	0	0	0	0	0	0	0	0	0	0	0	0	0	0	0	0	0	0	0	0	0	0	0	0	0	0	0	0	0	0	0	0	0	0	0	0	0	0	0	0	0	0	-4.26695711563317e-05
CREM	0	0	0	0	0	0	0	0	0	0	0	0	0	0	0	0	0	0	0	0	0	0	0	0	0	0	0	0	0	0	0	0	0	0	0	0	0	0	0	0	0	0	0	0	0	0	0	0	0
CRX	0	0	0	0	0	0	0	0	0	0	0	0	0	0	0	0	0	0	0	0	0	0	0	0	0	0	0	0	0	0	0	0	0	0	0	0	0	0	0	0	0	0	0	0	0	0	0	0	0
CSRNP1	0	0.0700020872489516	0	0	0	0	0	0	0	0	0	0	0	0	0	0	0.00941595623963089	0	0	0	0	0	0	0	0	0	0	0	0	0	0	0	0	0	0	0	0	0	0	0	0	0	0	0	0	0	0	0	0
CSRNP2	0	0	0	0	0	0	0	0	0	0	0	0	0	0	0	0	0	0	0	0	0	0	0	0	0	0	0	0	0	0	0	0	0	0	0	0	0	0	0	0	0	0	0	0	0	0	0	0	0
CSRNP3	0	0	0	0	0	0	0	0	0	0	0	0	0	0	0	0	0	0	0	0	0	0	0	0	0	0	0	0	0	0	0	0	0	0	0	0	0	0	0	0	0	0	0	0	0	0	0	0	0
CUX2	0	0	0	0	0	0	0	0	0	0	0	0	0	0	0	0	0	0	0	0	0	0	0	0	0	0	0	0	0	0	0	0	0	0	0	0	0	0	0	0	0	0	0	0	0	0	0	0	0
CXXC4	0	0	0	0	0	0	0	0	0	0	0	0	0	0	0	0	0	0	0	0	0	0	0	0	0	0	0	0	0	0	0	0	0	0	0	0	0	0	0	0	0	0	0	0	0	0	0	0	0
CXXC5	0	0	0	0	0	0	0	0	0	0	0	0	0	0	0	0	0	0	0	0	0	0	0	0	0	0	0	0	0	0	0	0	0	0	0	0	0	0	0	0	0	0	0	0.0066775457454495	0	0	0	0	0
DACH1	0	0	0	0	0	0	0	0	0	0	0	0	0	0	0	0	0	0	0	0	0	0	0	0	0	0	0	0	0	0	0	0	0	0	0	0	0	0	0	0	0	0	0	0	0	0	0	0	0
DBP	0	0	0	0	0	0	0	0	0	0	0	0	0	0	0	0	0	0	0	0	0	0	0	0	0	0	0	0	0	0	0	0	0	0	0	0	0	0	0	0	0	0	0	0	0	0	0	0	0
DDIT3	0	0.0311579839480409	0	0	0	0	0	0	0	0	0	0	0	0	0	0	0.0128137085267886	0	0	0	0	0	0	0	0.0414681010729217	0	0	0	0	0	-0.0137845195625526	0	0	0	0	0	0	0.0300828759832679	0	0	0	0	0	0	0	0	0	0	0
DEK	0	0	0	0	0	0	0	0	0	0	0	0	0	0	0	0	0	0	0	-0.00400755470143821	0	0.00972760514718867	0	-0.0121653503511267	0	-0.0513956820955755	0.0368389384831113	-0.00109586065797392	0	-0.0229123087556457	0.0302318911447018	0	0	0	0	0	0.159181574392289	0	0	0.0818353313994292	0	0	0.0312727282826681	0	0	0	0	0	0
DEPDC1	0	0	0	0	0	0	0	0	0	0	-0.00793698740648004	0	0	0.0844710913209086	0.00386311125021218	0	0	0.267760338868724	-0.000963075814916773	-0.00905832580289395	0	0	0	0	0	0	0	0	0	0.225648978205847	0.0276509613761648	0	0	0	0	0	-0.0127474607301059	0	0	0	0	0	0	0	0	0	0	0	0
DLX1	0	0	0	0	0	0	0	0	0	0	0	0	0	0	0	0	0	0	0	0	0	0	0	0	0	0	0	0	0	0	0	0	0	0	0	0	0	0	0	0	0	0	0	0	0	0	0	0	0
DLX2	0	0	0	0	0	0	0	0	0	0	0	0	0	0	0	0	0	0	0	0	0	0	0	0	0	0	0	0	0	0	0	0	0	0	0	0	0	0	0	0	0	0	0	0	0	0	0	0	0
DLX3	0	0	0	0	0	0	0	0	0	0	0	0	0	0	0	0	0	0	0	0	0	0	0	0	0	0	0	0	0	0	0	0	0	0	0	0	0	0	0	0	0	0	0	0	0	0	0	0	0
DLX4	0	0	0	0	0	0	0	0	0	0	0	0	0	0	0	0	0	0	0	0	0	0	0	0	0	0	0	0	0	0	0	0	0	0	0	0	0	0	0	0	0	0	0	0	0	0	0	0	0
DLX5	0	0	0	0	0	0	0	0	0	0	0	0	0	-0.0914644544179989	0	0	0	0	0	0	0	0	0	0	0	0	0	0	0	0	0	0	0	0.0871786020537141	0	0	0	0	0	0	0	0	0	0	0	0	0	0	0
DLX6	0	0	0	0	0	0	0	0	0	0	0	0	0	0	0	0	0	0	0	0	0	0	0	0	0	0	0	0	0	0	0	0	0	0	0	0	0	0	0	0	0	0	0	0	0	0	0	0	0
DMBX1	0	0	0	0	0	0	0	0	0	0	0	0	0	0	0	0	0	0	0	0	0	0	0	0	0	0	0	0	0	0	0	0	0	0	0	0	0	0	0	0	0	0	0	0	0	0	0	0	0
DMRTA1	0	0	0	0	0	0	0	0	0	0	0	0	0	0	0	0	0	0	0	0	0	0	0	0	0	0	0	0	0	0	0	0	0	0	0	0	0	0	0	0	0	0	0	0	0	0	0	0	0
DMTF1	0	0	0	0	0	0	0	0	0	0	0	0	0	0	0	0	0	0	0	0	0	0	0	0	0	0	0	0	0	0	0	0	0	0	0	0	0	0	0	0	0	0	0	0	0	0	0	0	-0.00724388944317605
DNMT1	0	0	0	0	0	0	0	0	0	0	0	0	0	0	0	0	0	0	0	0	0	0	0	0	0	0	0	0	0	0	0	0	0	0	0	0	0	0	0	0	0	0	0	0	0	0	0	0	0
DNTTIP1	0	0	0	0	0	0	0	0	0	0	0	0	0	0	0	0	0	0	0	-0.0217432970669374	0	0	0	0	0	0	0	0	0	0	0	0	0.0382274802024865	0	0	0.0676670476050251	0	0	0	0	0	0	0	0	0	0	0	0	0
DPF3	0	0	0	0	0	0	0	0	0	0	0	0	0	0	0	0	0	0	0	0	0	0	0	0	0	0	0	0	0	0	0	0	0	0	0	0	0	0	0	0	0	0	0	0	0	0	0	0	0
DRAP1	0	0	0	0	0	0	0	0	0	0	0	0	0	0	0	0	0	0	0	0	0	0	0	0	0	0	0	0	0	0	0	0	0	0	0	0	0	0	0	0	0	0	0	0	0	0	0	0	0
DRGX	0	0	0	0	0	0	0	0	0	0	0	0	0	0	0	0	0	0	0	0	0	0	0	0	0	0	0	0	0	0	0	0	0	0	0	0	0	0	0	0	0	0	0	0	0	0	0	0	0
E2F1	0	0	0	0	0	0	0	0	0	0	0	0	0	0	0	0	0	0	0	0	0	0	0	0	0	0	0	0	0	0	0	0	0	0	0	0	0	0	0	0	0	0	0	0	0	0	0	0	0
E2F2	0	0	0	0	0	0	0	0	0	0	0	0	0	0	0	0	0	0	0	0	0	0	0	0	0	0	0	0	0	0	0	0	0	0	0	0	0	0	0	0	0	0	0	0	0	0	0	0	0
E2F7	0	0	0	0	0	0	0	0	0	0	0	0	0	0	0	0	0	0	0	0	0	0	0	0	0	0	0	0	0	0	0	0	0	0	0	0	0	0	0	0	0	0	0	0	0	0	0	0	0
EBF1	0	0	0.118709929761759	0	0	0.108266739467248	0.0227376681666187	0	0.0791340626678027	0	0	0	0	0	0	0	0	0	0	0	0	0	0	0	0	0	0	0	0	0	0	0	0	0	0	0	0	0	0	0	0	0	0	0	0	0	0	0	0
EBF2	0	0	0	0	0	0	0	0	0	0	0	0	0	0	0	0	0	0	0	0	0	0	0	0	0	0	0	0	0	0	0	0	0	0	0	0	0	0	0	0	0	0	0	0	0	0	0	0	0
EBF4	0	0	0	0	0	0	0	0	0	0	0	0	0	0	0	0	0	0	0	0	0	0	0	0	0	0	0	0	0	0	0	0	0	0	0	0	0	0	0	0	0	0	0	0	0	0	0	0	0
EGR1	0	0.0282429067954947	0	0	0	0.00990140677173411	0	0	0	0	0	0	0	0	0	0	0.00528027238523297	0	-0.00205384076112264	0	0	0	0	-0.00108089128413724	0.0189290907542302	0	0	0.00441775359996137	0	0	0	0	0	0	0	0	0	0	0	0	0	0	0	0	0.00648633252002166	0.0311863570898441	0	0	0
EGR2	0	0.00573721938054933	0	0	0	0	0	0	0	0	0	0	0	0	0	0	0	0	0	0	0	0	0	0	0	0	0	0	0	0	0	0	0	0	0	0	0	0	0	0	0	0	0	0	0	0	0	0	0
EGR3	0	0.0566619015254849	0	0	0	0	0	0	0	0	0	0	0	0	0	0	0.034056489938801	0	0	0	0	0	0	0	0	0	0	0	0	0	0	0	0	0	0	0	0	0	0	0	0	0	0	0	0	0	0	0	0
EGR4	0	0	0	0	0	0.0296769331894002	0	0	0	0	0	0	0	0	0	0	0	0	0	0	0	0	0	0	0	0	0	0	0	0	0	0	0	0	0	0	0	0	0	0	0	0	0	0	0	0	0	0	0
EHF	0	0	0	0	0	0	0	0	0	0	0	0	0	0	0	0	0	0	0	-0.0144534468994876	0	0	0	0	0	-0.17319241554366	0.122419104796693	0	0	0.0419107420213096	0	0	0	0	0	0	0.00942220638039276	0	0	0	0	0	0	0	0	0	0	0	0
ELF1	0	0	0	0	0	0	0	0	0	0	0	0	0	0	0	0	0	0	0	0	0	0	0	0	0	0	0	0	0	0	0	0	0	0	0	0	0	0	0	0	0	0	0	0	0	0.00631887290970801	0	0	0
ELF3	0	0.15491896429822	0	-0.0180301131731853	0	0	0	0	0	0	0	0	0	0	0	0	0.0646184204324617	0	-0.00897789340579404	-0.027880106406453	0	-0.00312121491559959	0	0	0.0415840360659456	0	-0.0100677718444659	0.0113567119635493	0	-0.0034596272416102	-0.00059227811303179	0	0	0	0.0267403616524601	0	-0.0253774634774168	0.0345558912265336	-0.0375184364900497	0	0	0	0	0	0	0	0	0	0
ELF5	0	0	0	0	0	0	0	0	0	0	0	0	0	-0.0462798064425739	0	0	0	0	0	0	0	0	0	0	0	0	0	0	0	0	0	0	0	0	0	0	0	0	0	0	0	0	0	0	0	0	0	0	0
ELK3	0	0	0	0	0	0	0	0	0	0	0	0	0	0	0	0	0	0	0	0	0	0	0	0	0	0	0	0	0	0	0	0	0	0	0	0	0	0	0	0	0	0	0	0	0	0	0	0	-0.00287303722933762
ELK4	0	0	0	0	0	0	0	0	0	0	0	0	0	0	0	0	0	0	0	0	0	0	0	0	0	0	0	0	0	0	0	0	0	0	0	0	0	0	0	0	0	0	0	0	0	0	0	0	-0.00879953538050909
EMX2	0	0	0	0	0	0	0	0	0	0	0	0	0	0	0	0	0	0	0	0	0	0	0	0	0	0	0	0	0	0	0	0	0	0	0	0	0	0	0	0	0	0	0	0	0	0	0	0	0
EN1	0	0	0	0	0	0	0	0	0	0	0	0	0	0	0	0	0	0	0	0	0	0	0	0	0	0	0	0	0	0	0	0	0	0	0	0	0	0	0	0	0	0	0	0	0	0	0	0	0
EN2	0	0	0	0	0	0	0	0	0	0	0	0	0	0	0	0	0	0	0	0	0	0	0	0	0	0	0	0	0	0	0	0	0	0	0	0	0	0	0	0	0	0	0	0	0	0	0	0	0
EPAS1	0	0	0	0	0	0	0	0	0	0	0	0	0	0	0	0	0	0	0	0	0	0	0	0	0	0	0	0	0	0	0	0	0	0	0	0	0	0	0	0	0	0	0	0	0	0	0	0	0
ERG	0	0	0	0	0	0	0	0	0	0	0	0	0	0	0	0	0	0	0	0	0	0	0	0	0	0	0	0	0	0	0	0	0	0	0	0	0	0	0	0	0	0	0	0.0216594277242835	0	0	0	0	0
ESR1	0	-0.0284726907279263	0	0.113094081604885	0	0	0	0	0	0	0	0	0	0	0	0	0	0	0	0	0	0	0	0	0	0	0	0	0	0	0	0	0	0	0	0	0	0	0	0	0	0	0	0	0	0	0	0	0
ESR2	0	0	0	0	0	0	0	0	0	0	0	0	0	0	0	0	0	0	0	0	0	0	0	0	0	0	0	0	0	0	0	0	0	0	0	0	0	0	0	0	0	0	0	0	0	0	0	0	0
ETS1	0	0	0	0	0	0	0	0	0	0	0	0	0	0	0	0	0	0	0	0	0	0	0	0	0	0	0	0	0	0	0	0	0	0	0	0	0	0	0	0	0.010662157689555	0	0	0	0	-0.00459649776583061	0	0	-0.00922602351184769
ETS2	0	0	0	0	0	0	0	0	0	0.02323218835583	0	0	0	0	0	0	0.0255979069255774	0	0	0	0	0	0	0	0	0	0	0	0	0	0	0	0	0	0	0	0	0	0.0671603643605335	0	0	0	0	0.00248091844317507	0	0	0	0	0
ETV1	0	0	0	0	0	0	0	0	0	0	0	0	0	0	0	0	0	0	0	0	0	0	0	0	0	0	0	0	0	0	0	0	0	0	0	0	0	0	0	0	0	0	0	0	0	0	0	0	0
ETV3L	0	0	0	0	0	0	0	0	0	0	0	0	0	0	0	0	0	0	0	0	0	0	0	0	0	0	0	0	0	0	0	0	0	0	0	0	0	0	0	0	0	0	0	0	0	0	0	0	0
ETV4	0	0	0	0	0	0	0	0	0	0	0	0	0	0	0	0	0	0	0	0	0	0	0	0	0	0	0	0	0	0	0	0	0	0	0	0	0	0	0	0	0	0	0	0	0	0	0	0	0
ETV5	0	0	0	0	0	0	0	0	0	0	0	0	0	0	0	0	0	0	0	0	0	0	0	0	0	0	0	0	0	0	0	0	0	0	0	0	0	0	0	0	0	0	0	0	0	0	0	0	0
ETV6	0	0	0	0	0	0	0	0	0	0	0	0	0	0	0	0	0	0	0	0	0	0	0	0	0	0	0	0	0	0	0	0	0	0	0	0	0	0	0	0	0	0	0	0.00577089943423943	0	0	0	0	0
ETV7	0	0	0	0	0	0	0	0	0	0	0	0	0	0	0	0	0	0	0	-0.000421654901989875	0	0	0	0	0	0.265465531747271	0	0	0	0	0	0	0	0	0.180525297641345	0	0.0194234375546673	0	0	0	0	0	0	0	0	0	0	0	0
EVX2	0	0	0	0	0	0	0	0	0	0	0	0	0	0	0	0	0	0	0	0	0	0	0	0	0	0	0	0	0	0	0	0	0	0	0	0	0	0	0	0	0	0	0	0	0	0	0	0	0
EZH2	0	0	0	0	0	0	0	0	0	0	0	0	0	0	0	0	0	0	0	0	0	0	0	0	0	0	0	0	0	0	0	0	0	0	0	0	0	0	0	0	0	0	0	0	0	0	0	0	0
FBN1	0	0	0.0374356093172795	0	0	0.413870240288548	0.18134094526466	0	0	0	0	0	0	0	0.0993821745534651	0	0	0	0	0	0	0	0	0	0	0	0	0	0	0	0	0	0	0	0	0	0	0	0	0	0	0	0	0	0	0	0	0	0
FEV	0	0	0	0	0	0	0	0	0	0	0	0	0	0	0	0	0	0	0	0	0	0	0	0	0	0	0	0	0	0	0	0	0	0	0	0	0	0	0	0	0	0	0	0	0	0	0	0	0
FIZ1	0	0	0	0	0	0	0	0	0	0	0	0	0	0	0	0	0	0	0	0	0	0	0	0	0	0	0	0	0	0	0	0	0	0	0	0	0	0	0	0	0	0	0	0	0	0	0	0	0
FLI1	0	0	0	0	0	0	0	0	0	0	0	0	0	0	0	0	0	0	0	0	0	0	0	0	0	0	0	0	0	0	0	0	0	0	0	0	0	0	0	0	0	0	0	0	0	0	0	0	0
FOS	0	0.272387085083907	0	-0.000250409244334363	0	0	0	0	0	0	0	0	0	0	0	0	-0.0364110346683521	0	-0.00991786400867525	0	0	0	0	0.0585116771795378	0.0109936920165869	0	0	0	0	-0.00368156135897445	-0.00636106623810287	0	0	0	0	0.00256238219471601	0	0	-0.076173721742342	0	0	0.0145961474186097	0	-0.0315966318091714	0.0467957441521548	0	0	0	-0.0192051458616363
FOSB	0	0	0	0	0	0	0	0	0	0	0	-0.0104090393365933	0	0	0	0	0.0452115353996333	0	-0.0136427077979225	0	0	0	0	0.00236516538345997	-0.00556510857784284	0	0	0	0	0	0	0	0	0	0.0051545586071541	0	0	0	0	0	0	0.0171238781343038	0	0	0	0.00521428365170217	0	0	-0.00510383641861747
FOSL1	0	0	0	0	0	0	0	0	0	0	0.00657227209690279	0	0	0.0570274510838428	0.106424104468529	0	0.0241863201294171	0.0238075578020067	0	0	0.0388091003291377	0	0	-0.00802066414827132	0	0	0	0	0	0	0	0	0	0	0	0	0	0	0.0421468614321199	0	0	0	0	0	0	0	0	0	0
FOSL2	0	0	0	0	0	0	0	0	0	0	0	0	0	0	0	0	0	0	0	0	0.0049949090230304	0	0	0.0272696204076507	0.0132466013285518	0	0	0.0250649838724845	0	0	-0.0171875923570027	0.0121177408049259	0	0	0	0	-0.00379059076035119	0	0	0	0	0	0	0	0	0	0	0	0
FOXA1	0	-0.0217403636062259	0	0.0779546614644644	0	0	0	0	0	0	0	0	0	0	0	0	0	0	-0.0153687643612791	0	0	0	0	0	0	0	0	0	0	0	0	0	0	0	0	0	0	0	0	0	0	0	0	0	0	0	0	0	0
FOXA2	0	0	0	0	0	0	0	0	0	0	0	0	0	0	0	0	0	0	0	0	0	0	0	0	0	0	0	0	0	0	0	0	0	0	0	0	0	0	0	0	0	0	0	0	0	0	0	0	0
FOXB1	0	0	0	0	0	0	0	0	0	0	0	0	0	0	0	0	0	0	0	0	0	0	0	0	0	0	0	0	0	0	0	0	0	0	0	0	0	0	0	0	0	0	0	0	0	0	0	0	0
FOXC1	0	0	0	0	0	0	0	0	0	0	0	0	0	0	0	0	0	0	0	0	0	0	0	0	0	0	0	0	0	0	0	0	0	0	0	0	0	0	0	0	0	0	0	0	0	0	0	0	0
FOXC2	0	0	0	0	0	0	0	0	0	0	0	0	0	0	0	0	0	0	0	0	0	0	0	0	0	0	0	0	0	0	0	0	0	0	0	0	0	0	0	0	0	0	0	0	0	0	0	0	0
FOXD1	0	0	0	0	0	0	0	0	0	0	0	0	0	0	0	0	0	0	0	0	0	0	0	0	0	0	0	0	0	0	0	0	0	0	0	0	0	0	0	0	0	0	0	0	0	0	0	0	0
FOXD2	0	0	0	0	0	0	0	0	0	0	0	0	0	0	0	0	0	0	0	0	0	0	0	0	0	0	0	0	0	0	0	0	0	0	0	0	0	0	0	0	0	0	0	0	0	0	0	0	0
FOXD3	0	0	0	0	0	0	0	0	0	0	0	0	0	0	0	0	0	0	0	0	0	0	0	0	0	0	0	0	0	0	0	0	0	0	0	0	0	0	0	0	0	0	0	0	0	0	0	0	0
FOXE1	0	0	0	0	0	0	0	0	0	0	0	0	0	0	0	0	0	0	0	0	0	0	0	0	0	0	0	0	0	0	0	0	0	0	0	0	0	0	0	0	0	0	0	0	0	0	0	0	0
FOXF1	0	0	0	0	0	0	0	0	0.253017200026088	0	0	0	0	0	0	0	0	0	0	0	0	0	0	0	0	0	0	0	0	0	0	0	0	0	0	0	0	0	0	0	0	0	0	0	0	0	0	0	0
FOXI1	0	0	0	0	0	0	0	0	0	0	0	0	0	0	0	0	0	0	0	-0.00187365320394251	0	0.0028582346591255	0	0	0	0	0.0472550749550978	0	0	0	0	0	0	0	0	0	0.00531643076618184	0.0547783819946926	0	0	0	0	0	0	0	0	0	0	0
FOXJ1	0.418094971290216	0	0	0	0	0	0	0	0	0	0	0	0	0	0	0	0	0	0	0	0	0	0	0	0	0	0	0	0	0	0	0	0	0	0	0	0	0	0	0	0	0	0	0	0	0	0	0	0
FOXL1	0	0	0	0	0	0	0	0	0	0	0	0	0	0	0	0	0	0	0	0	0	0	0	0	0	0	0	0	0	0	0	0	0	0	0	0	0	0	0	0	0	0	0	0	0	0	0	0	0
FOXL2	0	0	0	0	0	0	0	0	0	0	0	0	0	0	0	0	0	0	0	0	-0.0312949230812657	0	0	0	0	0	0	0	0.096912532215429	0	0	0	0	0	0	0	0	0	0	0	0	0	0	0	0	0	0	0	0
FOXM1	0	0	0	0	0	0	0	0	0	0	0	0	0	0	0	0	0	0	0	-0.0120379826390219	0	0	-0.0111173310553612	-0.0112956843991958	0	0	0	-0.0126678914830923	0	0.0901761103532802	0.0527028687469232	0	0	0	0	0	0.0161049785252752	0	0	0	0	0	0	0	0	0	0	0	0
FOXN2	0	0	0	0	0	0	0	0	0	0	0	0	0	0	0	0	0	0	0	0	0	0	0	0	0	0	0	0	0	0	0	0	0	0	0	0	0	0	0	0	0	0	0	0	0.00326086582120439	0	0	0	-0.00987859333130858
FOXN3	0	0	0	0	0	0	0	0	0	0	0	0	0	0	0	0	0	0	0	0	0	0	0	0	0	0	0	0	0	0	0	0	0	0	0	0	0	0	0	0	0	0	0	0	0	0	0	0	-0.000551513119368619
FOXN4	0	0	0	0	0	0	0	0	0	0	0	0	0	0	0	0	0	0	0	0	0	0	0	0	0	0	0	0	0	0	0	0	0	0	0	0	0	0	0	0	0	0	0	0	0	0	0	0	0
FOXO3	0	0	0	0	0	0	0	0	0	0	0	0	0	0	0	0	0	0	0	0	0	0	0	0	0	0	0	0	0	0	0	0	0	0	0	0	0	0	0	0	0	0	0	0	0	0	0	0	0
FOXO6	0	0	0	0	0	0	0	0	0	0	0	0	0	0	0	0	0	0	0	0	0	0	0	0	0	0	0	0	0	0	0	0	0	0	0	0	0	0	0	0	0	0	0	0	0	0	0	0	0
FOXP1	0	0	0	0	0	0	0	0	0	0	0	0	0	0	0	0	0	0	0	0	0	0	0	0	0	0	0	0	0	0	0	0	0	0	0	0	0	0	0	0	0	0	0	0	0	0	0	0	0
FOXP2	0	0	0	0	0	0	0	0	0	0	0	0	0	0	0	0	0	0	0	0	0	0	0	0	0	0	0	0	0	0	0	0	0	0	0	0	0	0	0	0	0	0	0	0	0	0	0	0	0
FOXQ1	0	0	0	0	0	0	0	0	0	0	0	0	0	0	0	0	0	0	0	0	0	0	0	0	0	0	0	0	0	0	0	0	0	0	0	0	0	0	0	0	0	0	0	0	0	0	0	0	0
FOXS1	0	0	0.101551726242887	0	0	0.0655743624561214	0.031075163878668	0	0.1363078988318	0	0	0	0	0	0	0	0	0	0	0	0	0	0	0	0	0	0	0	0	0	0	0	0	0	0	0	0	0	0	0	0	0	0	0	0	0	0	0	0
GATA2	0	0	0	0	0	0	0	0	0	0	0	0	0	0	0	0	0	0	0	0	0	0	0	0	0	0	0	0	0	0	0	0	0	0	0	0	0	0	0	0	0	0	0	0.0156759916417896	-0.00258298274915099	0.266156904130086	0.142577466621326	0	0
GATA3	0	0	0	0.0423605933559857	0	0	0	0	0	0	0	0	0	0	0	0	0	0	0	0	0	0	0	0	0	0	0	0	0	0	0	0	0	0	0	0	0	0	0	0	0.00150918647013515	0	0	0	0	0	0	0	0
GATA4	0	0	0	0	0	0	0	0	0	0	0	0	0	0	0	0	0	0	0	0	0	0	0	0	0	0	0	0	0	0	0	0	0	0	0	0	0	0	0	0	0	0	0	0	0	0	0	0	0
GATA6	0	0	0	0	0	0	0	0	0	0	0	0	0	0	0	0	0	0	0	0	0	0	0	0	0	0	0	0	0	0	0	0	0	0	0	0	0	0	0	0	0	0	0	0	0	0	0	0	0
GFI1B	0	0	0	0	0	0	0	0	0	0	0	0	0	0	0	0	0	0	0	0	0	0.0332046710839289	0	0	0	0	0.0158531160553578	0	0	0.00732684340446294	0	0	0	0	-0.00904296192785524	0	0	0.0194496804034198	0	0	0	0	0	0	0	0	0	0	0
GLI3	0	0	0	0	0	0	0	0	0	0	0	0	0	0	0	0	0	0	0	0	0	0	0	0	0	0	0	0	0	0	0	0	0	0	0	0	0	0	0	0	0	0	0	0	0	0	0	0	0
GLIS1	0	0	0	0	0	0	0	0	0	0	0	0	0	0	0	0	0	0	0	0	0	0	0	0	0	0	0	0	0	0	0	0	0	0	0	0	0	0	0	0	0	0	0	0	0	0	0	0	0
GLIS3	0	0	0	0	0	0	0	0	0	0	0	0	0	0	0	0	0	0	0	0	0	0	0	0	0	0	0	0	0	0	0	0	0	0	0	0	0	0	0	0	0	0	0	0	0	0	0	0	0
GPR155	0	0	0	0	0	0	0	0	0	0	0	0	0	0	0	0	0	0	0	0	0	0	0	0	0	0	0	0	0	0	0	0	0	0	0	0	0	0	0	0	0	0	0	0	0	0	0	0	0
GRHL1	0	0	0	0	0	0	0	0	0	0	0	0	0	0	0	0	0	0	0	0	0	0	0	0	0	0	0	0	0	0	0	0	0	0	0	0	0	0	0	0	0	0	0	0	0	0	0	0	0
GRHL2	0	0	0	0	0	0	0	0	0	0	0	0	0	0	0	0	0	0	0	0	0	0	0	0	0	0	0	0	0	0	0	0	0	0	0	0	0	0	0	0	0	0	0	0	0	0	0	0	0
GRHL3	0	0	0	0	0	0	0	0	0	0	0	0	0	0	0	0	0	0	0	0	0	0	0	0	0	0	0	0	0	0	0	0	0	0	0	0	0	0	0	0	0	0	0	0	0	0	0	0	0
GTF3A	0	0	0	0	0	0	0	0	0	0	0	0	0	0	0	0	0	0	0	0	0	0	0	0	0	0	0	0	0	0	0	0	0	0	0	0	0	0	0	0	0	0	0	0.00343300882226241	-0.00198656678659916	0	0	0	0.0241612269047904
H1F0	0	0	0	0	0	0	0	0	0	0	0	-0.000926588960529195	0	0	0	0	0	0	0	0	0	0	0	0	0	0	0	0	0	0	0	0	0	0	0	0	0	0	0	-0.00147259150594947	0	0	0	0	0	0	0	0	0
H1FX	0	0	0	0	0	0	0	0	0	0	0	0	0	0	0	0	0	0	0	0	0	0	0	0	0	0	0	0	0	0	0	0	0	0	0	0	0	0	0	0	0	0	0	0	0	0	0	0	0
HAND2	0	0	0	0	0	0	0	0	0	0	0	0	0	0	0	0	0	0	0	0	0	0	0	0	0	0	0	0	0	0	0	0	0	0	0	0	0	0	0	0	0	0	0	0	0	0	0	0	0
HES1	0	0.00679761460318831	0	0	0	0	0	0	0	0	0	0	0	0	0	0	0	0	-0.000556143676017824	-0.0305264124281771	0	0	0	0	-0.012329655556868	0	0	0	0	0	0	0	0.00505641443314015	0	0	0.00944631037629369	0	0	0	0	0	0	0	0	0	0	0	0	0
HES2	0	0	0	0	0	0	0	0	0	0	0	0	0	0	0	0	0	0	0	0	0	0	0	0	0	0	0	0	0	0	0	0	0	0	0	0	0	0	0	0	0	0	0	0	0	0	0	0	0
HES4	0	0	0	0	0	0	0	0	0	0	0	0	0	0	0	0	0	0	0	-0.00858070515580739	0	0	0	-0.0230302905411318	0	0	0.0262815176315919	0	0	0	0	0	0	0	0.0122305255929182	0	0.0243886586462165	0	0	0	0	0	0	0	0	0	0	0	0
HES5	0	0	0	0	0	0	0	0	0	0	0	0	0	0	0	0	0	0	0	0	0	0	0	0	0	0	0	0	0	0	0	0	0	0	0	0	0	0	0	0	0	0	0	0	0	0	0	0	0
HES6	0	0	0	0	0	0	0	0	0	0	0.0921014367259322	0.0638603133078285	0	0	0	0	0	0.00731353201919562	0	-0.0122483815132664	0	0.0686957064721134	0	0	0	-0.036480213444657	0.0390415228445574	0	0	0	0	0	0	0	-0.0289829496212137	0	0.0548461650945167	-0.0177169300035523	0	0	0	0	0	0	0	0	0	0	0
HEY1	0	0	0	0	0	0	0	0	0	0	0	0	0	0	0	0	0	0	0	0	0	0	0	0	0	0	0.0202725560919442	0	0	0	0	0	0	0.0444887675561648	0	0	0	0	0	0	0	0	0	0	0	0	0	0	0
HEY2	0	0	0.0166934659692044	0	0	0	0	0	0.0316229503277372	0	0	0	0	-0.00662253036821484	0	0	0	0	0	0	0	0	0	0	0	0	0	0	0	0	0	0	0	0	0	0	0	0	0	0	0	0	0	0	0	0	0	0	0
HEYL	0	0	0.167431859156212	0	0	0.112379928192325	0	0	0.176552328880854	0	0	0	0	0	-0.0528059335360706	0	0	0	0	0	0	0	0	0	0	0	0	0	0	0	0	0	0	0	0	0	0	0	0	0	0	0	0	0	0	0	0	0	0
HHEX	0	0	0	0	0	0	0	0	0	0	0	0	0	0	0	0	0	0	0	0	0	0	0	0	0	0	0	0	0	0	0	0	0	0	0	0	0	0	0	0	0	0	0	0	0	0	0	0	0
HIC1	0	0	0	0	0	0	0	0	0	0	0	0	0	0	0	0	0	0	0	0	0	0	0	0	0	0	0	0	0	0	0	0	0	0	0	0	0	0	0	0	0	0	0	0	0	0	0	0	0
HIF1A	0	0	0	0	0	0	0	0	0	0	0	0	0	0	0	0	0	0	0	0	0	0	0	0	0	0	0	0	0	0	0	0	0	0	0	0	0	0	0	0	0	0.0527463430663447	0	0	0	0	0	0	-0.0201585189907733
HIF3A	0	0	0	0	0	0	0	0	0	0	0	0	0	0	0	0	0	0	0	0	0	0	0	0	0	0	0	0	0	0	0	0	0	0	0	0	0	0	0	0	0	0	0	0	0	0	0	0	0
HIST1H1A	0	0	0	0	0	0	0	0	0	0	0.0049294104190193	0	0	0.0583000366612508	0	0	0	0.0165326634691173	0	0	0	0	0	0	0	0	0	0	0	0	0	0	0	0	0	0	0	0	0	0	0	0	0	0	0	0	0	0	0
HIST1H1B	0	0	0	0	0	0	0	0	0	0	0.0900009269329847	0	0	0	0	0	0	0.0605338132150289	0	0	0	0	0	0	0	0	0	0	0	0	0	0	0	0	0	0	0	0	0	0.0919040591615897	0	0	0.132621569172681	0	0	0	0	0	0
HIST1H1C	0	0	0	0	0	0	0	0	0	0	0.0148085066029697	0	0	0	0	0	0	0	0	0	0	0	0	0	0	0	0	0	0	0	0	0	0	0	0	0	0	0	0	0	0	0	0.0110814174553311	0	0	0	0	0	0
HIST1H1D	0	0	0	0	0	0	0	0	0	0	0.0830264071553379	0.0203287982047317	0	0	0	0	0	0.0520590107530653	0	0	0	0	0	0	0	0	0	0	0	0	0	0	0	0	0	0	0	0	0	0.0352077646043447	0	0	0.0339832145777784	0	-0.00266039035861932	0	0	0	0
HIST1H1E	0	0	0	0	0	0	0	0.00350371661986321	0	0	0.0795075257065663	0	0	0	0	0	0	0.0335767460648653	0	0	0	0	0	0	0	0	0	0	0	0	0	0	0	0	0	0	0	0	0	0	0	0	0.0127216571426925	0	0	0	0	0	0
HLF	0	0	0	0	0	0	0	0	0	0	0	0	0	0	0	0	0	0	0	0	0	0	0	0	0	0	0	0	0	0	0	0	0	0	0	0	0	0	0	0	0	0	0	0	0	0	0	0	0
HLX	0	0	0	0	0	0	0	0	0	0	0	0	0	0	0	0	0	0	0	0	0	0	0	0	0	0	0	0	0	0	0	0	0	0	0	0	0	0	0	0	0	0	0	0	0	0	0	0	0
HMBOX1	0	0	0	0	0	0	0	0	0	0	0	0	0	0	0	0	0	0	0	0	0	0	0	0	0	0	0	0	0	0	0	0	0	0	0	0	0	0	0	0	0	0	0	0	0	0	0	0	0
HMGA1	0	0	-0.0956465785832014	0	0	-0.195691011297554	0	0	-0.0823289402034116	0	0.0290252708997697	0	0	0.0119155044813352	0.151269252275539	0	0	0.00338629840907311	0	0	0	0	0	0	0	0	0	0	0	0	0	0	0	0	0	0	0	0	0	0	0	0	0	0	0	0	0	0	0
HMGA2	0	0	-0.0503977318977552	0	0	-0.212904392869964	0.153493036203464	0	-0.0733579342108629	0	0	0	0	0	0.347532226335578	0	0	0	0	0	0	0	0	0	0	0	0	0	0	0	0	0	0	0	0	0	0	0	0	0	0	0	0	0	0	0	0	0	0
HMGB1	0	0	0	0	0	0	0	0	0	0	0.122574897824766	0.0760758102024066	-0.0557856511681502	0.0834638114677267	0	0	0	0.126636747819798	-0.0437849168981557	-0.0557127711094993	0	0.0440697879875259	-0.0283067005154872	-0.0404732294115347	-0.0232442034117962	-0.00918257155741048	0	-0.0548582154933644	0	0.0532616423397956	0.0930349231023957	-0.0274326988225935	0	0.0209485422640472	-0.0122084188839321	-0.035612761997295	0.0906036854929967	-0.0368417679378325	0	0.188062410210983	-3.13714659834168e-05	-0.023555872625084	0.115573933270023	0	-0.0252431899176481	0	0	0.0762837727606816	0
HMGB2	0	0	0	0	0	0	0	0	0	0	0.184666442134615	0	0	0.0811917086921144	0	0	0	0.410164736695933	-0.0177946639283838	-0.0217746696332936	0	0.0387369723545488	0	-0.0248566247809221	0.0075851761379124	-0.0296060418608923	0	-0.00634415880779569	0	0.431488516668287	0.113621422974718	0	0	0	0	0	0.0821758959979649	-0.00666929702236088	-0.0239362231076845	0.163326503147658	-0.000987591862655549	0	0.25371947329763	-0.00189165566738159	0.00184149955276956	0	0	0.317195208741275	-0.00777182913531331
HMGB3	0	0	0	0	0	0	0	0	0	0	0	0.0100061986700961	0	0	0	0	0	0.0523899166446609	0	-0.0361353696371001	0	0.0269108239809747	0	0	0	0	0	-0.00849252415168648	0	0.0926358714477949	0.0193383902730929	0	0	0	0	0.0760355779647758	0.0259819471449659	-0.0149625634610022	0	0	0	0	0	0	0	0	0	0	0
HMGN3	0	0	0	0	0	0	0	0	0	0	0	0	0	0	0	0	0	0	0	0	0	0	0	0	0	0	0	0	0	0	0	0	0	0	0	0	0	0	0	0	0	0	0	0	0	0	0	0	0
HMX1	0	0	0	0	0	0	0	0	0	0	0	0	0	0	0	0	0	0	0	0	0	0	0	0	0	0	0	0	0	0	0	0	0	0	0	0	0	0	0	0	0	0	0	0	0	0	0	0	0
HNF1B	0	0	0	0	0	0	0	0	0	0	0	0	0	0	0	0	0	0	0	0	0	0	0	0	0	0	0	0	0	0	0	0	0	0	0	0	0	0	0	0	0	0	0	0	0	0	0	0	0
HNF4A	0	0	0	0	0	0	0	0	0	0	0	0	0	0	0	0	0	0	0	0	0	0	0	0	0	0	0	0	0	0	0	0	0	0	0	0	0	0	0	0	0	0	0	0	0	0	0	0	0
HOPX	0	0	0	0	0	0	0	0	0	0	0	0	0.0315432230478476	0	0	0	0	0	0	-0.0276641827667254	0	0	0	0	0	0	0	-0.0318420089354494	0	0	0	0.0506563137311792	0.0667920204242086	0	0	0.0853298717757857	0	0	0	0	0	0	0	0.0541394023095896	0	0	0	0	0
HOXA10	0	0	0	0	0	0	0	0	0	0	0	0	0	0	0	0	0	0	0	0	0	0	0	0	0	0	0	0	0	0	0	0	0	0	0	0	0	0	0	0	0	0	0	0	0	0	0	0	0
HOXA11	0	0	0	0	0	0	0	0	0	0	0	0	0	0	0	0	0	0	0	0	0	0	0	0	0	0	0	0	0	0	0	0	0	0	0	0	0	0	0	0	0	0	0	0	0	0	0	0	0
HOXA13	0	0	0	0	0	0	0	0	0	0	0	0	0	0	0	0	0	0	0	0	0	0	0	0	0	0	0	0	0	0	0	0	0	0	0	0	0	0	0	0	0	0	0	0	0	0	0	0	0
HOXA2	0	0	0	0	0	0	0	0	0	0	0	0	0	0	0	0	0	0	0	0	0	0	0	0	0	0	0	0	0	0	0	0	0	0	0	0	0	0	0	0	0	0	0	0	0	0	0	0	0
HOXA3	0	0	0	0	0	0	0	0	0	0	0	0	0	0	0	0	0	0	0	0	0	0	0	0	0	0	0	0	0	0	0	0	0	0	0	0	0	0	0	0	0	0	0	0	0	0	0	0	0
HOXA5	0	0	0	0	0	0	0.0346098375549987	0	0	0	0	0	0	0	0.0393115712145204	0	0	0	0	0	0	0	0	0	0	0	0	0	0	0	0	0	0	0	0	0	0	0	0	0	0	0	0	0	0	0	0	0	0
HOXA6	0	0	0	0	0	0	0	0	0	0	0	0	0	0	0	0	0	0	0	0	0	0	0	0	0	0	0	0	0	0	0	0	0	0	0	0	0	0	0	0	0	0	0	0	0	0	0	0	0
HOXA7	0	0	0	0	0	0	0	0	0	0	0	0	0	0	0	0	0	0	0	0	0	0	0	0	0	0	0	0	0	0	0	0	0	0	0	0	0	0	0	0	0	0	0	0	0	0	0	0	0
HOXA9	0	0	0	0	0	0	0	0	0	0	0	0	0	0	0	0	0	0	0	0	0	0	0	0	0	0	0	0	0	0	0	0	0	0	0	0	0	0	0	0	0	0	0	0	0	0	0	0	0
HOXB1	0	0	0	0	0	0	0	0	0	0	0	0	0	0	0	0	0	0	0	0	0	0	0	0	0	0	0	0	0	0	0	0.123675480025948	0	0	0	0	0	0	0	0	0	0	0	0	0	0	0	0	0
HOXB13	0	0	0	0	0	0	0	0	0	0	0	0	0	0	0	0	0	0	0	0	0	0	0	0	0	0	0	0	0	0	0	0	0	0	0	0	0	0	0	0	0	0	0	0	0	0	0	0	0
HOXB2	0	0	0	0	0	0	0	0	0	0	0	0	0	0	0	0	0	0	0	0	0	0	0	0	0	0	0	0	0.252147830878358	0	0	0	0	0	0	0	0	0	0	0	0	0	0	0	0	0	0	0	0
HOXB3	0	0	0	0	0	0	0	0	0	0	0	0	0	0	0	0	0	0	0	0	0	0	0	0	0	0	0	0	0	0	0	0	0	0	0	0	0	0	0	0	0	0	0	0	0	0	0	0	0
HOXB4	0	0	0	0	0	0	0	0	0	0	0	0	0	0	0	0	0	0	0	0	0	0	0	0	0	0	0	0	0	0	0	0	0	0	0	0	0	0	0	0	0	0	0	0	0	0	0	0	0
HOXB5	0	0	0	0	0	0	0	0	0	0	0	0	0	0	0	0	0	0	0	0	0	0	0	0	0	0	0	0	0	0	0	0	0	0	0	0	0	0	0	0	0	0	0	0	0	0	0	0	0
HOXB6	0	0	0	0	0	0	0	0	0	0	0	0	0	0	0	0	0	0	0	0	0	0	0	0	0	0	0	0	0	0	0	0	0	0	0	0	0	0	0	0	0	0	0	0	0	0	0	0	0
HOXB7	0	0	0	0	0	0	0	0	0	0	0	0	0	0	0	0	0	0	0	0	0	0	0	0	0	0	0	0	0	0	0	0	0	0	0	0	0	0	0	0	0	0	0	0	0	0	0	0	0
HOXB8	0	0	0	0	0	0	0	0	0	0	0	0	0	0	0	0	0	0	0	0	0	0	0	0	0	0	0	0	0	0	0	0	0	0	0	0	0	0	0	0	0	0	0	0	0	0	0	0	0
HOXB9	0	0	0	0	0	0	0	0	0	0	0	0	0	0	0	0	0	0	0	0	0	0	0	0	0	0	0	0	0	0	0	0	0	0	0	0	0	0	0	0	0	0	0	0	0	0	0	0	0
HOXC10	0	0	0	0	0	0	0	0	0	0	0	0	0	0	0	0	0	0	0	0	0	0.0338248178903781	0	0	0	-0.0448965384242685	0.0365729513575616	0	0	0.0227445419939179	0	0	0	0	0	0	-0.0021530880092687	0.0843335437376602	0	0	0	0	0	0	0	0	0	0	0
HOXC11	0	0	0	0	0	0	0	0	0	0	0	0	0	0	0	0	0	0	0	0	0	0	0	0	0	0	0.0217781795795522	0	0	0.0134893545182471	0	0	0	0	0.015883774485771	0	0.0084198128832233	0	0	0	0	0	0	0	0	0	0	0	0
HOXC13	0	0	0	0	0	0	0	0	0	0	0	0	0	0	0	0	0	0	0	0	0	0	0	0	0	0	0	0	0	0	0	0	0	0	0	0	0	0	0	0	0	0	0	0	0	0	0	0	0
HOXC8	0	0	0	0	0	0	0	0	0	0	0	0	0	0	0	0	0	0	0	0	0	0	0	0	0	0	0	0	0	0	0	0	0	0	0	0	0	0	0	0	0	0	0	0	0	0	0	0	0
HOXC9	0	0	0	0	0	0	0	0	0	0	0	0	0	0	0	0	0	0	0	0	0	0	0	0	0	-0.00858896643227272	0.0572567465806783	0	0	0.013381333710059	0	0	0	0	0	0	0.0266316089774842	0	0	0	0	0	0	0	0	0	0	0	0
HOXD1	0	0	0	0	0	0	0	0	0	0	0	0	0	0	0	0	0	0	0	-0.0104294304544712	0	0	0	0	0.00854859569750943	0	0	0	0	0	0	0	0.0469638639494489	0	0	0.0168639417881885	0	0	0	0	0	0	0	0	0	0	0	0	0
HOXD10	0	0	0	0	0	0	0	0	0	0	0	0	0	0	0	0	0	0	0	0	0.0857125775087929	0	0	0	0	0	0	0	0	0	0	0	0	0	0	0	0	0	0	0	0	0	0	0	0	0	0	0	0
HOXD11	0	0	0	0	0	0	0	0	0	0	0	0	0	0	0	0	0	0	0	0	0.0642164427327589	0	0	0	0	0	0	0	0	0	0	-0.0209626862766461	0	0	0	0	0	0	0	0	0	0	0	0	0	0	0	0	0
HOXD13	0	0	0	0	0	0	0	0	0	0	0	0	0	0	0	0	0	0	0	0	0	0	0	0	0	0	0	0	0	0	0	0	0	0	0	0	0	0	0	0	0	0	0	0	0	0	0	0	0
HOXD9	0	0	0	0	0	0	0	0	0	0	0	0	0	0	0	0	0	0	0	0	0	0	0	0	0	0	0	0	0	0	0	0	0	0	0	0	0	0	0	0	0	0	0	0	0	0	0	0	0
ID1	0	0	0	0	0	0	0	0	0	0	0	0	0	0.190478798809326	0.0117615064035945	0	0	0	0	0	0.0283802964843021	0	0	0	0	0	0	0.0446948216421926	0	0	0	0	0	0	0	0	0	0	0.0215209180408567	0	0	0	0	0	0	0	0	0	0
ID2	0	0	0	0	0	0	0	0	0	0	0	0.0386825988796638	-0.0270942800971181	0	0	0	0	0	-0.00570756605125419	-0.0155816612270507	0	0	0	0	0.043982328911349	0	0.00526355913220183	0	0	0	0	0	0.0152002754895786	0	0.0259998893090317	0	0	0	0	0	0	0.022013302932574	0	0	0.01176395782031	0	0	0	-0.0322725095524154
ID3	0	0	0.0235396944399601	0	0	0	0	0	0.0425543789978894	0	0	0	0	0	0	0	0.00524040854238856	0	0	0	0	0	0	-0.0842683586226673	0	0	0	0	0	0	0	0	0	0	0	0	0	0	0.111805369798188	0	0	0	0	0	0	0	0	0	0
ID4	0	0	0	0	0	0	0	0	0	0	0	0	0	0	0	0	0	0	0	0	0	0	0	0	0	0	0	0	0	0	0	0	0	0	0	0	0	0	0	0	0	0	0	0	0	0	0	0	0
IFI16	0	0	0	0	0.0180979376912426	0.0160128668022602	0.0415362133674325	0	0	0	0	0	0	0.0457555399883784	0.0310928904084004	0	0	0	0	-0.0145944038883949	0	-0.0294732769239433	0	0	0	0.0294182661824689	0	0	0	0.000725285208439614	0	0	0	0	0.176787493759076	0	0.0491886115311572	-0.0458399025350482	0	0	0	0	0	0	0.0104596191998753	0	0	0	0
IKZF1	0	0	0	0	0	0	0	0	0	0	0	0	0	0	0	0	0	0	0	0	0	0	0	0	0	0	0	0	0	0	0	0	0	0	0	0	0	0	0	0	0	0	0	0	0	0	0	0	-0.00164164393264504
IKZF2	0	0	0	0	0	0	0	0	0	0	0	0	0	0	0	0	0	0	0	0	0	0	0	0	0	0	0	0	0	0	0	0	0	0	0	0	0	0	0	0	0	0	0	0.0156603513851778	0	0	0	0	0
IKZF3	0	0	0	0	0.0767109907361815	0	0	0	0	0	0	0	0	0	0	0	0	0	0	0	0	0	0	0	0	0	0	0	0	0	0	0	0	0	0	0	0	0	0	0	0.00676868920769898	0	0	0	0	0	0	0	0
IKZF5	0	0	0	0	0	0	0	0	0	0	0	0	0	0	0	0	0	0	0	0	0	0	0	0	0	0	0	0	0	0	0	0	0	0	0	0	0	0	0	0	0	0	0	0	0	0	0	0	0
INSM1	0	0	0	0	0	0	0	0	0	0	0	0	0	0	0	0	0	0	0	0	0	0	0	0	0	0	0	0	0	0	0	0	0	0	0	0	0	0	0	0	0	0	0	0	0	0	0	0	0
IRF1	0	0.00826014040915862	0	0	0	0	0	0	0	0	0	0	0	0	0	0	0.0384868296114659	0	0	-0.00297697402752146	0	0	0	0	0.0135007677918001	0.123173557054121	0.0077983491246218	0	0	0	0	0	0	0	0.0736972759031909	0	0	0	0	0	0	0.000284837325744176	0	0	0	0	0	0	-0.00928809991956303
IRF4	0	0	0	0	0.0754459311210928	0	0	0	0	0	0	0	0	0	0	0	0	0	0	0	0	0	0	0	0	0	0	0	0	0	0	0	0	0	0	0	0	0	0	0	0	0	0	0	0	0	0	0	-0.00444738348665193
IRF6	0	0	0	0	0	0	0	0	0	0	0	0	0	0	0	0	0	0	0	0	0.145283850926361	0	0.113869867414971	0	0.0208220969918799	0	0	0	0	0	0	0.117278695286486	0	-0.0118619766472769	0	0	0	0	0	0	0	0	0	0	0	0	0	0	0
IRF7	0	0	0	0	0	0	0	0	0	0	0	0	0	0	0	0	0	0	0	0	0	0	0	0	0	0	0	0	0	0	0	0	0	0	0	0	0	0	0	0	0	0	0	0	0.0132179644731361	0	0	0	0
IRF8	0	0	0	0	0	0	0	0	0	0	0	0	0	0	0	0	0	0	0	0	0	0	0	0	0	0	0	0	0	0	0	0	0	0	0	0	0	0	0	0	0	0	0	0	0.00149779358694142	0	0	0	-0.00300012958168726
IRF9	0	0	0	0	0	0	0	0	0	0	0	0	0	0	0	0	0	0	0	0	0	0	0	0	0	0	0	0	0	0	0	0	0	0	0	0	0	0	0	0	0	0	0	0	0	0	0	0	0
IRX1	0	0	0	0	0	0	0	0	0	0	0	0	0	0	0	0	0	0	0	0	0	0.016857784554622	0	0	0	0	0	0	0	0	0	0	0	0	0	0	0	0	0	0	0	0	0	0	0	0	0	0	0
IRX2	0	0	0	0	0	0	0	0	0	0	0	0	0	0	0	0	0	0	0	-0.0588493503000496	0	0.00471287877716293	0	0	0	0	0	0	0	0	0	0	0.102656408660403	0	0	0.0463971902677376	0	0.0136536892995899	0	0	0	0	0	0	0	0	0	0	0
IRX3	0	0	0	0.00848793401289601	0	0	0	0	0	0	0	0.0191296837982733	0	0	0	0	0	0	-0.00715025872393003	0.00762317549987243	0	0	0	0	0.00809514523974298	0	0	0	0	0	0	0	0.0276262688310436	0	0	0.0151382889787299	0	0	0	0	0	0	0	0	0	0	0	0	0
IRX4	0	0	0	0	0	0	0	0	0	0	0	0	0	0	0	0	0	0	0	0	0	0	0	0	0	0	0	0	0	0	0	0	0	0	0	0	0	0	0	0	0	0	0	0	0	0	0	0	0
IRX5	0	0	0	0	0	0	0	0	0	0	0	0	0	0	0	0	0	0	0	0	0	0	0	0	0	0	0	0	0	0	0	0	0	0	0	0	0	0	0	0	0	0	0	0	0	0	0	0	0
IRX6	0	0	0	0	0	0	0	0	0	0	0	0	0	0	0	0	0	0	0	0	0	0	0	0	0	0	0	0	0	0	0	0	0	0	0	0	0	0	0	0	0	0	0	0	0	0	0	0	0
ISL1	0	0	0	0	0	0	0	0	0	0	0	0	0	0	0	0	0	0	0	0	0	0	0	0	0	0	0	0	0	0	0	0	0	0	0	0	0	0	0	0	0	0	0	0	0	0	0	0	0
ISL2	0	0	0	0	0	0	0	0	0	0	0	0.0415593313167634	0	0	0	0	0	0	0	0	0	0	0	0	0	0	0	0	0	0	0	0	0	0	0	0	0	0	0	0	0	0	0	0	0	0	0	0	0
ISX	0	0	0	0	0	0	0	0	0	0	0	0	0	0	0	0	0	0	0	0	0	0	0	0	0	0	0	0	0	0	0	0	0	0	0	0	0	0	0	0	0	0	0	0	0	0	0	0	0
JAZF1	0	0	0	0	0	0	0	0	0	0	0	0	0	0	0	0	0	0	0	0	0	0	0	0	0	0	0	0	0	0	0	0	0	0	0	0	0	0	0	0	0	0	0	0	0.00998253741227018	0	0	0	0
JDP2	0	0	0	0	0	0	0	0	0	0	0	0	0	0	0	0	0	0	0	0	0	0	0	0	0	0	0	0	0	0	0	0	0	0	0	0	0	0	0	0	0	0	0	0	0	0	0	0	0
JUN	0	0.301364252921089	0	-0.0204950291415662	0	0	0	0	0	0	0	0	0	0	0	0	0.0148052555159115	0	-0.021477683977455	-0.0206931831906701	0	0	0	0	0.0993492761864472	-0.0843584857908193	0.0161093796872284	0	0	-0.00280338184627497	0	0	0	0	0	0	0	0	0	0	0	0.0561137967614724	0	0	0	0	0	0	0
JUNB	0	0.0801057380457973	0	-0.0145637354923547	0	0	0	0	0	0	0	0	0	0	0	0	-0.0107048649572303	0	0	2.12183774256863e-05	0	0	0.0435638449982161	0	0.0435405293410646	0	0	0.0171155537231531	0	-0.00197492870155417	-0.0161974328971644	0	0	0	0	0	0	0	0	0	0	0.0348498146813988	0	-0.00652764699641854	0.0385260443049585	0	0	0	-0.0218703135226699
JUND	0	0.0157972086968074	0	0	0	0	0	0	0	0	0	0	0	0	0	0	0.0159837773659883	0	-0.00518141632622969	-0.0152100643569396	0	0	0	0.0087607938436196	0.0232509113849059	0	0	0.0364738398805176	0	0	-0.00283535164995124	0	0.0208596419395938	0	0	0.0213514534523495	-0.00276644412114759	0	0	0	0	0.00690174147558536	0	0	0	0	0	0	-0.000893097097664269
KCMF1	0	0	0	0	0	0	0	0	0	0	0	0	0	0	0	0	0	0	0	0	0	0	0	0	0	0	0	0	0	0	0	0	0	0	0	0	0	0	0	0	0	0	0	0	0	0	0	0	0
KDM2A	0	0	0	0	0	0	0	0	0	0	0	0	0	0	0	0	0	0	0	0	0	0	0	0	0	0	0	0	0	0	0	0	0	0	0	0	0	0	0	0	0	0	0	0	0	0	0	0	0
KDM2B	0	0	0	0	0	0	0	0	0	0	0	0	0	0	0	0	0	0	0	0	0	0	0	0	0	0	0	0	0	0	0	0	0	0	0	0	0	0	0	0	0	0	0	0	0	0	0	0	0
KDM5B	0	0	0	0	0	0	0	0	0	0	0	0	0	0	0	0	0	0	0	0	0	0	0	0	0	0	0	0	0	0	0	0	0	0	0	0	0	0	0	0	0	0	0	0.0084439688211513	0	0	0	0	0
KLF10	0	0	0	0	0	0	0	0	0	0	0	0	0	0	0	0	0	0	0	0	0	0	0	0	0	0	0	0	0	0	0	0	0	0	0	0	0	0	0	0	0	0.00389578590155079	0	0	0	0	0	0	0
KLF11	0	0	0	0	0	0	0	0	0	0	0	0	0	0	0	0	0	0	0	0	0	0	0	0	0	0	0	0	0	0	0	0	0	0	0	0	0	0	0	0	0	0	0	0	0	0	0	0	0
KLF12	0	0	0	0	0	0	0	0	0	0	0	0	0	0	0	0	0	0	0	0	0	0	0	0	0	0	0	0	0	0	0	0	0	0	0	0	0	0	0	0	0	0	0	0	0	0	0	0	0
KLF13	0	0	0	0	0	0	0	0	0	0	0	0	0	0	0	0	0	0	0	0	0	0	0	0	0	0	0	0	0	0	0	0	0	0	0	0	0	0	0	0	0	0	0	0	0	0	0	0	-0.00578333457981208
KLF2	0	0.132430201202051	0	0	0	0	0	0	0	0	0	0	0	0	0	0	0.0164543777781351	0	0	0	0	0	0	0	0	0	0	0	0	0	0	0	0	0	0	0	0	0	0	0	0	0.0119761826817696	0	0	0	0	0	0	-0.00632352604444178
KLF3	0	0	0	0	0	0	0	0	0	0	0	0	0	0	0	0	0	0	0	0	0	0	0	0	0	0	0	0	0	0	0	0	0	0	0	0	0	0	0	0	0	0	0	0	0.00222416813881485	0	0	0	-0.0030380788372045
KLF4	0	0.00473869522054679	0	0	0	0	0	0	0	0	0	0	0	0	0	0	0.0286556704291017	0	0	0	0.00318011006982395	0	0.0650466320028116	0	-0.00385849612786084	0	0	0	0	-0.00213572647858819	0	0.0740374649555146	0	0	0.007379901436608	0	-0.00525071992703535	0	0	0	0	0.00128178026769133	0	0	0.0169327550088445	0	0	0	-0.0107165119935688
KLF5	0	0	0	0	0	0	0	0	0	0	0	0	0	0	0	0	0	0	0	0	0	0	0	0	0	0	0	0	0	0	0	0	0	0	0	0	0	0	0	0	0	0	0	0	0	0	0	0	0
KLF6	0	-0.0552867590041578	0	0	0	0	0	0	0	0	0	0	0	0	0	0	0.0667534441757056	0	-0.00422626587416658	-0.00261477180982608	0	0	0	0	0.044612863599348	0.0648736548845334	0	0.0165723723345668	0	0	-0.0072634840267407	0	0	0	0.0190814194784608	0	-0.00592264090033275	0	0	-0.00363590658943194	0	0.046431481483755	0	0	0.00861662311531337	0	0	0	-0.0333335591691033
KLF7	0	0	0	0	0	0	0	0	0	0	0	0	0	0	0	0	0	0	0	-0.0105887133976431	0	0	0	0	0.0107823220405935	0	0	0.0465841989724659	0	0	0	0	0	0	0	0	0	0	0	0	0	0	0	0	0	0	0	0	0
KLF9	0	0	0	0	0	0	0	0	0	0	0	0	0	0	0	0	0	0	0	0	0	0	0	0.0316822851853412	0.00270716641755855	0	0	0	0	0	0	0	0	0	0	0	0	0	0	0	0	0	0	0	0	0	0	0	0
KMT2A	0	0	0	0	0	0	0	0	0	0	0	0	0	0	0	0	0	0	0	0	0	0	0	0	0	0	0	0	0	0	0	0	0	0	0	0	0	0	0	0	0	0	0	0	0	0	0	0	-0.0200347362223552
LCOR	0	0	0	0	0	0	0	0	0	0	0	0	0	0	0	0	0	0	0	0	0	0	0	0	0	0	0	0	0	0	0	0	0	0	0	0	0	0	0	0	0	0	0	0	0	0	0	0	-0.00120586667379318
LEF1	0	0	0	0	0	0	0	0	0	0	0	0	0	0	0	0	0	0	0	0	0	0	0	0	0	0	0	0	0	0	0	0	0	0	0	0	0	0	0	0	0.0161765475054245	0	0	0	0	0	0	0	-0.0269777908097362
LHX1	0	0	0	0	0	0	0	0	0	0	0	0	0	0	0	0	0	0	0	0	0	0	0	0	0	0	0	0	0	0	0	0	0	0	0	0	0	0	0	0	0	0	0	0	0	0	0	0	0
LHX2	0	0	0	0	0	0	0	0	0	0	0	0	0	0	0	0	0	0	0	0	0	0	0	0	0	0	0	0	0	0	0	0	0	0	0	0	0	0	0	0	0	0	0	0	0	0	0	0	0
LHX4	0	0	0	0	0	0	0	0	0	0	0	0	0	0	0	0	0	0	0	0	0	0	0	0	0	0	0	0	0	0	0	0	0	0	0	0	0	0	0	0	0	0	0	0	0	0	0	0	0
LHX8	0	0	0	0	0	0	0	0	0	0	0	0	0	0	0	0	0	0	0	0	0	0	0	0	0	0	0	0	0	0	0	0	0	0	0	0	0	0	0	0	0	0	0	0	0	0	0	0	0
LHX9	0	0	0	0	0	0	0	0	0	0	0	0	0	0	0	0	0	0	0	0	0	0	0	0	0	0	0	0	0	0	0	0	0	0	0	0	0	0	0	0	0	0	0	0	0	0	0	0	0
LIN28B	0	0	0	0	0	0	0	0	0	0	0.0223179605153024	0.166987086064494	0	0	0	0	0	0	0	0	0	0.0437808624421184	0	0	0	0	0	0	0	0.0100173162585201	0	0	0	0	0	0	0	0	0	0	0	0	0	0	0	0	0	0	0
LTF	0	0	0	0	0	0	0	0	0	0	0	0	0	0	0	0	0	0	0	0	0	-0.0323488921415574	0	0	0	0.337421007124982	0	0	0	0	0	0	0	0	0.0992492575953385	0	0	0	0	0	0	0	0	0	0	0	0	0	0
MACF1	0	0	0	0	0	0	0	0	0	0	0	0	0	0	0	0	0	0	0	0	0	0	0	0	0	0	0	0	0	0	0	0	0	0	0	0	0	0	0	0	0	0	0	0.044860973185982	-0.0034657545367941	0	0	0	-0.0137439164189477
MAF	0	0	0	0	0	0	0	0	0	0	0	0	0	0	0	0	0	0	0	0	0.0843590414633571	0	0.04061100079031	-0.0237659998076013	0	0	0	0	0	0	0	0	0	0	0	0	0	0	0.0479083936941434	0	0	0	0	0	0.026666237817971	0.30709966755859	0.0173286635763731	0	-0.00807971827673758
MAFB	0	0	0	0	0	0	0	0.0956937909149228	0	0	0	0	0	0	0	0	0	0	0	0	0	0	0	0	0	0	0.0350407498689976	0	0.0488545619219848	0	0	0	0	0	0.0125967099281549	0	0	0	0	0	0	0.0311830586383218	0	-0.00827574798648032	0.0658002460728725	0	0	0	-0.0159650690828902
MAFF	0	0.0388163486163333	0	0	0	0	0	0	0	0	0	0	0	0	0	0	0.0383787740892786	0	0	0	0	0	0.167351537084097	0	0.0679565979485734	0	0	0	-0.033350757084991	0	0	-0.000224244009187531	0	0	0	0	0	0	0	0	0	0	0	0	0	0	0	0	0
MAFK	0	0	0	0	0	0	0	0	0	0	0	0	0	0	0	0	0	0	0	-0.0197211600913398	0	0	0	0.0171497999562108	0.006456836406254	0	0	0.0769748625446487	0	0	-0.0156611508029832	0	0	0	0	0	0	0	0.0279031563373273	0	0	0	0	0	0	0	0	0	0
MBD2	0	0	0	0	0	0	0	0	0	0	0	0	0	0	0	0	0	0	0	0	0	0	0	0	0	0	0	0	0	0	0	0	0	0	0	0	0	0	0	0	0	0	0	0	0.000106776668785875	0	0	0	-0.00412275379769519
MBD6	0	0	0	0	0	0	0	0	0	0	0	0	0	0	0	0	0	0	0	0	0	0	0	0	0	0	0	0	0	0	0	0	0	0	0	0	0	0	0	0	0	0	0	0	0	0	0	0	0
MBNL2	0	0	0	0	0	0	0	0	0	0	0	0	0	0	0	0	0	0	0	0	0	0	0	0	0	0	0	0	0	0	0	0	0	0	0	0	0	0	0	0	0	0	0	0	0	0	0	0	0
MECOM	0	0	0	0	0	0	0	0	0	0	0	0	0	0	0	0	0	0	0	0	0	0	0	0	0	0	0	0	0	0	0	0	0	0	0	0	0	0	0	0	0	0	0	0.0401458231171101	0	0	0	0	0
MECP2	0	0	0	0	0	0	0	0	0	0	0	0	0	0	0	0	0	0	0	0	0	0	0	0	0	0	0	0	0	0	0	0	0	0	0	0	0	0	0	0	0	0	0	0	0	0	0	0	-0.00674944289871837
MEF2A	0	0	0	0	0	0	0	0	0	0	0	0	0	0	0	0	0	0	0	0	0	0	0	0	0	0	0	0	0	0	0	0	0	0	0	0	0	0	0	0	0	0	0	0	0.0047296044909646	0	0	0	-0.0146008023459816
MEF2C	0	0	0.0943715904990696	0	0	-0.0285929052715593	0	0	0.151083305766097	0	0	0	0	0	0	0	0	0	0	0	0	0	0	0	0	0	0	0	0	0	0	0	0.0400943952207494	0	0	0	0	0	0	0	0	0	0	0.076366406212088	0	0	0	0	-0.0166417205421863
MEIS1	0	0	0	0	0	0	0	0	0	0	0	0	0	0	0	0	0	0	0	0	0	0	0	0	0	0	0	0	0	0	0	0	0	0	0	0	0	0	0	0	0	0	0	0	0	0	0.00407307020769741	0	0
MEIS2	0	0	0	0	0	0	0	0	0	0	0	0	0	0	0	0	0	0	0	-0.00196172642422878	0	0	0	0	0	0	0	0	0	0	0	0	0	0	0	0	0	0	0	0	0	0	0	0	0	0	0	0	0
MEIS3	0	0	0	0	0	0	0	0	0	0	0	0	0	0	0	0	0	0	0	0	0	0	0	0	0	0	0	0	0	0	0	0	0	0	0	0	0	0	0	0	0	0	0	0	0	0	0	0	0
MESP1	0	0	0	0	0	0	0	0	0	0	0.0172551825541891	0.0357817140978091	0	0	0	0	0	0	0	0	0	0	0	0	0	0.087967081522257	0	0	0	0	0	0	0	0	0.0314435514417185	0	0	0	0	0	0	0	0	0	0	0	0	0	0
MET	0	0	0	0	0	0	0	0	0	0	0	0	0	0	0	0	0	0	0	0	0	0	0	0	0	0	0	0	0	0	0	0	0	0	0	0	0	0	0	0	0	0	0	0	0	0	0	0	0
MITF	0	0	0	0	0	0	0	0	0	0	0	0	0	0	0	0	0	0	0	0	0	0	0	0	0	0	0	0	0	0	0	0	0	0	0	0	0	0	0	0	0	0	0	0	0	0	0	0	0
MKX	0	0	0	0	0	0	0	0	0	0	0	0	0	0	0	0	0	0	0	0	0	0	0	0	0	0	0	0	0	0	0	0	0	0	0	0	0	0	0	0	0	0	0.00709673262148053	0	0	0	0	0	0
MLXIPL	0	0	0	0	0	0	0	0	0	0	0	0	0	0	0	0	0	0	0	0	0	0	0	0	0	0	0	0	0	0	0	0	0	0	0	0	0	0	0	0	0	0	0	0	0	0	0	0	0
MSC	0	0	0	0	0	0.0651729288263598	0.0728455471105881	0	0	0	0	0	0	0	0.0575376777980979	0	0	0	0	0	0	0	0	0	0	0	0	0	0	0	0	0	0	0	0	0	0	0	0	0	0	0	0	0	0	0	0	0	0
MSX1	0	0	0	0	0	0	0	0	0	0	0	0	0	0	0	0	0	0	0	0	0	0	0	0	0	0	0	0	0	0	0	0	0	0	0	0	0	0	0	0	0	0	0	0	0	0	0	0	0
MSX2	0	0	0	0	0	0	0	0	0	0	0	0	0	0	0	0	0	0	0	0	0	0	0	0	0	0	0	0	0	0	0	0	0	0	0	0	0	0	0	0	0	0	0	0	0	0	0	0	0
MTERF3	0	0	0	0	0	0	0	0	0	0	0	0	0	0	0	0	0	0	0	0	0	0	0	0	0	0	0	0	0	0	0	0	0	0	0	0	0	0	0	0	0	0	0	0	0	0	0	0	0
MXD1	0	0.0498908632976468	0	0	0	0	0	0	0	0	0	0	0	0	0	0	0.0173364727703005	0	0	0	0	0	0.00971479278427463	0	0.0209102500504973	0.00321245714910726	0	0.0281377708279412	0	0	-0.020688569649423	0	0	0	0	0	-0.0109389956302012	0	0	0	0	0.00784164844852125	0	0	0	0	0	0	-0.0110533958352075
MXD3	0	0	0	0	0	0	0	0	0	0	0.0508346639046694	0.0137640630202148	0	0	0	0	0	0.115580887434981	0	0	0	0	0	0	0	0	0	0	0	0.0542222425294268	0.0272037012510759	0	0	0	0	0	0.0106237268978125	0	0	0	0	0	0	0	0	0	0	0	0
MXD4	0	0	0	0	0	0	0	0	0	0	0	0	0	0	0	0	0	0	0	0	0	0	0	0	0	0	0	0	0	0	0	0	0	0	0	0	0	0	0	0	0	0	0	0	0	0	0	0	0
MXI1	0	0	0	0	0	0	0	0	0	0	0	0	0	0	0	0	0	0	0	0	0	0	0	0	0	0	0	0	0	0	0	0	0	0	0	0	0	0	0	0	0	0	0	0	0	0	0	0	0
MYB	0	0	0	0	0	0	0	0	0	0	0	0	0	0	0	0	0	0	0	0	0	0.0216715852695161	0	0	0	-0.0270789773306177	0.0288531275566227	0	0	0	0	0	0	0	-0.00808457862813936	0	0.0298126338960426	0.0260934426016178	0	0	0	0	0	0	0	0	0	0	0
MYBL1	0	0	0	0	0	0	0	0	0	0	0	0	0	0	0	0	0	0	0	0	0	0	0	0	0	0	0	0	0	0	0	0	0	0	0	0	0	0	0	0	0.00440967458777197	0	0	0	0	0	0	0	0
MYBL2	0	0	0	0	0	0	0	0	0	0	0.143702702847041	0.00925707531819795	0	0.0261681462173328	0	0	0	0.0669801352899885	-0.0154562242378619	-0.0170370830764697	0	0	0	0	0	0	0	0	0	-0.0126745135554149	0.0431116308134336	0	0	0	0	0	0.0949837115665817	0	0	0	0	0	0	0	0	0	0	0	0
MYC	0	0.0203030796426709	0	0	0	0	0	0	0	0	0	0	0	0	0	0	0.00578467303672795	0	0	0	0	0	0	0	0.0122455208490301	0	0.020112115057232	0	0	0	0	0	0	0	0	0	0	0	0	0	0	0	0	0	0	0	0	0	0.0112476469204436
MYCN	0	0	0	0	0	0	0	0	0	0	0	0	0	0	0	0	0	0	0	0	0	0	0	0	0	0	0	0	0	0	0	0	0	0	0	0	0	0	0	0	0	0	0	0	0	0	0	0	0
MYOD1	0	0	0	0	0	0	0	0	0	0	0	0	0	0	0	0	0	0	0	0	0	0	0	0	0	0	0	0	0	0	0	0	0	0	0	0	0	0	0	0	0	0	0	0	0	0	0	0	0
MYOG	0	0	0	0	0	0	0	0	0	0	0	0	0	0	0	0	0	0	0	0	0	0	0	0	0	0	0	0	0	0	0	0	0	0	0	0	0	0	0	0	0	0	0	0	0	0	0	0	0
MYRF	0	0	0	0	0	0	0	0	0	0	0	0	0	0	0	0	0	0	0	0	0	0	0	0	0	0	0	0	0	0	0	0	0	0	0	0	0	0	0	0	0	0	0	0	0	0	0	0	0
MYSM1	0	0	0	0	0	0	0	0	0	0	0	0	0	0	0	0	0	0	0	0	0	0	0	0	0	0	0	0	0	0	0	0	0	0	0	0	0	0	0	0	0	0	0	0	0	0	0	0	-0.0073115909745732
MYT1	0	0	0	0	0	0	0	0	0	0	0	0	0	0	0	0	0	0	0	0	0	0	0	0	0	0	0	0	0	0	0	0	0	0	0	0	0	0	0	0	0	0	0	0	0	0	0	0	0
MYT1L	0	0	0	0	0	0	0	0	0	0	0	0	0	0	0	0	0	0	0	0	0	0	0	0	0	0	0	0	0	0	0	0	0	0	0	0	0	0	0	0	0	0	0	0	0	0	0	0	0
NANOG	0	0	0	0	0	0	0	0	0	0	0	0	0	0	0	0	0	0	0	0	0	0	0	0	0	0	0	0	0	0	0	0	0	0	0	0	0	0	0	0	0	0	0	0	0	0	0	0	0
NCOA3	0	0	0	0	0	0	0	0	0	0	0	0	0	0	0	0	0	0	0	0	0	0	0	0	0	0	0	0	0	0	0	0	0	0	0	0	0	0	0	0	0	0	0	0	0.00298142348413454	0	0	0	-0.0178407513049384
NEUROD1	0	0	0	0	0	0	0	0	0	0	0	0	0	0	0	0	0	0	0	0	0	0	0	0	0	0	0	0	0	0	0	0	0	0	0	0	0	0	0	0	0	0	0	0	0	0	0	0	0
NEUROD2	0	0	0	0	0	0	0	0	0	0	0	0	0	0	0	0	0	0	0	0	0	0	0	0	0	0	0	0	0	0	0	0	0	0	0	0	0	0	0	0	0	0	0	0	0	0	0	0	0
NEUROD6	0	0	0	0	0	0	0	0	0	0	0	0	0	0	0	0	0	0	0	0	0	0	0	0	0	0	0	0	0	0	0	0	0	0	0	0	0	0	0	0	0	0	0	0	0	0	0	0	0
NEUROG1	0	0	0	0	0	0	0	0	0	0	0	0	0	0	0	0	0	0	0	0	0	0	0	0	0	0	0	0	0	0	0	0	0	0	0	0	0	0	0	0	0	0	0	0	0	0	0	0	0
NFAT5	0	0	0	0	0	0	0	0	0	0	0	0	0	0	0	0	0	0	0	0	0	0	0	0	0	0	0	0	0	0	0	0	0	0	0	0	0	0	0	0	0	0	0	0	0	0	0	0	-0.00903180662895957
NFATC1	0	0	0	0	0	0	0	0	0	0	0	0	0	0	0	0	0	0	0	0	0	0	0	0	0	0	0	0	0	0	0	0	0	0	0	0	0	0	0	0	0	0	0	0	0	0	0	0	0
NFATC2	0	0	0	0	0	0	0	0	0	0	0	0	0	0	0	0	0	0	0	0	0	0	0	0	0	0	0	0	0	0	0	0	0	0	0	0	0	0	0	0	0	0	0	0	0	0	0	0	0
NFATC3	0	0	0	0	0	0	0	0	0	0	0	0	0	0	0	0	0	0	0	0	0	0	0	0	0	0	0	0	0	0	0	0	0	0	0	0	0	0	0	0	0	0	0	0	0	0	0	0	0
NFATC4	0	0	0	0	0	0	0	0	0	0	0	0	0	0	0	0	0	0	0	0	0	0	0	0	0	0	0	0	0	0	0	0	0	0	0	0	0	0	0	0	0	0	0	0	0	0	0	0	0
NFE2L1	0	0	0	0	0	0	0	0	0	0	0	0	0	0	0	0	0	0	0	0	0	0	0	0	0	0	0	0	0	0	0	0	0	0	0	0	0	0	0	0	0	0	0	0	0	0	0	0	0
NFE2L2	0	0	0	0	0	0	0	0	0	0	0	0	0	0	0	0	0	0	0	-0.0145632137261613	0	0	0	0	0	0	0	0	0.0249894057805138	0.00258696372868222	0	0	0	0.0606009757275046	0	0	0	0	0	0	0	0	0	0	0	0	0	0	0
NFE2L3	0	0	0	0	0	0	0	0	0	0	0	0	0	0	0	0	0	0	0	0	0	0	0	0	0	0	0	0	0	0	0	0	0	0	0	0	0	0	0	0	0	0	0	0	0	0	0	0	0
NFE4	0	0	0	0	0	0	0	0	0	0	0	0	0	0	0	0.0719408848163693	0	0	0	0	0	0	0	0	0	0	0	0	0	0	0	0	0	0	0	0	0	0	0	0	0	0	0	0	0	0	0	0	0
NFIA	0	0	0	0	0	0	0	0	0	0	0	0	0	0	0	0	0	0	0	-0.0324377410688198	0	0	0	0	0	0	0.0238625205220365	0	0	0	0	0	0.0589444032977304	0	0	0	0	0	0	0	0	0	0	0	0	0	0	0	0
NFIB	0	0	0	0	0	0	0	0	0	0	0	0	0	0	0	0.082848386728285	0	0	-0.0218980245871145	-0.010379060515714	0	0.0217186596455116	0	0	0	0.035528752576723	0.00734793057574905	0	0	0.0314390093291041	0	0	0	0	-0.00512156541964917	0	0.0299641595701908	0	0	0	0	0	0	0	0	0	0	0	0
NFIC	0	0	0	0	0	0	0	0	0	0	0	0	0	0	0	0	0	0	0	0	0	0	0	0	0	0	0	0	0	0	0	0	0	0	0	0	0	0	0	0	0	0	0	0	0	0	0	0	0
NFIL3	0	0	0	0	0	0	0	0	0	0	0	0	0	0	0	0	0	0	0	0	0	0	0	0	0	0	0	0	0	0	0	0	0	0	0	0	0	0	0	0	0	0	0	0	0	0	0	0	0
NFIX	0	0	0	0.0128211454240658	0	0	0	0	0	0	0	0	0	0.0468108443801464	0	0	0	0	-0.0205697108930401	0	0	0	0	0	0	0	0	0	0	0	0	0	0	0	0	0	0	0	0	0	0	0	0	0	0	0	0	0	0
NFKB1	0	0	0	0	0	0	0	0	0	0	0	0	0	0	0	0	0	0	0	0	0	0	0	0	0	0	0	0	0	0	0	0	0	0	0	0	0	0	0	0	0	0	0	0	0	0	0	0	0
NFKB2	0	0	0	0	0	0	0	0	0	0	0	0	0	0	0	0	0	0	0	0	0	0	0	0	0	0	0	0	0	0	0	0	0	0	0	0	0	0	0	0	0	0	0	0	0	0	0	0	0
NFXL1	0	0	0	0	0	0	0	0	0	0	0	0	0	0	0	0	0	0	0	0	0	0	0	0	0	0	0	0	0	0	0	0	0	0	0	0	0	0	0	0	0	0	0	0	0	0	0	0	0
NHLH1	0	0	0	0	0	0	0	0	0	0	0	0	0	0	0	0	0	0	0	0	0	0	0	0	0	0	0	0	0	0	0	0	0	0	0	0	0	0	0	0	0	0	0	0	0	0	0	0	0
NHLH2	0	0	0	0	0	0	0	0	0	0	0	0	0	0	0	0	0	0	0	0	0	0	0	0	0	0	0	0	0	0	0	0	0	0	0	0	0	0	0	0	0	0	0	0	0	0	0	0	0
NKX2-1	0	0	0	0	0	0	0	0	0	0	0	0	0	0	0	0	0	0	0	-0.0784452707813415	0	0	0	0	0	0	0	0	0	0	0	0	0.155826978216908	0	0	0.0661092912021339	0	0	0	0	0	0	0	0	0	0	0	0	0
NKX2-2	0	0	0	0	0	0	0	0	0	0	0	0	0	0	0	0	0	0	0	0	0	0	0	0	0	0	0	0	0	0	0	0	0	0	0	0	0	0	0	0	0	0	0	0	0	0	0	0	0
NKX2-3	0	0	0	0	0	0	0	0	0	0	0	0	0	0	0	0	0	0	0	0	0	0	0	0	0	0	0	0	0	0	0	0	0	0	0	0	0	0	0	0	0	0	0	0	0	0	0	0	0
NKX2-5	0	0	0	0	0	0	0	0	0	0	0	0	0	0	0	0	0	0	0	0	0	0	0	0	0	0	0	0	0	0	0	0	0	0	0	0	0	0	0	0	0	0	0	0	0	0	0	0	0
NKX3-1	0	0	0	0	0	0	0	0	0	0	0	0	0	0	0	0	0	0	0	0	0	0	0	0	0	0	0.0576745297633323	0	0	0	0	0	0	0	0	0	0.0277173683621578	0	0	0	0	0	0	0	0	0	0	0	0
NKX3-2	0	0	0	0	0	0	0	0	0	0	0	0	0	0	0	0	0	0	0	0	0	0	0	0	0	0	0	0	0	0	0	0	0	0	0	0	0	0	0	0	0	0	0	0	0	0	0	0	0
NKX6-1	0	0	0	0	0	0	0	0	0	0	0	0	0	0	0	0	0	0	0	0	0	0	0	0	0	0	0	0	0	0	0	0	0	0	0	0	0	0	0	0	0	0	0	0	0	0	0	0	0
NKX6-2	0	0	0	0	0	0	0	0	0	0	0	0	0	0	0	0	0	0	0	0	0	0	0	0	0	0	0	0	0	0	0	0	0	0	0	0	0	0	0	0	0	0	0	0	0	0	0	0	0
NME2	0	0	0	0	0	0	0	0	0	0	0	0	0	0	0	0	0	0	0.0450990571503009	0	0	0	0	0	0	0	0	0	0	0	0	0	0	0	0	0	0	0	0	0	0	0	0	0	0	0	0	0	0
NPAS3	0	0	0	0	0	0	0	0	0	0	0	0	0	0	0	0	0	0	0	0	0	0	0	0	0	0	0	0	0	0	0	0	0	0	0	0	0	0	0	0	0	0	0	0	0	0	0	0	0
NR0B1	0	0	0	0	0	0	0	0	0	0	0	0	0	0	0	0	0	0	0	0	0	0	0	0	0	0	0	0	0	0	0	0	0	0.0333020787475125	0	0	0	0	0	0	0	0	0	0	0	0	0	0	0
NR1D1	0	0	0	0	0	0	0	0	0	0	0	0	0	0	0	0	0	0	0	0	0	0	0	0	0	0	0	0	0	0	0	0	0	0	0	0	0	0	0	0	0	0	0	0	0	0	0	0	0
NR1H4	0	0	0	0	0	0	0	0	0	0	0	0	0	0	0	0	0	0	0	0	0	0	0	0	0	0	0	0	0	0	0	0	0	0	0	0	0	0	0	0	0	0	0	0	0	0	0	0	0
NR1I2	0	0	0	0	0	0	0	0	0	0	0	0	0	0	0	0	0	0	0	0	0	0	0	0	0	0	0	0	0	0	0	0	0	0	0	0	0	0	0	0	0	0	0	0	0	0	0	0	0
NR1I3	0	0	0	0	0	0	0	0	0	0	0	0	0	0	0	0	0	0	0	0	0	0	0	0	0	0	0	0	0	0	0	0	0	0	0	0	0	0	0	0	0	0	0	0	0	0	0	0	0
NR2F1	0	0	0	0	0	0.0284419036445766	0.0059885197932237	0	0	0	0	0	0	0	0	0	0	0	0	-0.0269674785790693	0	0	0	0	0	0	0	0.0279319743846235	0	0	0	0	0.0389240530854961	0	0	0.0531059369555884	0	0	0	0	0	0	0	0	0	0	0	0	0
NR2F2	0	0	0	0	0	0.0196343366204191	0	0	0	0	0	0	0	0	0	0	0	0	-0.000638269086085845	0	0	0	0	0	0	0	0	0	0	0	0	0	0	0	0	0	0	0	0	0	0	0	0	0	0	0	0	0	0
NR3C1	0	0	0	0	0	0	0	0	0	0	0	0	0	0	0	0	0	0	0	0	0	0	0	0	0	0	0	0	0	0	0	0	0	0	0	0	0	0	0	0	0	0	0	0	0	0	0	0	-0.0106791346178031
NR3C2	0	0	0	0	0	0	0	0	0	0	0	0	0	0	0	0	0	0	0	0	0	0	0	0	0	0	0	0	0	0	0	0	0	0	0	0	0	0	0	0	0	0	0	0	0	0	0	0	0
NR4A1	0	0.038446306791107	0	0	0	0	0	0	0	0	0	0	0	0	0	0	0.0686579186020304	0	0.00297350489917808	0	0	0	0	0.0339508369844731	0.0151288707024861	0	0	0	0	0	0	0	0	0	0	0.0204794213769284	0	0	0	0	0	0	0	0	0	0	0	0	0
NR4A2	0	-0.0373040808829267	0	0	0	0	0	0	0	0	0	0	0	0	0	0	0.016862518783328	0	0	0	0	0	0	0	0.0131797468461872	0	0	0	0	0	0	0	0	0	0	0.0238773478038863	0	0	0	0	0	0	0	0	0	0	0	0	0
NR4A3	0	0	0	0	0	0	0	0	0	0	0	0	0	0	0	0	0	0	0	0	0	0	0	0	0	0	0	0	0	0	0	0	0	0	0	0	0	0	0	0	0	0	0	0	0	0	0	0	0
NR5A2	0	0	0	0	0	0	0	0	0	0	0	0	0	0	0	0	0	0	0	0	0	0	0	0.0235636688715979	0	0	0	0	0	0	0	0	0	0	0	0	0	0	0	0	0	0	0	0	0	0	0	0	0
NR6A1	0	0	0	0	0	0	0	0	0	0	0	0	0	0	0	0	0	0	0	0	0	0	0	0	0	0	0	0	0	0	0	0	0	0	0	0	0	0	0	0	0	0	0	0	0	0	0	0	0
OLIG1	0	0	0	0	0	0	0	0	0	0	0	0	0	0	0	0	0	0	0	0	0	0	0	0	0	0	0	0	0	0	0	0	0	0	0	0	0	0	0	0	0	0	0	0	0	0	0	0	0
OLIG2	0	0	0	0	0	0	0	0	0	0	0	0	0	0	0	0	0	0	0	0	0	0	0	0	0	0	0	0	0	0	0	0	0	0	0	0	0	0	0	0	0	0	0	0	0	0	0	0	0
ONECUT1	0	0	0	0	0	0	0	0	0	0	0	0	0	0	0	0	0	0	0	0	0	0	0	0	0	0	0	0	0	0	0	0	0	0	0	0	0	0	0	0	0	0	0	0	0	0	0	0	0
ONECUT2	0	0	0	0	0	0	0	0	0	0	0	0	0	0	0	0	0	0	0	0	0	0	0	0	0	0	0	0	0	0	0	0	0	0	0	0	0	0	0	0	0	0	0	0	0	0	0	0	0
ONECUT3	0	0	0	0	0	0	0	0	0	0	0	0	0	0	0	0	0	0	0	0	0	0	0	0	0	0	0	0	0	0	0	0	0	0	0	0	0	0	0	0	0	0	0	0	0	0	0	0	0
OSR2	0	0	0	0	0	0	0	0	0	0	0	-0.0132899196240466	0	0	0	0	0	0	0	0	0	0	0	0	0	0	0	0	0	0	0	0	0	0	0	0	0	0	0	0	0	0	0	0	0	0	0	0	0
OTP	0	0	0	0	0	0	0	0	0	0	0	0	0	0	0	0	0	0	0	0	0	0	0	0	0	0	0	0	0	0	0	0	0	0	0	0	0	0	0	0	0	0	0	0	0	0	0	0	0
OTX2	0	0	0	0	0	0	0	0	0	0	0	0	0	0	0	0	0	0	0	0	0	0	0	0	0	0	0	0	0	0	0	0	0	0	0	0	0	0	0	0	0	0	0	0	0	0	0	0	0
OVOL1	0	0.0261693913152078	0	0	0	0	0	0	0	0	0	0	0	0	0	0	0.0135206410345231	0	0	0	0	0	0	0	0	0	0	0	0	0	0	0	0	0	0	0	0	0	0	0	0	0	0	0	0	0	0	0	0
OVOL3	0	0	0	0	0	0	0	0	0	0	0	0	0	0	0	0	0	0	0	0	0	0	0	0	0	0	0	0	0	0	0	0	0	0	0	0	0	0	0	0	0	0	0	0	0	0	0	0	0
PAX2	0	0	0	0	0	0	0	0	0	0	0	0	0	0	0	0	0	0	0	0	0	0	0	0	0	0	0	0	0	0	0	0	0	0	0	0	0	0	0	0	0	0	0	0	0	0	0	0	0
PAX3	0	0	0	0	0	0	0	0	0	0	0	0	0	0	0	0	0	0	0	0	0	0	0	0	0	0	0	0	0	0	0	0	0	0	0	0	0	0	0	0	0	0	0	0	0	0	0	0	0
PAX8	0	0	0	0	0	0	0	0	0	0	0	0	0	0	0	0	0	0	0	0	0	0	0	0	0	0	0	0	0	0	0	0	0	0	0	0	0	0	0	0	0	0	0	0	0	0	0	0	0
PAX9	0	0	0	0	0	0	0	0	0	0	0	0	0	0	0	0	0	0	0	0	0	0	0	0	0	0	0	0	0	0	0	0	0	0	0	0	0	0	0	0	0	0	0	0	0	0	0	0	0
PBX1	0	0	0	0	0	0	0	0	0	0	0	0	0	0	0	0	0	0	0	0	0	0.060043202163991	0	0	0	-0.0297207143834907	0.0312194510762606	0	0	0	0	0	0	0	-0.0155715183907566	0	0	0.0278120315453167	0	0	0	0	0	0	0	0	0	0	0
PBX3	0	0	0	0	0	0	0	0	0	0	0	0	0	0	0	0	0	0	0	0	0	0	0	0	0	0	0	0	0	0	0	0	0	0	0	0	0	0	0	0	0	0	0	0	0	0	0	0	0
PBX4	0	0	0	0	0	0	0	0	0	0	0	0	0	0	0	0	0	0	0	0	0	0	0	0	0	0	0	0	0	0	0	0	0	0	0	0	0	0	0	0	0	0	0	0	0	0	0	0	0
PGR	0	-0.00298890629000848	0	0.0292557655512366	0	0	0	0	0	0	0	0	0	0	0	0	0	0	0	0	0	0	0	0	0	0	0	0	0	0	0	0	0	0	0	0	0	0	0	0	0	0	0	0	0	0	0	0	0
PHF1	0	0	0	0	0	0	0	0	0	0	0	0	0	0	0	0	0	0	0	-0.0096992270499821	0	0	0	0	0	0	0	0.0082091607642689	0	0	0	0	0	0	0	0	0	0	0	0	0	0	0	0	0	0	0	0	0
PHOX2A	0	0	0	0	0	0	0	0	0	0	0	0	0	0	0	0	0	0	0	0	0	0	0	0	0	0	0	0	0	0	0	0	0	0	0	0	0	0	0	0	0	0	0	0	0	0	0	0	0
PITX1	0	0	0	0	0	0	0	0	0	0	0	0	0	0	0	0	0	0	0	0	0.08016371698047	0	0	0	0	0	0	0	0	0	0	0.0270279669039116	0	0.00950512499699527	0	0	0	0	0	0	0	0	0	0	0	0	0	0	0
PITX2	0	0	0	0	0	0	0	0	0	0	0	0	0	0	0	0	0	0	0	0	0	0	0	0	0	0	0	0	0	0	0	0	0	0	0	0	0	0	0	0	0	0	0	0	0	0	0	0	0
PLAG1	0	0	0	0	0	0	0	0	0	0	0	0	0	0	0	0	0	0	0	0	0	0	0	0	0	0	0	0	0	0	0	0	0	0	0	0	0	0	0	0	0	0	0	0	0	0	0	0	0
PLAGL1	0	0	0	0	0	0	0	0	0	0	0	0	0	0	0	0	0	0	0	0	0	0	0	0	0	0	0	0	0	0	0	0	0	0	0	0	0	0	0	0	0	0	0	0	0	0	0	0	0
PLSCR1	0	0	0	0	0	0	0	0	0	0	0	0	0	0	0	0	0	0	0	-0.0116051647853086	0	-0.0209482888543624	0	0	0	0.261485266663527	0	0	0	0	0	0	0	0	0.142606769898112	0	0.0139234363313339	-0.00540378961668316	0	0	0	0	0	0	0.00983965266397923	0	0	0	0
PLXNA1	0	0	0	0	0	0	0	0	0	0	0	0	0	0	0	0	0	0	0	-0.0260714307329814	0	0	0	0	0	0	0	0.0338509468938688	0	0	0	0	0	0	0	0	0	0	0.0821698366518303	0	0	0	0	0	0	0	0	0	0
PLXNA4	0	0	0	0	0	0	0	0	0	0	0	0	0	0	0	0	0	0	0	0	0	0	0	0	0	0	0	0	0	0	0	0	0	0	0	0	0	0	0	0	0	0	0	0	0	0	0	0	0
PLXNC1	0	0	0	0	0	0	0	0	0	0	0	0	0	0	0	0	0	0	0	0	0	0	0	0	0	0	0	0	0	0	0	0	0	0	0	0	0	0	0	0	0	0	0	0	0	0	0.000180817832426279	0	0
POU2AF1	0	0	0	0	0	0	0	0	0	0	0	0	0	0	0	0	0	0	0	0	0	0.0225226758068244	0	0	0	0	0	0	0	0	0	0	0	0	0	0	0	0.0381611554903288	0	0	0	0	0	0	0	0	0	0	0
POU2F2	0	0	0	0	0	0	0	0	0	0	0	0	0	0	0	0	0	0	0	0	0	0	0	0	0	0	0	0	0	0	0	0	0	0	0	0	0	0	0	0	0	0.00676595719612658	0	-0.00623677579472307	0.045575020520064	0	0	0	-0.0328593161540926
POU2F3	0	0	0	0	0	0	0	0	0	0	0	0	0	0	0	0	0	0	0	0	0	0	0	0	0	0	0	0	0	0	0	0	0	0	0	0	0	0	0	0	0	0	0	0	0	0	0	0	0
POU3F1	0	0	0	0	0	0	0	0	0	0	0	0	0	0	0	0	0	0	0	0	0	0	0	0	0	0	0	0	0	0	0	0	0	0	0	0	0	0	0	0	0	0	0	0	0	0	0	0	0
POU3F2	0	0	0	0	0	0	0	0	0	0	0	0	0	0	0	0	0	0	0	0	0	0	0	0	0	0	0	0	0	0	0	0	0	0	0	0	0	0	0	0	0	0	0	0	0	0	0	0	0
POU3F3	0	0	0	0	0	0	0	0	0	0	0	0	0	0	0	0	0	0	0	0	0	0	0	0	0	0	0	0	0	0	0	0	0	0	0	0	0	0	0	0	0	0	0	0	0	0	0	0	0
POU4F3	0	0	0	0	0	0	0	0	0	0	0	0	0	0	0	0	0	0	0	0	0	0	0	0	0	0	0	0	0	0	0	0	0	0	0	0	0	0	0	0	0	0	0	0	0	0	0	0	0
POU5F1	0	0	0	0	0	0	0	0	0	0	0	0	0	0	0	0	0	0	0	0	0	0	0	0.0561674793220411	0	0	0	0	0	0	0	0	0	0	0	0	0	0	0	0	0	0	0	0	0	0	0	0	0
POU5F1B	0	0	0	0	0	0	0	0	0	0	0	0	0	0	0	0	0	0	0	0	0	0	0	0	0	0	0	0	0	0	0	0	0	0	0	0	0	0	0	0	0	0	0	0	0	0	0	0	0
PPARA	0	0	0	0	0	0	0	0	0	0	0	0	0	0	0	0	0	0	0	0	0	0	0	0	0	0	0	0	0	0	0	0	0	0	0	0	0	0	0	0	0	0	0	0	0	0	0	0	0
PPARG	0	0	0	0	0	0	0	0	0	0	0	0	0	0	0	0	0	0	0	0	0	0	0	0	0	0	0	0	0	0	0	0	0	0	0	0	0	0	0	0	0	0	0	0	0	0	0	0	0
PRDM1	0	0	0	0	0	0	0	0	0	0	0	0	0	0	0	0	0	0	0	0	0	0	0.0194833114785784	0	0	0.032449045063455	0	0	0	0	0	0	0	0	0	0	0	0	0	0	0	0	0	0	0	0	0	0	0
PRDM13	0	0	0	0	0	0	0	0	0	0	0	0	0	0	0	0	0	0	0	0	0	0	0	0	0	0	0	0	-0.0569831788750547	0	0	0	0	0	0	0	0	0	0	0	0	0	0	0	0	0	0	0	0
PRDM6	0	0	0	0	0	0	0	0	0	0	0	0	0	0	0	0	0	0	0	0	0	0	0	0	0	0	0	0	0	0	0	0	0	0	0	0	0	0	0	0	0	0	0	0	0	0	0	0	0
PROX1	0	0	0	0	0	0	0	0	0	0	0	0	0	0	0	0	0	0	0	0	0	0.0385959191355218	0	0	0	0	0.0188702404699712	0	0	0	0	0	0	0	0	0	0	0.0537894596814961	0	0	0	0	0	0	0	0	0	0	0
PRR12	0	0	0	0	0	0	0	0	0	0	0	0	0	0	0	0	0	0	0	0	0	0	0	0	0	0	0	0	0	0	0	0	0	0	0	0	0	0	0	0	0	0	0	0	0	0	0	0	0
PRRX1	0	0	0.137331290180747	0	0	0.327141988733421	0.0662026220106594	0	0.122350368720012	0	0	0	0	0.038017554437555	0	0	0	0	0	0	0	0	0	0	0	0	0	0	0	0	0	0	0	0	0	0	0	0	0	0	0	0	0	0	0	0	0	0	0
PRRX2	0	0	0	0	0	0	0	0	0	0	0	0	0	0	0	0	0	0	0	0	0	0	0	0	0	0	0	0	0	0	0	0	0	0	0	0	0	0	0	0	0	0	0	0	0	0	0	0	0
PTF1A	0	0	0	0	0	0	0	0	0	0	0	0	0	0	0	0	0	0	0	0	0	0	0	0	0	0	0	0	0	0	0	0	0	0	0	0	0	0	0	0	0	0	0	0	0	0	0	0	0
PURG	0	0	0	0	0	0	0	0	0	0	0	0	0	0	0	0	0	0	0	0	0	0	0	0	0	0	0	0	0	0	0	0	0	0	0	0	0	0	0	0	0	0	0	0	0	0	0	0	0
RBPJ	0	0	0	0	0	0	0	0	0	0	0	0	0	0	0	0	0	0	0	0	0	0	0	0	0	0	0	0	0	0	0	0	0	0	0	0	0	0	0	0	0	0	0	0	0	0	0	0	-0.0122764428688528
RBPJL	0	0	0	0	0	0	0	0	0	0	0	0	0	0	0	0	0	0	0	0	0	0	0	0	0	0	0	0	0	0	0	0	0	0	0	0	0	0	0	0	0	0	0	0	0	0	0	0	0
REL	0	0	0	0	0	0	0	0	0	0	0	0	0	0	0	0	0	0	0	0	0	0	0	0	0.031149357816609	0	0	0.113917161132612	0	-0.00724215607541208	0	0	0	0	0	0.0750598899553793	0	0	0	0	0	0.00623240916213727	0	0	0.00943997715070717	0	0	0	-0.0174403802321912
RELB	0	0	0	0	0	0	0	0	0	0	0	0	0	0	0	0	0	0	0	0	0	0	0	0	0	0	0	0	0	0	0	0	0	0	0	0	0	0	0	0	0	0	0	0	0	0	0	0	0
REPIN1	0	0	0	0	0	0	0	0	0	0	0	0	0	0	0	0	0	0	0	0	0	0	0	0	0	0	0	0	0	0	0	0	0	0	0	0	0	0	0	0	0	0	0	0	0	0	0	0	0
RFX2	0	0	0	0	0	0	0	0	0	0	0	0	0	0	0	0	0	0	0	0	0	0	0	0	0	0	0	0	0	0	0	0	0	0	0	0	0	0	0	0	0	0	0	0	0	0	0	0	0
RFX4	0	0	0	0	0	0	0	0	0	0	0	0	0	0	0	0	0	0	0	0	0	0	0	0	0	0	0	0	0	0	0	0	0	0	0	0	0	0	0	0	0	0	0	0	0	0	0	0	0
RFX6	0	0	0	0	0	0	0	0	0	0	0	0	0	0	0	0	0	0	0	0	0	0	0	0	0	0	0	0	0	0	0	0	0	0	0	0	0	0	0	0	0	0	0	0	0	0	0	0	0
RFX8	0	0	0	0	0	0	0	0	0	0	0	0	0	0	0	0	0	0	0	0	0	0	0	0	0	0	0	0	0	0	0	0	0	0	0	0	0	0	0.0366956832807546	0	0	0	0	0	0	0	0	0	0
RORA	0	0	0	0	0	0	0	0	0	0	0	0	0	0	0	0	0	0	0	0	0	0	0	0	0	0	0	0	0	0	0	0	0	0	0	0	0	0	0	0	0.000382127909157286	0	0	0	0	0	0	0	-0.00510060932426304
RORB	0	0	0	0	0	0	0	0	0	0	0	0	0	0	0	0	0	0	0	0	0	0	0	0	0	0	0	0	0	0	0	0	0	0	0	0	0	0	0	0	0	0	0	0	0	0	0	0	0
RUNX1	0	0	0	0	0	0	0	0	0	0	0	0	0	0	0	0	0	0	0	0	0	0	0	0	0	0	0	0	0	0	0	0	0	0	0	0	0	0	0	0	0	0	0	0	0	0	0	0	0
RUNX2	0	0	0	0	0	0	0	0	0	0	0	0	0	0	0	0	0	0	0	0	0	0	0	0	0	0	0	0	0	0	0	0	0	0	0	0	0	0	0	0	0	0	0	0	0	0	0	0	0
RUNX3	0	0	0	0	0	0	0	0	0	0	0	0	0	0	0	0	0	0	0	0	0	0	0	0	0	0	0	0	0	0	0	0	0	0	0	0	0	0	0	0	0	0	0	0	0	0	0	0	0
RXRA	0	0	0	0	0	0	0	0	0	0	0	0	0	0	0	0	0	0	0	0	0	0	0	0	0	0	0	0	0	0	0	0	0	0	0	0	0	0	0	0	0	0	0	0	0.0110254127002323	0	0	0	-0.00082585986348484
RXRG	0	0	0	0	0	0	0	0	0	0	0	0	0	0	0	0	0	0	0	0	0	0	0	0	0	0	0	0	0	0	0	0	0	0	0	0	0	0	0	0	0	0	0	0	0	0	0	0	0
SALL1	0	0	0	0	0	0	0	0	0	0	0	0	0	0	0	0	0	0	0	0	0	0	0	0	0	0	0	0	0	0	0	0	0	0	0	0	0	0	0	0	0	0	0	0	0	0	0	0	0
SALL4	0	0	0	0	0	0	0	0	0	0	0	0	0	0	0	0	0	0	0	0	0	0	0	0	0	0	0	0	0	0	0	0	0	0	0	0	0	0	0	0	0	0	0	0	0	0	0	0	0
SATB1	0	0	0	0	0	0	0	0	0	0	0	0	0	0	0	0	0	0	0	0	0	0	0	0	0	0	0	0	0	0	0	0	0	0	0	0	0	0	0	0	0	0	0	0	0	0	0	0	0
SATB2	0	0	0	0	0	0	0	0	0	0	0	0	0	0	0	0	0	0	0	0	0	0	0	0	0	0	0	0	0	0	0	0	0	0	0	0	0	0	0	0	0	0	0	0	0	0	0	0	0
SCML4	0	0	0	0	0	0	0	0	0	0	0	0	0	0	0	0	0	0	0	0	0	0	0	0	0	0	0	0	0	0	0	0	0	0	0	0	0	0	0	0	0.0106593327824944	0	0	0	0	0	0	0	0
SCRT1	0	0	0	0	0	0	0	0	0	0	0	0	0	0	0	0	0	0	0	0	0	0	0	0	0	0	0	0	0	0	0	0	0	0	0	0	0	0	0	0	0	0	0	0	0	0	0	0	0
SCX	0	0	0	0	0	0	0	0	0	0	0	0	0	0	0	0	0	0	0	0	0	0	0	0	0	0	0	0	0	0	0	0	0	0	0	0	0	0	0	0	0	0	0	0	0	0	0	0	0
SEMA4A	0	0	0	0	0	0	0	0	0	0	0	0	0	0	0	0	0	0	0	0	0	0	0	0	0	0	0	0	0	0	0	0	0	0	0	0	0	0	0	0	0	0	0	0	0	0	0	0	0
SHOX2	0	0	0	0	0	0	0	0	0	0	0	0	0	0	0	0	0	0	0	0	0	0	0	0	0	0	0	0	0	0	0	0	0	0	0	0	0	0	0	0	0	0	0	0	0	0	0	0	0
SIM2	0	0	0	0	0	0	0	0	0	0	0	0	0	0	0	0	0	0	0	0	0	0	0	0	0	0	0	0	0	0	0	0	0	0	0	0	0	0	0	0	0	0	0	0	0	0	0	0	0
SIX1	0	0	0	0	0	0	0	0	0	0	0	0	0	0	0	0	0	0	0	0	0	0	0	0	0	0	0	0	0	0	0	0	0	0	0	0	0	0	0	0	0	0	0	0	0	0	0	0	0
SIX2	0	0	0	0	0	0	0	0	0	0	0	0	0	0	0	0	0	0	0	0	0	0	0	0	0	0	0	0	0	0	0	0	0	0	0	0	0	0	0	0	0	0	0	0	0	0	0	0	0
SIX3	0	0	0	0	0	0	0	0	0	0	0	0	0	0	0	0	0	0	0	0	0	0	0	0	0	0	0	0	0	0	0	0	0	0	0	0	0	0	0	0	0	0	0	0	0	0	0	0	0
SKIL	0	0	0	0.0307057345925488	0	0	0	0	0	0	0	0	0	0	0	0	0	0	0	0	0	0	0	0	0	0	0	0	0	0	0	0	0	0	0	0	0	0	0	0	0	0	0	0	0	0	0	0	-0.00527606222085924
SMYD3	0	0	0	0	0	0	0	0	0	0	0	0.0240447448770014	0	0	0	0	0	0	0	0	0	0	0	0	0	0	0	0	0	0	0	0	0	0	0	0	0	0	0	0	0	0	0	0.0249699194336895	-0.00239820005386331	0.122962624627258	0	0	0.00692009184803653
SNAI1	0	0	0	0	0	0	0	0	0	0	0	0	0	0	0	0	0	0	0	0	0	0	0	0	0	0	0	0	0	0	0	0	0	0	0	0	0	0	0	0	0	0	0	0	0	0	0	0	0
SNAI2	0	0	0	0	0	0.102655136889034	0.0766419699149477	-0.0511133611618164	0	0	0	0	0	0	0.074594460508385	0	0	0	0	0	0	0	0	0	0	0	0	0	0.0600501319084068	0	0	-0.0399973609751769	0	0.0678039365904239	0	0	0	0	0	0	0	0	0	0	0	0	0	0	0
SNAI3	0	0	0	0	0	0	0	0	0	0	0	0	0	0	0	0	0	0	0	0	0	0	0	0	0	0	0	0	0	0	0	0	0	0	0	0	0	0	0	0	0	0	0	0	0	0	0	0	0
SOHLH1	0	0	0	0	0	0	0	0	0	0	0	0	0	0	0	0	0	0	0	0	0	0	0	0	0	0	0	0	0	0	0	0	0	0.0903547505069794	0	0	0	0	0	0	0	0	0	0	0	0	0	0	0
SOHLH2	0	0	0	0	0	0	0	0	0	0	0	0	0	0	0	0	0	0	0	0	0	0	0	0	0	0	0	0	0	0	0	0	0	0	0	0	0	0	0	0	0	0	0	0	0	0	0	0	0
SON	0	0	0	0	0	0	0	0	0	0	0	0	0	0	0	0	0	0	0	0	0	0	0	0	0	0	0	0	0	0	0	0	0	0	0	0	0	0	0	0	0	0	0	0	0	0	0	0	0
SORBS2	0	0	0	0	0	0	0	0	0	0	0	0	0	0	0	0	0	0	0	-0.012484448657885	0	0	0	0.132075615070638	0	0	0	0	0	0	0	0	0	0	0	0	0	0	-0.0790761276708298	0	0	0	0	0	0	0	0	0	0
SOX10	0	0	0	0	0	0	0	0	0	0	0	0	0	0	0	0	0	0	0	0	0	0	0	0	0	0	0	0	0	0	0	0	0	0	0	0	0	0	0	0	0	0	0	0	0	0	0	0	0
SOX11	0	0	0	0	0	0	0	0	0	0	0	0.0270907686529576	0	0	0	0	0	0	0	0	0	0.0302440261022436	0	0	0	0	0	0	0	0.00759494373940077	0	0	0	0	0	0	0	0	0	0	0	0	0	0	0	0	0	0	0
SOX13	0	0	0	0	0	0	0	0	0	0	0	0	0	0	0	0	0	0	0	0	0	0	0	0	0	0	0	0	0	0	0	0	0	0	0	0	0	0	0	0	0	0	0	0	0	0	0	0	0
SOX14	0	0	0	0	0	0	0	0	0	0	0	0	0	0	0	0	0	0	0	0	0	0	0	0	0	0	0	0	0	0	0	0	0	0	0	0	0	0	0	0	0	0	0	0	0	0	0	0	0
SOX15	0	0	0	0	0	0	0	0	0	0	0	0	0	0	0	0	0	0	0	-0.00987700140679129	0	0	0	0	0	0	0	0	0.0179929472528367	0	0	-0.0305892930958753	0	0.0451046810607495	0	0	0	0	0	0	0	0	0	0	0	0	0	0	0
SOX17	0	0	0	0	0	0	0	0	0	0	0	0	0	0	0	0	0	0	0	0	0	0	0	0	0	0	0	0	0	0	0	0	0	0	0	0	0	0	0	0	0	0	0	0	0	0	0	0	0
SOX18	0	0	0	0	0	0	0	0	0	0	0	0	0	0	0	0	0	0	0	0	0	0	0	0	0	0	0	0	0	0	0	0	0	0	0	0	0	0	0	0	0	0	0	0	0	0	0	0	0
SOX2	0	0	0	0	0	0	0	0	0	0	0	0	0	0	0	0	0	0	0	-0.0158857428326026	0.0617978424343043	0.0104220932404374	0	0	0	-0.000379707315219249	0	0	0	0	0	0.220583898005036	0	0.158220351606915	0	0	0	0.0117878320671856	0	0	0	0	0	0	0	0	0	0	0
SOX21	0	0	0	0	0	0	0	0	0	0	0	0	0	0	0	0	0	0	0	0	0	0	0	0	0	0	0	0	0	0	0	0	0	0	0	0	0	0	0	0	0	0	0	0	0	0	0	0	0
SOX3	0.158260871207881	0	0	0	0	0	0	0	0	0	0	0	0	0	0	0	0	0	0	0	0	0	0	0	0	0	0	0	0	0	0	0	0	0	0	0	0	0	0	0	0	0	0	0	0	0	0	0	0
SOX4	0	0	0	0	0	0	0	0	0	0	0	0	0	0	0	0	0	0	0	-0.0659480645353259	0	0.0110411413512123	0	0	0.0239560667406755	-0.101149422958845	0.0360519447108615	0	0	0	0	0	0	0	-0.0474186327904006	0.00668082897732668	0	0.019392464748353	0	0	0	0	0	0.0236291906371715	-0.023839371189874	0	0.0747234492643807	0	0
SOX5	0	0	0	0	0	0	0	0	0	0	0	0	0	0	0	0	0	0	0	0	0	0	0	0	0	0	0	0	0	0	0	0	0	0	0	0	0	0	0	0	0	0	0	0	0	0	0	0	0
SOX6	0	0	0	0	0	0	0	0	0	0	0	0	0	0	0	0	0	0	0	0	0	0	0	0	0	0	0	0	0	0	0	0	0	0	0	0	0	0	0	0	0	0	0	0	0	0	0	0	0
SOX7	0	0	0	0	0	0	0	0	0	0	0	0	0	0	0	0	0	0	0	0	0	0	0	0	0	0	0	0	0	0	0	0	0	0	0	0	0	0	0	0	0	0	0	0	0	0	0	0	0
SOX8	0	0	0	0	0	0	0	0.0442542521117067	0	0	0	0	0	0	0	0.0724040503226996	0	0.00733105616622048	0	0	0	0	0	0	0	0	0	0	0	0	0	0	0	0	0	0	0	0	0	0	0	0	0	0	0	0	0	0	0
SOX9	0	0	0	0	0	0	0	0	0	0	0	0	0	0.0242159721679966	0	0	0.0261313529595461	0	0	0	0	0.0170869338883732	0.00554504847241202	0	0	0	0.0221227861867038	0	0	0	0	0	0	0	0	0	0	0.0239127918638554	0	0	0	0	0	0	0	0	0	0	0
SP100	0	0	0	0	0	0	0	0	0	0	0	0	0	0	0	0	0	0	0	0	0	0	0	0	0	0	0	0	0	0	0	0	0	0	0	0	0	0	0	0	0	0.00579427896490759	0	0	0	0	0	0	-0.0136067323712196
SP110	0	0	0	0	0	0	0	0	0	0	0	0	0	0	0	0	0	0	0	0	0	0	0	0	0	0	0	0	0	0	0	0	0	0	0	0	0	0	0	0	0	0	0	0	0.00535445800818622	0	0	0	0
SP140	0	0	0	0	0.0831971587754423	0	0	0	0	0	0	0	0	0	0	0	0	0	0	0	0	0	0	0	0	0	0	0	0	0	0	0	0	0	0	0	0	0	0	0	0	0	0	0	0	0	0	0	0
SP3	0	0	0	0	0	0	0	0	0	0	0	0	0	0	0	0	0	0	0	0	0	0	0	0	0	0	0	0	0	0	0	0	0	0	0	0	0	0	0	0	0	0	0	0	0	0	0	0	-0.00816120312101498
SP6	0	0	0	0	0	0	0	0	0	0	0	0	0	0	0	0	0	0	0	-0.0159790989126773	0	0	0	0	0	0	0	0	0	0	0	0	0	0	0	0	0	0	0	0	0	0	0	0	0	0	0	0	0
SP7	0	0	0	0	0	0	0	0	0	0	0	0	0	0	0	0	0	0	0	0	0	0	0	0	0	0	0	0	0	0	0	0	0	0	0	0	0	0	0	0	0	0	0	0	0	0	0	0	0
SP8	0	0	0	0	0	0	0	0	0	0	0	0	0	0	0	0	0	0	0	0	0	0	0	0	0	0	0	0	0	0	0	0	0	0	0	0	0	0	0	0	0	0	0	0	0	0	0	0	0
SP9	0	0	0	0	0	0	0	0	0	0	0	0	0	0	0	0	0	0	0	0	0	0	0	0	0	0	0	0	0	0	0	0	0	0	0	0	0	0	0	0	0	0	0	0	0	0	0	0	0
SPDEF	0	0	0	0	0	0	0	0	0	0	-0.0117871378183843	0.0589966102009249	0	-0.0196456370628474	0	0	0	0	0	0	0	0	0	0	0	0	0	0	0	0	0	0	0	0	0	0	0	0	0	0	0	0	0	0	0	0	0	0	0
SPEN	0	0	0	0	0	0	0	0	0	0	0	0	0	0	0	0	0	0	0	0	0	0	0	0	0	0	0	0	0	0	0	0	0	0	0	0	0	0	0	0	0	0	0	0	0	0	0	0	-0.0140029667505766
SPI1	0	0	0	0	0	0	0	0.455712811069127	0	0	0	0	0	0	0	0	0	0	0	0	0	0	0	0	0	0	0	0	0	0	0	0	0	0	0	0	0	0	0	0	0	0	0	0	0	0	0	0	0
SPIB	0	0	0	0	0	0	0	0	0	0	0	0	0	0	0	0	0	0	0	0	0	0.0834592948778407	0	0	0	0	0	0	0	0	0	0	0	0	0	0	0	0.0493016174258262	0	0	0	0	0	0	0	0	0	0	0
SRCAP	0	0	0	0	0	0	0	0	0	0	0	0	0	0	0	0	0	0	0	0	0	0	0	0	0	0	0	0	0	0	0	0	0	0	0	0	0	0	0	0	0	0	0	0	0	0	0	0	0
SREBF1	0	0	0	0.0325444473194202	0	0	0	0	0	0	0	0	0	0	0	0	0	0	0	0	0	0	0	0	0	0	0	0	0	0	0	0	0	0	0	0	0	0	0	0	0	0	0	0	0	0	0	0	0
SREBF2	0	0	0	0	0	0	0	0	0	0	0	0	0	0	0	0	0	0	0	0	0	0	0	0	0	0	0	0	0	0	0	0	0	0	0	0	0	0	0	0	0	0	0	0	0	0	0	0	0
ST18	0	0	0	0	0	0	0	0	0	0	0	0	0	0	0	0	0	0	0	0	0	0	0	0	0	0	0	0	0	0	0	0	0	0	0	0	0	0	0	0	0	0	0	0	0	0	0	0	0
STAT1	0	0	0	0	0	0	0	0	0	0	0	0	0	0	0	0	0	0	0	-0.0786653277198281	0	-0.00914139465306327	0	0	0	0.029198788940566	0.0784039001538841	0	0	0.0188726999464291	0	0	0	0	0.185347835915989	0	0.0400732797352028	-0.0415178215182301	0	0	0	0	0	0	0.0154062215284058	0	0	0	-0.00325454915035212
STAT2	0	0	0	0	0	0	0	0	0	0	0	0	0	0	0	0	0	0	0	0	0	0	0	0	0	0	0	0	0	0	0	0	0	0	0	0	0	0	0	0	0	0	0	0	0.00691461978542547	0	0	0	0
STAT4	0	0	0	0	0.129645471790602	0	0	0	0	0	0	0	0	0	0	0	0	0	0	0	0	0	0	0	0	0	0	0	0	0	0	0	0	0	0	0	0	0	0	0	0.00132676918243728	0	0	0	0	0	0	0	0
TAL1	0	0	0	0	0	0	0	0	0	0	0	0	0	0	0	0	0	0	0	0	0	0	0	0	0	0	0	0	0	0	0	0	0	0	0	0	0	0	0	0	0	0	0	0	0	0	0	0	0
TBPL1	0	0	0	0	0	0	0	0	0	0	0	0	0	0	0	0	0	0	0	0	0	0	0	0	0	0	0	0	0	0	0	0	0	0	0	0	0	0	0	0	0	0	0	0	0	0	0	0	0
TBX10	0	0	0	0	0	0	0	0	0	0	0	0	0	0	0	0	0	0	0	0	0	0	0	0	0	0	0	0	0	0	0	0	0	0	0	0	0	0	0	0	0	0	0	0	0	0	0	0	0
TBX18	0	0	0	0	0	0	0	0	0	0	0	0	0	0	0	0	0	0	0	0	0	0	0	0	0	0	0	0	0	0	0	0	0	0	0	0	0	0	0	0	0	0	0	0	0	0	0	0	0
TBX2	0	0	0	0	0	0	0	0	0	0	0	0	0	0	0	0	0	0	0	0	0	0	0	0	0	0	0	0	0	0	0	0	0	0	0	0	0	0	0	0	0	0	0	0	0	0	0	0	0
TBX21	0	0	0	0	0.0303134005475474	0	0	0	0	0	0	0	0	0	0	0	0	0	0	0	0	0	0	0	0	0	0	0	0	0	0	0	0	0	0	0	0	0	0	0	0	0	0	0	0	0	0	0	0
TBX3	0	0.00240902239150616	0	0	0	0	0	0	0	0	0	0	0	-0.0145351611884852	0	0	0.00369134654342026	0	0	0	0	0	0	0	0.00795458286637938	0	0.00362891626052612	0	0	0	0	0	0	0	0.0230302823356657	0	0	0	0	0	0	0	0	0	0	0	0	0	0
TCF20	0	0	0	0	0	0	0	0	0	0	0	0	0	0	0	0	0	0	0	0	0	0	0	0	0	0	0	0	0	0	0	0	0	0	0	0	0	0	0	0	0	0	0	0	0	0	0	0	-0.00378324055290261
TCF4	0	0	0.0731958338843865	0	0	0.0231402235450516	0	0	0.0980132606131315	0	0	0	0	0	0	0	0	0	0	-0.0106498970905648	0	0.205567652550673	0	0	0	-0.00872856250094162	0	0	0.0910133760322844	0.0331746950013487	0	0	0	0.042675063002678	0.00528262709447449	0	0	0.0884663625659711	0	0	0	0	0	0.0457594650475363	0	0	0	0	0
TCF7	0	0	0	0	0	0	0	0	0	0	0	0	0	0	0	0	0	0	0	0	0	0	0	0	0	0	0	0	0	0	0	0	0	0	0	0	0	0	0	0	0.00462457150036523	0	0	0	0	0	0	0	0
TCF7L1	0	0	0	0	0	0	0	0	0	0	0	0	0	0	0	0	0	0	0	0	0	0	0	0	0	0	0	0	0	0	0	0	0	0	0	0	0	0	0	0	0	0	0	0	0	0	0	0	0
TCF7L2	0	0	0	0	0	0	0	0	0	0	0	0	0	0	0	0	0	0	0	0	0	0	0	0	0	0	0	0	0	0	0	0	0	0	0	0	0	0	0	0	0	0	0	0	0.0151675325945103	0	0	0	0
TEAD3	0	0	0	0	0	0	0	0	0	0	0	0	0	0	0	0	0	0	0	0	0	0	0	0	0	0	0	0	0	0	0	0	0	0	0	0	0	0	0	0	0	0	0	0	0	0	0	0	0
TEAD4	0	0	0	0	0	0	0	0	0	0	0	0	0	0	0	0	0	0	0	0	0	0	0	0	0	0	0	0	0	0	0	0	0	0	0	0	0	0	0	0	0	0	0	0	0	0	0	0	0
TET2	0	0	0	0	0	0	0	0	0	0	0	0	0	0	0	0	0	0	0	0	0	0	0	0	0	0	0	0	0	0	0	0	0	0	0	0	0	0	0	0	0	0	0	0	0	0	0	0	-0.00402565367648954
TFAP2A	0	0	0	0	0	0	0	0	0	0	0	0	0	0	0	0	0	0	0	0	0	0	0	0	0	0	0	0	0	0	0	0	0	0	0	0	0	0	0	0	0	0	0	0	0	0	0	0	0
TFAP2B	0	0	0	0	0	0	0	0	0	0	0	0.0330882238224172	0	0	0	0	0	0	0	0	0	0	0	0	0	0	0	0	0	0	0	0	0	0	0	0	0	0	0	0	0	0	0	0	0	0	0	0	0
TFAP2C	0	0	0	0	0	0	0	0	0	0	0	0	0	0	0	0	0	0	0	0	0	0	0	0	0.00574777984712847	0.14706011412342	0	0	0	0	0	0	0	0	0.0218279115770565	0	0	0	0	0	0	0	0	0	0	0	0	0	0
TFCP2L1	0	0	0	0	0	0	0	0	0	0	0	0	0	0	0	0	0	0	0	-0.000829998967825577	0	0.0117329581371687	0	0	0.00531072209423423	0.0607699742954899	0	0.0422133089222894	0	0	0	0	0	0	0	0	-0.0033617386626096	0.0918892433919162	0	0	0	0	0	0	0	0	0	0	0
TFDP1	0	0	0	0	0	0	0	0	0	0	0	0	0	0	0	0	0	0	0	0	0	0	0	0	0	0	0	0	0	0	0	0	0	0	0	0	0	0	0	0	0	0	0	0	0	0	0	0	0
TFDP2	0	0	0	0	0	0	0	0	0	0	0	0	0	0	0	0	0	0	0	0	0	0	0	0	0	0	0.0121840404137605	0	-0.108912823647364	0	0	0	0	0	0	0	0	0	0	0	0	0	0	0.031011048847289	-0.021269182152056	0	0	0	0
TFEC	0	0	0	0	0	0	0	0	0	0	0	0	0	0	0	0	0	0	0	0	0	0	0	0	0	0	0	0	0	0	0	0	0	-0.00810558856287481	0	0	0	0	0	0	0	0	0	0	0	0	0	0	0
TGIF1	0	0	0	0	0	0	0	0	0	0	0	0	0	0	0	0	0	0	0	0	0	0	0	0	0	0	0	0	0	0	0	0	0	0	0	0	0	0	0	0	0	0	0	0	0	0	0	0	0
THRB	0	0	0	0	0	0	0	0	0	0	0	0	0	0	0	0	0	0	0	0	0	0	0	0	0	0	0	0	0	0	0	0	0	0	0	0	0	0	0	0	0	0	0	0	0	0	0	0	0
THYN1	0	0	0	0	0	0	0	0	0	0	0	0	0	0	0	0	0	0	0	0	0	0	0	0	0	0	0	0	0	0	0	0	0	0	0	0	0	0	0	0	0	0	0	0	0	0	0	0	0
TIGD4	0	0	0	0	0	0	0	0	0	0	0	0	0	0	0	0	0	0	0	0	0	0	0	0	0	0	0	0	0	0	0	0	0	0	0	0	0	0	0	0	0	0	0	0	0	0	0	0	0
TIPARP	0	0.12349050552886	0	0	0	0	0	0	0	0	0	0	0	0	0	0	0.0321971173259552	0	0	0	0	0	0	0	0	0	0	0	0	0	0	0	0	0	0	0	0	0	0	0	0	0	0	0	0	0	0.00713381175351993	0	0
TP53	0	0	0	0	0	0	0	0	0	0	0	0	0	0	0	0	0	0	0	0	0	0	0	0	0	0	0	0	0	0	0	0	0	0	0	0	0	0	0	0	0	0	0	0	0	0	0	0	0
TP63	0	0	0	0	0	0.055238952490016	0.0350372562450596	0	0	0	0	0	0	0	0.020970934204923	0	0	0	0	0	0.283980951608146	0	0	0	0	0	0	0	0.109638267428258	0	0	-0.0615888993143865	0	0.0341664039545273	0	0	0	0	0	0	0	0	0	0	0	0	0	0	0
TP73	0	0	0	0	0	0	0	0	0	0	0	0	0	0	0	0	0	0	0	0	0	0	0	0	0	0	0	0	0	0	0	0	0	0	0	0	0	0	0	0	0	0	0	0	0	0	0	0	0
TRPS1	0	-0.00665661767943497	0	0.0284815553732803	0	0	0	0	0	0	0	0	0	0	0	0	0	0	-0.0126213023569439	0	0	0	0	0	0	0	0	0	0	0	0	0	0	0	0	0	0	0	0	0	0	0	0	0	0	0	0	0	0
TSC22D1	0	0	0	0	0	0	0	0	0	0	0	0	0	0	0	0	0.00511237751396949	0	0	0	0	0.119146512710982	0	0	0.0218324923312843	0	0	0	0	-0.0258713033073994	-0.00352778924118174	0	0	0	0.0142082329850964	0	0	0.090200845757537	0	0	0	0	0	0.00967911592245705	0	0	0.0563746704755437	0	0
TSC22D3	0	0	0	0	0.0395443301849022	0	0	0	0	0	0	0	0	-0.0167631974069314	0	0	0.00300955739778818	0	0	-0.0104873839221325	0	0	0	0.115145289023798	0.0198041419108565	0	0	0.0162036130023613	0	0	-0.0304632810567725	0	0	0	0	0	0	0	-0.021735837415819	0	0	0.00968532501709448	0	0	0.013138596188162	0	0	0	-0.00837808778365246
TSC22D4	0	0	0	0	0	0	0	0	0	0	0	0	0	0	0	0	0	0	0	0	0	0	0	0	0	0	0	0	0	0	0	0	0	0	0	0	0	0	0	0	0	0	0	0	0	0	0	0	0
TSHZ2	0	0	0	0	0	0	0	0	0	0	0	0	0	0	0	0	0	0	0	0	0.0450821582862827	0	0	0	0	0.048117461026473	0	0	0	0.0100695420538613	0	0.0100936803704595	0	0	0	0	-0.0177852009801425	0.0443002449586606	0	0	0	0	0	0	0	0	0	0	0
TSHZ3	0	0	0	0	0	0	0	0	0	0	0	0	0	0	0	0	0	0	0	0	0	0	0	0	0	0	0	0	0	0	0	0	0	0	0	0	0	0	0	0	0	0	0	0	0	0	0	0	0
TWIST1	0	0	0	0	0	0	0	0	0	0	0	0	0	0	0	0	0	0	0	0	0	0	0	0	0	0	0	0	0	0	0	0	0	0	0	0	0	0	0	0	0	0	0	0	0	0	0	0	0
TWIST2	0	0	0	0	0	0	0	0	0	0	0	0	0	0	0	0	0	0	0	0	0	0	0	0	0	0	0	0	0	0	0	0	0	0	0	0	0	0	0	0	0	0	0	0	0	0	0	0	0
VAX2	0	0	0	0	0	0	0	0	0	0	0	0	0	0	0	0	0	0	0	0	0	0	0	0	0	0	0	0	0	0	0	0	0	0	0	0	0	0	0	0	0	0	0	0	0	0	0	0	0
WT1	0	0	0	0	0	0	0	0	0	0	0	0	0	0	0	0	0	0	0	0	0	0	0	0	0	0	0	0	0	0	0	0	0	0	0	0	0	0	0	0	0	0	0	0	0	0	0	0	0
XBP1	0	0	0	0.137395156069074	0	0	0	0	0	0	0	0	0	0	0	0	0	0	0	0	0	0	0	0	0	0	0	0	0	0	0	0	0	0	0	0	0	0	0	0	0	0	0	0.0286133096689823	-0.0252380608907881	0	0	0	0.0115634946447795
YBX1	0	0	0	0	0	0	0	0	0	0	0	0	0	0.129184070888915	0	-0.0458048012651448	0	0	0	0.0814043305512926	0	0	-0.0486360255331585	-0.034050226650528	-0.0335729391160922	-0.151254857442079	0	-0.0305895807374661	0	-0.02688519447354	0.0310612872877788	-0.0196105080211578	-0.0560616281058017	0.0350813083003283	-0.0309655664931225	0	0.0631243156820852	-0.0584519410735228	0	0	0	0	0	0	0	0	0	0	0
YBX3	0	0	0	0	0	0	0.0112908393886743	0	0	0	0	0	0	0	0	0.110484358260228	0	0	0	0	0	0	0	0	0	0	0	0	0	0	0	0	0	0	0	0	0	0	0	0	0	0	0	0	0	0	0	0	0
ZBED2	0	0	0	0	0	0	0	0	0	0	0	0	0	0	0	0	0	0	0	0	0	0	0.213661955661297	0	0	0	0	0	0	0	0	0.302260823411839	0	0	0	0	0	0	0	0	0	0	0	0	0	0	0	0	0
ZBED9	0	0	0	0	0	0	0	0	0	0	0	0	0	0	0	0	0	0	0	0	0	0	0	0	0	0	0	0	0	0	0	0	0	0	0	0	0	0	0	0	0	0	0	0	0	0	0	0	0
ZBTB1	0	0	0	0	0	0	0	0	0	0	0	0	0	0	0	0	0	0	0	0	0	0	0	0	0	0	0	0	0	0	0	0	0	0	0	0	0	0	0	0	0	0	0	0	0	0	0	0	-9.6499985852083e-05
ZBTB10	0	0	0	0	0	0	0	0	0	0	0	0	0	0	0	0	0	0	0	0	0	0	0	0	0	0	0	0	0	0	0	0	0	0	0	0	0	0	0	0	0	0	0	0	0	0	0	0	0
ZBTB16	0	0	0	0	0	0	0	0	0	0	0	0	0	0	0	0	0	0	0	0	0	0	0	0	0	0	0	0	0	0	0	0	0	0	0	0	0	0	0	0	0	0	0	0	0	0	0	0	0
ZBTB18	0	0	0	0.0478848922206461	0	0	0	0	0	0	0	0	0	0	0	0	0	0	0	0	0	0	0	0	0	0	0	0	0	0	0	0	0	0	0	0	0	0	0	0	0	0	0	0	0	0	0	0	0
ZBTB20	0	0	0	0	0	0	0	0	0	0	0	0	0	0	0	0	0	0	0	-0.0259811892034854	0	0.00550208918828311	0	0.0130268676070041	0	0	0	0	0	0	0	0	0	0	0	0	-0.00126574036988203	0.0773897219236007	0	0	0	0	0	0	0	0.133059926549811	0.0268258739283897	0	-0.00384842042561013
ZBTB32	0	0	0	0	0	0	0	0	0	0	0	0	0	0	0	0	0	0	0	0	0	0	0	0	0	0	0	0	0	0	0	0	0	0	0	0	0	0	0	0	0	0	0	0	0	0	0	0	0
ZBTB37	0	0	0	0	0	0	0	0	0	0	0	0	0	0	0	0	0	0	0	0	0	0	0	0	0	0	0	0	0	0	0	0	0	0	0	0	0	0	0	0	0	0	0	0	0	0	0	0	0
ZBTB41	0	0	0	0.0204444429357293	0	0	0	0	0	0	0	0	0	0	0	0	0	0	0	0	0	0	0	0	0	0	0	0	0	0	0	0	0	0	0	0	0	0	0	0	0	0	0	0	0	0	0	0	0
ZBTB43	0	0	0	0	0	0	0	0	0	0	0	0	0	0	0	0	0	0	0	-0.0126080276677332	0	0	0	0	0.010803587930572	0	0	0	0	0	0	0	0	0	0	0	0	0	0	0	0	0.0164890457097708	0	0	0	0	0	0	0
ZBTB7A	0	0	0	0	0	0	0	0	0	0	0	0	0	0	0	0	0	0	0	0	0	0	0	0	0	0	0	0	0	0	0	0	0	0	0	0	0	0	0	0	0	0	0	0	0	0	0	0	0
ZBTB7C	0	0	0	0	0	0	0	0	0	0	0	0	0	0	0	0	0	0	0	0	0	0	-0.0541598173694401	0	0	0	0	0	0	0	0	0	0	0	0	0	0	0	0	0	0	0	0	0	0	0	0	0	0
ZEB1	0	0	0	0	0	0.0323288615345935	0.0516981377803774	0	0	0	0	0	0	0	0.118442609105456	0	0	0	0	0	0	0	0	0	0	0	0	0	0	0	0	0	0	0	0	0	0	0	0	0	0	0	0	0.0188187055704379	0	0	0	0	0
ZEB2	0	0	0.0669611162584446	0	0.0279890020275518	0.100676652959421	0.055957278403154	0.179345192512796	0.0643649034193284	0	0	0	0	0	0.00815637606945878	0	0	0	0	0	0	0	0	0	0	0	0	0	0	0	0	0	0	0	0	0	0	0	0	0	0	0.000875482827716441	0	-0.00119908551073391	0.00106368365135416	0	0	0	-0.0250914733786915
ZFAT	0	0	0	0	0	0	0	0	0	0	0	0	0	0	0	0	0	0	0	0	0	0	0	0	0	0	0	0	0	0	0	0	0	0	0	0	0	0	0	0	0	0	0	0	0	0	0	0	0
ZFHX3	0	0	0	0	0	0	0	0	0	0	0	0	0	0	0	0	0	0	0	0	0	0	0	0	0	0	0	0	0	0	0	0	0	0	0	0	0	0	0	0	0	0	0	0	0	0	0	0	0
ZFHX4	0	0	0	0	0	0	0	0	0	0	0	0	0	0	0	0	0	0	0	0	0	0	0	0	0	0	0	0	0	0	0	0	0	0	0	0	0	0	0	0	0	0	0	0	0	0	0	0	0
ZFP1	0	0	0	0	0	0	0	0	0	0	0	0	0	0	0	0	0	0	0	0	0	0.0273733770671098	0	0	0	0	0	0	0	0	0	0	0	0	0	0	0	0	0	0	0	0	0	0	0	0	0	0	0
ZFP2	0	0	0	0	0	0	0	0	0	0	0	0	0	0	0	0	0	0	0	0	0	0	0	0	0	0	0	0	0	0	0	0	0	0	0	0	0	0	0	0	0	0	0	0	0	0	0	0	0
ZFP28	0	0	0	0	0	0	0	0	0	0	0	0	0	0	0	0	0	0	0	0	0	0	0	0	0	0	0	0	0	0	0	0	0	0	0	0	0	0	0	0	0	0	0	0	0	0	0	0	0
ZFP36	0	0.0844690067436664	0	0	0	0	0	0	0	0	0	0	0	0	0	0	0.0177056293797054	0	0	-0.0136390152380403	0	0	0.020292560536851	0.0217528576335693	0.0412723701883654	0	0	0.0319839209213882	0	0	-0.0134854972240821	0	0	0	0	0	0	0	0	0	0	0.035178709171207	0	0	0.0153331578774902	0	0	0	-0.0106309578883926
ZFP36L1	0	-0.0284024944739883	0	0	0	0	0	0	0	0	0	-0.0385696769749491	0	0	0	0	0.0172523109097666	0	0	-0.107760804751332	0	0	0	0	0.0136639101279407	0.0234272405821158	0	0.0291030863040922	0	0	0	0	0.147573286013441	0	0.0123600473859142	0	0	0	0.0755866280642444	0	0	0.0134456118759169	0	-0.00143452256532954	0.0433726387377842	0	0	0	-0.0165672376816303
ZFP36L2	0	-0.000126420832057742	0	0	0.0400332369368286	0	0	0	0	0	0	0	0	0	0	0	0.0171079418403226	0	0	0	0.010544112521678	0	0	0.030557967327081	-0.000814654680435238	0	0	0.0264808097496359	0	0	0	0	0	0	0	0	-0.0107881291487733	0	0	0	0	0	0	0	0	0	0	0	-0.00333941238276932
ZFP92	0	0	0	0	0	0	0	0	0	0	0	0	0	0	0	0	0	0	0	0	0	0	0	0	0	0	0	0	0	0	0	0	0	0	0	0	0	0	0	0	0	0	0	0	0	0	0	0	0
ZFPM2	0	0	0	0	0	0	0	0	0	0	0	0	0	0	0	0	0	0	0	0	0	0	0	0	0	0	0	0	0	0	0	0	0	0	0	0	0	0	0	0	0	0	0	0	0	0	0	0	0
ZGPAT	0	0	0	0	0	0	0	0	0	0	0	0	0	0	0	0	0	0	0	0	0	0	0	0	0	0	0	0	0	0	0	0	0	0	0	0	0	0	0	0	0	0	0	0	0	0	0	0	0
ZIC2	0	0	0	0	0	0	0	0	0	0	0	0	0	0	0	0	0	0	0	0	0	0	0	0	0	0	0	0	0	0	0	0	0	0	0	0	0	0	0	0	0	0	0	0	0	0	0	0	0
ZIC3	0	0	0	0	0	0	0	0	0	0	0	0	0	0	0	0	0	0	0	0	0	0	0	0	0	0	0	0	0	0	0	0	0	0	0	0	0	0	0	0	0	0	0	0	0	0	0	0	0
ZIC4	0	0	0	0	0	0	0	0	0	0	0	0	0	0	0	0	0	0	0	0	0	0	0	0	0	0	0	0	0	0	0	0	0	0	0	0	0	0	0	0	0	0	0	0	0	0	0	0	0
ZIC5	0	0	0	0	0	0	0	0	0	0	0	0	0	0	0	0	0	0	0	0	0	0	0	0	0	0	0	0	0	0	0	0	0	0	0	0	0	0	0	0	0	0	0	0	0	0	0	0	0
ZMAT1	0	0	0	0	0	0	0	0	0	0	0	0	0	0	0	0	0	0	0	0	0	0	0	0.0203403162700065	0	0	0	0	0	0	0	0	0	0	0	0	0	0	0	0	0	0	0	0	0	0	0	0	0
ZMAT3	0	0	0.0381307486554244	0	0	0.224797535839323	0.0932234250842953	0	0.0285747300661436	0	0	0	0	0	0	0	0	0	0	0	0	0	0	0	0	0	0	0	0	0	0	0	0	0	0	0	0	0	0	0	0	0	0	0	0	0	0	0	0
ZNF114	0	0	0	0	0	0	0	0	0	0	0	0	0	0	0	0	0	0	0	0	0	0	0	0	0	0	0	0.0159469615484415	0	0	0	0	0	0	0	0	0	0	0	0	0	0	0	0	0	0	0	0	0
ZNF117	0	0	0	0	0	0	0	0	0	0	0	0	0	0	0	0	0	0	0	0	0	0	0	0	0	0	0	0	0	0	0	0	0	0	0	0	0	0	0	0	0	0	0	0	0	0	0	0	0
ZNF134	0	0	0	0	0	0	0	0	0	0	0	0	0	0	0	0	0	0	0	0	0	0	0	0	0	0	0	0	0	0	0	0	0	0	0	0	0	0	0	0	0	0	0	0	0	0	0	0	0
ZNF141	0	0	0	0	0	0	0	0	0	0	0	0	0	0	0	0	0	0	0	0	0	0	0	0	0	0	0	0	0	0	0	0	0	0	0	0	0	0	0	0	0	0	0	0	0	0	0	0	0
ZNF154	0	0	0	0	0	0	0	0	0	0	0	0	0	0	0	0	0	0	0	0	0	0	0	0	0	0	0	0	0	0	0	0	0	0	0	0	0	0	0	0	0	0	0	0	0	0	0	0	0
ZNF165	0	0	0	0	0	0	0	0	0	0	0	0	0	0	0	0	0	0	0	0	0	0	0	0	0	0	0	0	0	0	0	0	0	0	0	0	0	0	0	0	0	0	0	0	0	0	0	0	0
ZNF212	0	0	0	0	0	0	0	0	0	0	0	0	0	0	0	0	0	0	0	0	0	0	0	0	0	0	0	0	0	0	0	0	0	0	0	0	0	0	0	0	0	0	0	0	0	0	0	0	0
ZNF217	0	0	0	0	0	0	0	0	0	0	0	0	0	0	0	0	0	0	0	0	0	0	0	0	0	0	0	0	0	0	0	0	0	0	0	0	0	0	0	0	0	0	0	0	0.0102424617731627	0	0	0	-0.00888695735653218
ZNF267	0	0	0	0	0	0	0	0	0	0	0	0	0	0	0	0	0	0	0	0	0	0	0	0	0	0	0	0	0	0	0	0	0	0	0	0	0	0	0	0	0	0	0	0	0	0	0	0	-0.00232579074257629
ZNF277	0	0	0	0	0	0	0	0	0	0	0	0	0	0	0	0	0	0	0	0	0	0	0	0	0	0	0	0	0	0	0	0	0	0	0	0	0	0	0	0	0	0	0	0	0	0	0	0	0
ZNF280B	0	0	0	0	0	0	0	0	0	0	0	0	0	0	0	0	0	0	0	0	0	0	0	0	0	0	0	0	0	0	0	0	0	0	0	0	0	0	0	0	0	0	0	0	0	0	0	0	0
ZNF282	0	0	0	0	0	0	0	0	0	0	0	0	0	0	0	0	0	0	0	0	0	0	0	0	0	0	0	0	0	0	0	0	0	0	0	0	0	0	0	0	0	0	0	0	0	0	0	0	0
ZNF284	0	0	0	0	0	0	0	0	0	0	0	0	0	0	0	0	0	0	0	0	0	0	0	0	0	0	0	0	0	0	0	0	0	0	0	0	0	0	0	0	0	0	0	0	0	0	0	0	0
ZNF292	0	0	0	0	0	0	0	0	0	0	0	0	0	0	0	0	0	0	0	0	0	0	0	0	0	0	0	0	0	0	0	0	0	0	0	0	0	0	0	0	0	0	0	0	0	0	0	0	0
ZNF296	0	0	0	0	0	0	0	0	0	0	0	0	0	0	0	0	0	0	0	0	0	0	0	0	0	0	0	0	0	0	0	0	0	0	0	0	0	0	0	0	0	0	0	0	0	0	0	0	0
ZNF30	0	0	0	0	0	0	0	0	0	0	0	0	0	0	0	0	0	0	0	0	0	0	0	0	0	0	0	0	0	0	0	0	0	0	0	0	0	0	0	0	0	0	0	0	0	0	0	0	0
ZNF322	0	0	0	0	0	0	0	0	0	0	0	0	0	0	0	0	0	0	0	-0.0124254064695922	0	0	0	0	0	0	0	-0.0821619662760582	0	0	0	0	0.0523249125835053	0	0	0.0562425947571301	0	0	0	0	0	0	0	0	0	0	0	0	0
ZNF331	0	0	0	0	0.0495230397356565	0	0	0.0302325339187048	0	0	0	0	0	0	0	0	0	0	0	0	0	0	0	0	0	0	0	0	0	0	0	0	0	0	0	0	0	0	0	0	0	0	0	0	0	0	0	0	0
ZNF334	0	0	0	0	0	0	0	0	0	0	0	0	0	0	0	0	0	0	0	0	0	0	0	0	0	0	0	0	0	0	0	0	0	0	0	0	0	0	0	0	0	0	0	0	0	0	0	0	0
ZNF362	0	0	0	0	0	0	0	0	0	0	0	0	0	0	0	0	0	0	0	0	0	0	0	0	0	0	0	0	0	0	0	0	0	0	0	0	0	0	0	0	0	0	0	0	0	0	0	0	0
ZNF365	0	0	0	0	0	0	0	0	0	0	0	0	0	0	0	0	0	0	0	0	0	0	0	0	0	0	0	0	0	0	0	0	0	0	0	0	0	0	0	0	0	0	0	0	0	0	0	0	0
ZNF367	0	0	0	0	0	0	0	0	0	0	0	0	0	0	0	0	0	0	0	0	0	0	0	0	0	0	0	0	0	0	0	0	0	0	0	0	0	0	0	0	0	0	0	0	0	0	0	0	0
ZNF384	0	0	0	0	0	0	0	0	0	0	0	0	0	0	0	0	0	0	0	0	0	0	0	0	0	0	0	0	0	0	0	0	0	0	0	0	0	0	0	0	0	0	0	0	0	0	0	0	0
ZNF385B	0	-0.0236303133399188	0	0.0404295675802263	0	0	0	0	0	0	0	0	0	0	0	0	0	0	0	0	0	0	0	0	0	0	0	0	0	0	0	0	0	0	0	0	0	0	0	0	0	0	0	0	0	0	0	0	0
ZNF385D	0	0	0	0	0	0	0	0	0	0	0	0	0	0	0	0	0	0	0	0	0	0	0	0	0	0	0	0	0	0	0	0	0	0	0	0	0	0	0	0	0	0	0	0	0	0	0	0	0
ZNF395	0	0	0	0	0	0	0	0	0	0	0	0	0	0	0	0	0	0	0	0	0	0	0	0	0	0	0	0	0	0	0	0	0	0	0	0	0	0	0	0	0	0	0	0	0	0	0	0	0
ZNF397	0	0	0	0	0	0	0	0	0	0	0	0	0	0	0	0	0	0	0	0	0	0	0	0	0	0	0	0	0	0	0	0	0	0	0	0	0	0	0	0	0	0	0	0	0	0	0	0	0
ZNF404	0	0	0	0	0	0	0	0	0	0	0	0	0	0	0	0	0	0	0	0	0	0	0	0	0	0	0	0	0	0	0	0	0	0	0	0	0	0	0	0	0	0	0	0	0	0	0	0	0
ZNF415	0	0	0	0	0	0	0	0	0	0	0	0	0	0	0	0	0	0	0	0	0	0	0	0	0	0	0	0	0	0	0	0	0	0	0	0	0	0	0	0	0	0	0	0	0	0	0	0	0
ZNF418	0	0	0	0	0	0	0	0	0	0	0	0	0	0	0	0	0	0	0	0	0	0	0	0	0	0	0	0	0	0	0	0	0	0	0	0	0	0	0	0	0	0	0	0	0	0	0	0	0
ZNF425	0	0	0	0	0	0	0	0	0	0	0	0	0	0	0	0	0	0	0	0	0	0	0	0	0	0	0	0	0	0	0	0	0	0	0	0	0	0	0	0	0	0	0	0	0	0	0	0	0
ZNF428	0	0	0	0	0	0	0	0	0	0	0	0	0	0	0	0	0	0	0	0	0	0.0391100850318823	0	0	0	-0.0627898822240094	0.0303327052479133	0	0	-0.00326986569753054	0	0	0	0	-0.0370331206578782	0	0.0195939246086874	0.0249535743467571	0	0	0	0	0	0	0	0	0	0	0
ZNF431	0	0	0	0	0	0	0	0	0	0	0	0	0	0	0	0	0	0	0	0	0	0	0	0	0	0	0	0	0	0	0	0	0	0	0	0	0	0	0	0	0	0	0	0	0	0	0	0	0
ZNF451	0	0	0	0	0	0	0	0	0	0	0	0	0	0	0	0	0	0	0	0	0	0	0	0	0	0	0	0	0	0	0	0	0	0	0	0	0	0	0	0	0	0	0	0	0	0	0	0	-0.00605977961866948
ZNF462	0	0	0	0	0	0	0	0	0	0	0	0	0	0	0	0	0	0	0	0	0	0	0	0	0	0	0	0	0	0	0	0	0	0	0	0	0	0	0	0	0	0	0	0	0	0	0	0	0
ZNF469	0	0	0	0	0	0	0	0	0	0	0	0	0	0	0	0	0	0	0	0	0	0	0	0	0	0	0	0	0	0	0	0	0	0	0	0	0	0	0	0	0	0	0	0	0	0	0	0	0
ZNF488	0	0	0	0	0	0	0	0	0	0	0	0	0	0	0	0	0	0	0	0	0	0	0	0	0	0	0	0	0	0	0	0	0	0	0	0	0	0	0	0	0	0	0	0	0	0	0	0	0
ZNF503	0	0	0	0	0	0	0	0	0	0	0	0	0	0	0	0	0	0	0	0	0	0	0	0	0	0	0	0	0	0	0	0	0	0	0	0	0	0	0	0	0	0	0	0	0	0	0	0	0
ZNF506	0	0	0	0	0	0	0	0	0	0	0	0	0	0	0	0	0	0	0	0	0	0	0	0	0	0	0	0	0	0	0	0	0	0	0	0	0	0	0	0	0	0	0	0	0	0.0419409696110311	0	0	0
ZNF518A	0	0	0	0	0	0	0	0	0	0	0	0	0	0	0	0	0	0	0	0	0	0	0	0	0	0	0	0	0	0	0	0	0	0	0	0	0	0	0	0	0	0	0	0	0	0	0	0	-0.00212491773960264
ZNF528	0	0	0	0	0	0	0	0	0	0	0	0	0	0	0	0	0	0	0	0	0	0	0	0	0	0	0	0	0	0	0	0	0	0	0	0	0	0	0	0	0	0	0	0	0	0	0	0	0
ZNF536	0	0	0	0	0	0	0	0	0	0	0	0	0	0	0	0	0	0	0	0	0	0	0	0	0	0	0	0	0	0	0	0	0	0	0	0	0	0	0	0	0	0	0	0	0	0	0	0	0
ZNF540	0	0	0	0	0	0	0	0	0	0	0	0	0	0	0	0	0	0	0	0	0	0	0	0	0	0	0	0	0	0	0	0	0	0	0	0	0	0	0	0	0	0	0	0	0	0	0	0	0
ZNF549	0	0	0	0	0	0	0	0	0	0	0	0	0	0	0	0	0	0	0	0	0	0	0	0	0	0	0	0	0	0	0	0	0	0	0	0	0	0	0	0	0	0	0	0	0	0	0	0	0
ZNF552	0	0	0	0	0	0	0	0	0	0	0	0	0	0	0	0	0	0	-0.00890032303357293	0	0	0	0	0	0	0	0	0	0	0	0	0	0	0	0	0	0	0	0	0	0	0	0	0	0	0	0	0	0
ZNF559	0	0	0	0	0	0	0	0	0	0	0	0	0	0	0	0	0	0	0	0	0	0	0	0	0	0	0	0	0	0	0	0	0	0	0	0	0	0	0	0	0	0	0	0	0	0	0	0	0
ZNF571	0	0	0	0	0	0	0	0	0	0	0	0	0	0	0	0	0	0	0	0	0	0	0	0	0	0	0	0	0	0	0	0	0	0	0	0	0	0	0	0	0	0	0	0	0	0	0	0	0
ZNF577	0	0	0	0	0	0	0	0	0	0	0	0	0	0	0	0	0	0	0	0	0	0	0	0	0	0	0	0	0	0	0	0	0	0	0	0	0	0	0	0	0	0	0	0	0	0	0	0	0
ZNF581	0	0	0	0	0	0	0	0	0	0	0	0	0	0	0	0	0	0	0	0	0	0	0	0	0	0	0	0	0	0	0	0	0	0	0	0	0	0	0	0	0	0	0	0	0	0	0	0	0
ZNF592	0	0	0	0	0	0	0	0	0	0	0	0	0	0	0	0	0	0	0	0	0	0	0	0	0	0	0	0	0	0	0	0	0	0	0	0	0	0	0	0	0	0	0	0	0	0	0	0	0
ZNF609	0	0	0	0	0	0	0	0	0	0	0	0	0	0	0	0	0	0	0	0	0	0	0	0	0	0	0	0	0	0	0	0	0	0	0	0	0	0	0	0	0	0	0	0	0	0.000781304721668721	0	0	0
ZNF610	0	0	0	0	0	0	0	0	0	0	0	0	0	0	0	0	0	0	0	0	0	0	0	0	0	0	0	0	0	0	0	0	0	0	0	0	0	0	0	0	0	0	0	0	0	0	0	0	0
ZNF621	0	0	0	0	0	0	0	0	0	0	0	0	0	0	0	0	0	0	0	0	0	0	0	0	0	0	0	0	0	0	0	0	0	0	0	0	0	0	0	0	0	0	0	0	0	0	0	0	-0.00341061351332887
ZNF625	0	0	0	0	0	0	0	0	0	0	0	0	0	0	0	0	0	0	0	0	0	0	0	0	0	0	0	0	0	0	0	0	0	0	0	0	0	0	0	0	0	0	0	0	0	0	0	0	0
ZNF644	0	0	0	0	0	0	0	0	0	0	0	0	0	0	0	0	0	0	0	0	0	0	0	0	0	0	0	0	0	0	0	0	0	0	0	0	0	0	0	0	0	0	0	0	0	0	0	0	-0.00104092916401547
ZNF646	0	0	0	0	0	0	0	0	0	0	0	0	0	0	0	0	0	0	0	0	0	0	0	0	0	0	0	0	0	0	0	0	0	0	0	0	0	0	0	0	0	0	0	0	0	0	0	0	0
ZNF652	0	0	0	0	0	0	0	0	0	0	0	0	0	0	0	0	0	0	0	0	0	0	0	0	0	0	0	0	0	0	0	0	0	0	0	0	0	0	0	0	0	0	0	0	0	0	0	0	0
ZNF655	0	0	0	0	0	0	0	0	0	0	0	0	0	0	0	0	0	0	0	0	0	0	0	0	0	0	0	0	0	0	0	0	0	0	0	0	0	0	0	0	0	0	0	0	0	0	0	0	0
ZNF658	0	0	0	0	0	0	0	0	0	0	0	0	0	0	0	0	0	0	0	0	0	0	0	0	0	0	0	0	0	0	0	0	0	0	0	0	0	0	0	0	0	0	0	0	0	0	0	0	0
ZNF66	0	0	0	0	0	0	0	0	0	0	0	0	0	0	0	0	0	0	0	0	0	0	0	0	0	0	0	0	0	0	0	0	0	0	0	0	0	0	0	0	0	0	0	0	0	0	0	0	0
ZNF662	0	0	0	0	0	0	0	0	0	0	0	0	0	0	0	0	0	0	0	0	0	0	0	0	0	0	0	0	0	0	0	0	0	0	0	0	0	0	0	0	0	0	0	0	0	0	0	0	0
ZNF665	0	0	0	0	0	0	0	0	0	0	0	0	0	0	0	0	0	0	0	0	0	0	0	0	0	0	0	0	0	0	0	0	0	0	0	0	0	0	0	0	0	0	0	0	0	0	0	0	0
ZNF667	0	0	0	0	0	0	0	0	0	0	0	0	0	0	0	0	0	0	0	0	0	0	0	0	0	0	0	0	0	0	0	0	0	0	0	0	0	0	0	0	0	0	0	0	0	0	0	0	0
ZNF677	0	0	0	0	0	0	0	0	0	0	0	0	0	0	0	0	0	0	0	0	0	0	0	0	0	0	0	0	0	0	0	0	0	0	0	0	0	0	0	0	0	0	0	0	0	0	0	0	0
ZNF679	0	0	0	0	0	0	0	0	0	0	0	0	0	0	0	0	0	0	0	0	0	0	0	0	0	0	0	0	0	0	0	0	0	0	0	0	0	0	0	0	0	0	0	0	0	0	0	0	0
ZNF681	0	0	0	0	0	0	0	0	0	0	0	0	0	0	0	0	0	0	0	0	0	0	0	0	0	0	0	0	0	0	0	0	0	0	0	0	0	0	0	0	0	0	0	0	0	0	0	0	0
ZNF683	0	0	0	0	0.194308674996468	0	0	0	0	0	0	0	0	0	0	0	0	0	0	0	0	0	0	0	0	0	0	0	0	0	0	0	0	0	0	0	0	0	0	0	0	0	0	0	0	0	0	0	0
ZNF69	0	0	0	0	0	0	0	0	0	0	0	0	0	0	0	0	0	0	0	0	0	0	0	0	0	0	0	0	0	0	0	0	0	0	0	0	0	0	0	0	0	0	0	0	0	0	0	0	0
ZNF692	0	0	0	0	0	0	0	0	0	0	0	0	0	0	0	0	0	0	0	0	0	0	0	0	0	0	0	0	0	0	0	0	0	0	0	0	0	0	0	0	0	0	0	0	0	0	0	0	0
ZNF700	0	0	0	0	0	0	0	0	0	0	0	0	0	0	0	0	0	0	0	0	0	0.010323735733236	0	0	0	0	0	0	0	0	0	0	0	0	0	0	0	0	0	0	0	0	0	0	0	0	0	0	0
ZNF703	0	0.0348851597121724	0	0.0812560103146597	0	0	0	0	0	0	0	0	0	0	0	0	0	0	0	0	0	0	0	0	0	0	0	0	0	0	0	0	0	0	0	0	0	0	0	0	0	0	0	0	0	0	0	0	0
ZNF704	0	0	0	0	0	0	0	0	0	0	0	0	0	0	0	0	0	0	0	0	0	0	0	0	0	0	0	0	0	0	0	0	0	0	0	0	0	0	0	0	0	0	0	0	0	0	0	0	0
ZNF708	0	0	0	0	0	0	0	0	0	0	0	0	0	0	0	0	0	0	0	0	0	0	0	0	0	0	0	0	0	0	0	0	0	0	0	0	0	0	0	0	0	0	0	0	0	0	0	0	0
ZNF711	0	0	0	0	0	0	0	0	0	0	0	0	0	0	0	0	0	0	0	0	0	0	0	0	0	0	0	0	0	0	0	0	0	0	0	0	0	0	0	0	0	0	0	0	0	0	0	0	0
ZNF727	0	0	0	0	0	0	0	0	0	0	0	0	0	0	0	0	0	0	0	0	0	0	0	0	0	0	0	0	0	0	0	0	0	0	0	0	0	0	0	0	0	0	0	0	0	0	0	0	0
ZNF750	0	0	0	0	0	0	0	0	0	0	0	0	0	0	0	0	0	0	0	0	0	0	0	0	0	0	0	0	0	0	0	0	0	0	0	0	0	0	0	0	0	0	0	0	0	0	0	0	0
ZNF761	0	0	0	0	0	0	0	0	0	0	0	0	0	0	0	0	0	0	0	0	0	0	0	0	0	0	0	0	0	0	0	0	0	0	0	0	0	0	0	0	0	0	0	0	0	0	0	0	0
ZNF765	0	0	0	0	0	0	0	0	0	0	0	0	0	0	0	0	0	0	0	0	0	0	0	0	0	0	0	0	0	0	0	0	0	0	0	0	0	0	0	0	0	0	0	0	0	0	0	0	0
ZNF778	0	0	0	0	0	0	0	0	0	0	0	0	0	0	0	0	0	0	0	0	0	0	0	0	0	0	0	0	0	0	0	0	0	0	0	0	0	0	0	0	0	0	0	0	0	0	0	0	0
ZNF783	0	0	0	0	0	0	0	0	0	0	0	0	0	0	0	0	0	0	0	0	0	0	0	0	0	0	0	0	0	0	0	0	0	0	0	0	0	0	0	0	0	0	0	0	0	0	0	0	0
ZNF786	0	0	0	0	0	0	0	0	0	0	0	0	0	0	0	0	0	0	0	0	0	0	0	0	0	0	0	0	0	0	0	0	0	0	0	0	0	0	0	0	0	0	0	0	0	0	0	0	0
ZNF800	0	0	0	0	0	0	0	0	0	0	0	0	0	0	0	0	0	0	0	0	0	0	0	0	0	0	0	0	0	0	0	0	0	0	0	0	0	0	0	0	0	0	0	0	0	0	0	0	0
ZNF804A	0	0	0	0	0	0	0.0569146613029548	0	0	0	0	0	0	0	0.085235187860963	0	0	0	0	0	0	0	0	0	0	0	0	0	0	0	0	0	0	0	0	0	0	0	0	0	0	0	0	0	0	0	0	0	0
ZNF827	0	0	0	0	0	0	0	0	0	0	0	0	0	0	0	0	0	0	0	0	0	0	0	0	0	0	0	0	0	0	0	0	0	0	0	0	0	0	0	0	0	0	0	0	0	0	0	0	0
ZNF83	0	0	0	0	0	0	0	0	0	0	0	0	0	0	0	0	0	0	0	0	0	0	0	0	0	0	0	0	0	0	0	0	0	0	0	0	0	0	0	0	0	0	0	0	0	0	0	0	0
ZNF831	0	0	0	0	0	0	0	0	0	0	0	0	0	0	0	0	0	0	0	0	0	0	0	0	0	0	0	0	0	0	0	0	0	0	0	0	0	0	0	0	0	0	0	0	0	0	0	0	0
ZNF878	0	0	0	0	0	0	0	0	0	0	0	0	0	0	0	0	0	0	0	0	0	0	0	0	0	0	0	0	0	0	0	0	0	0	0	0	0	0	0	0	0	0	0	0	0	0	0	0	0
ZNF880	0	0	0	0	0	0	0	0	0	0	0	0	0	0	0	0	0	0	0	0	0	0	0	0	0	0	0	0	0	0	0	0	0	0	0	0	0	0	0	0	0	0	0	0	0	0	0	0	0
ZNF888	0	0	0	0	0	0	0	0	0	0	0	0	0	0	0	0	0	0	0	0	0	0	0	0	0	0	0	0	0	0	0	0	0	0	0	0	0	0	0	0	0	0	0	0	0	0	0	0	0
ZNF90	0	0	0	0	0	0	0	0	0	0	0	0	0	0	0	0	0	0	0	0	0	0	0	0	0	0	0	0	0	0	0	0	0	0	0	0	0	0	0	0	0	0	0	0	0	0	0	0	0
ZNF98	0	0	0	0	0	0	0	0	0	0	0	0	0	0	0	0	0	0	0	0	0	0	0	0	0	0	0	0	0	0	0	0	0	0	0	0	0	0	0	0	0	0	0	0	0	0	0	0	0
ZSCAN16	0	0	0	0	0	0	0	0	0	0	0	0	0	0	0	0	0	0	0	0	0	0	0	0	0	0	0	0	0	0	0	0	0	0	0	0	0	0	0	0	0	0	0	0	0	0	0	0	0
ZSCAN18	0	0	0	0	0	0	0	0	0	0	0	0	0	0	0	0	0	0	0	0	0	0	0	0	0	0	0	0	0	0	0	0	0	0	0	0	0	0	0	0	0	0	0	0	0	0	0	0	0
[truncated: 195 more columns]
